# Supplementary material for: Quantification of clinically applicable stimulation parameters for precision near-organ neuromodulation of human splenic nerves
Source: Commun Biol. 2020 Oct 16;3:577. doi: 10.1038/s42003-020-01299-0 (PMC7568572; doi:10.1038/s42003-020-01299-0)
Supplement: Supplementary file 3 — Supplementary Data 1 [file 42003_2020_1299_MOESM3_ESM.xls]

## Sheet: Titration
	Iteration 2	Iteration 3	Iteration 4	Iteration 5	Iteration 6	Iteration 7	Iteration 8	Iteration 9	Iteration 1	Iteration 10	Iteration 11	Iteration 12	Iteration 13	Iteration 14	Iteration 15	Iteration 16	Iteration 17	Iteration 18	Iteration 19	Iteration 20	Iteration 21
PDMono	0.005	0.00737238	0.0108704	0.0160282	0.0236331	0.0348465	0.0513804	0.0757592	0.1	0.111705	0.164707	0.242856	0.358086	0.527989	0.778507	1.14789	1.69254	2.49561	3.67972	5.42565	8
first_spike_location/Axon	section1[89]	section1[89]	section1[89]	section1[89]	section1[89]	section1[89]	section1[89]	section1[89]	section1[89]	section1[89]	section1[89]	section1[89]	section1[89]	section1[89]	section1[89]	section1[89]	section1[89]	section1[89]	section1[89]	section1[89]	section1[89]
first_spike_time/Axon	8.653	5.183	4.632	4.876	5.413	4.848	7.176	5.603	7.194	6.193	5.447	7.562	8.952	5.421	7.419	9.043	9.092	9.585	8.386	11.037	17.606
titration_factor/Axon	612	384	280	181	128	88	59	40.5	30.75	27.5	18.75	12.75	8.6875	6	4.125	2.875	2.03125	1.46094	1.07812	0.8125	0.632812
charge	3.06	2.831	3.04371	2.9011	3.02504	3.06649	3.03144	3.06825	3.075	3.07189	3.08825	3.09641	3.11087	3.16793	3.21134	3.30019	3.43797	3.64593	3.96719	4.40834	5.0625
	Iteration 2	Iteration 3	Iteration 4	Iteration 5	Iteration 6	Iteration 7	Iteration 8	Iteration 9	Iteration 1	Iteration 10	Iteration 11	Iteration 12	Iteration 13	Iteration 14	Iteration 15	Iteration 16	Iteration 17	Iteration 18	Iteration 19	Iteration 20	Iteration 21
PDBiphasic	0.005	0.00737238	0.0108704	0.0160282	0.0236331	0.0348465	0.0513804	0.0757592	0.1	0.111705	0.164707	0.242856	0.358086	0.527989	0.778507	1.14789	1.69254	2.49561	3.67972	5.42565	8
first_spike_location/Axon	section1[89]	section1[89]	section1[89]	section1[89]	section1[89]	section1[89]	section1[89]	section1[89]	section1[89]	section1[89]	section1[89]	section1[89]	section1[89]	section1[89]	section1[89]	section1[89]	section1[89]	section1[89]	section1[89]	section1[89]	section1[89]
first_spike_time/Axon	0.105	0.108	0.111	0.117	0.124	0.135	0.152	2.739	2.217	3.806	4.645	3.147	4.2	2.342	2.16	2.806	3.758	4.366	5.64	7.655	10.561
titration_factor/Axon	3392	2128	1544	1000	712	488	330	191	122	101	55	30.75	17.5	10.375	6.3125	3.9375	2.54688	1.71875	1.20312	0.875	0.664062
charge	16.96	15.6884	16.7839	16.0282	16.8268	17.0051	16.9555	14.47	12.2	11.2822	9.05886	7.46782	6.2665	5.47788	4.91433	4.51982	4.31068	4.28933	4.42716	4.74745	5.3125
	Iteration 2	Iteration 3	Iteration 4	Iteration 5	Iteration 6	Iteration 7	Iteration 8	Iteration 9	Iteration 1	Iteration 10	Iteration 11	Iteration 12	Iteration 13	Iteration 14	Iteration 15	Iteration 16	Iteration 17	Iteration 18	Iteration 19	Iteration 20	Iteration 21
PDBiphasicDelay	0.005	0.00737238	0.0108704	0.0160282	0.0236331	0.0348465	0.0513804	0.0757592	0.1	0.111705	0.164707	0.242856	0.358086	0.527989	0.778507	1.14789	1.69254	2.49561	3.67972	5.42565	8
first_spike_location/Axon	section1[89]	section1[89]	section1[89]	section1[89]	section1[89]	section1[89]	section1[89]	section1[89]	section1[89]	section1[89]	section1[89]	section1[89]	section1[89]	section1[89]	section1[89]	section1[89]	section1[89]	section1[89]	section1[89]	section1[89]	section1[89]
first_spike_time/Axon	5.149	3.768	2.558	7.949	3.193	2.194	2.773	2.573	2.408	2.225	2.73	6.86	2.398	2.606	2.892	3.489	3.367	4.443	5.914	8.232	11.985
titration_factor/Axon	2000	1088	888	528	384	254	159	103	74	64.5	39.75	24.375	15	9.3125	5.84375	3.75	2.48438	1.6875	1.1875	0.867188	0.660156
charge	10	8.02115	9.65292	8.46287	9.07513	8.85102	8.16948	7.8032	7.4	7.20498	6.54709	5.91962	5.37128	4.9169	4.5494	4.30459	4.2049	4.21134	4.36966	4.70506	5.28125

## Sheet: Sheet1
	Iteration 13	Iteration 14	Iteration 15	Iteration 16	Iteration 17	Iteration 18	Iteration 19	Iteration 20	Iteration 21
PDMono	0.358086	0.527989	0.778507	1.14789	1.69254	2.49561	3.67972	5.42565	8
titration_factor/Axon	8.6875	6	4.125	2.875	2.03125	1.46094	1.07812	0.8125	0.632812
charge	3.11087	3.16793	3.21134	3.30019	3.43797	3.64593	3.96719	4.40834	5.0625
	Iteration 13	Iteration 14	Iteration 15	Iteration 16	Iteration 17	Iteration 18	Iteration 19	Iteration 20	Iteration 21
PDBiphasic	0.358086	0.527989	0.778507	1.14789	1.69254	2.49561	3.67972	5.42565	8
titration_factor/Axon	17.5	10.375	6.3125	3.9375	2.54688	1.71875	1.20312	0.875	0.664062
charge	6.2665	5.47788	4.91433	4.51982	4.31068	4.28933	4.42716	4.74745	5.3125
	Iteration 13	Iteration 14	Iteration 15	Iteration 16	Iteration 17	Iteration 18	Iteration 19	Iteration 20	Iteration 21
PDBiphasicDelay	0.358086	0.527989	0.778507	1.14789	1.69254	2.49561	3.67972	5.42565	8
titration_factor/Axon	15	9.3125	5.84375	3.75	2.48438	1.6875	1.1875	0.867188	0.660156
charge	5.37128	4.9169	4.5494	4.30459	4.2049	4.21134	4.36966	4.70506	5.28125
