# Supplementary material for: Quantification of clinically applicable stimulation parameters for precision near-organ neuromodulation of human splenic nerves
Source: Commun Biol. 2020 Oct 16;3:577. doi: 10.1038/s42003-020-01299-0 (PMC7568572; doi:10.1038/s42003-020-01299-0)
Supplement: Supplementary file 4 — Supplementary Data 2 [file 42003_2020_1299_MOESM4_ESM.xml]

<?xml version="1.0" encoding="UTF-8"?><GraphPadPrismFile PrismXMLVersion="5.00">
<Created>
<OriginalVersion CreatedByProgram="GraphPad Prism" CreatedByVersion="8.0.2.159" Login="isha.8.gupta" DateTime="2019-05-17T09:26:55+01:00"></OriginalVersion>
<MostRecentVersion CreatedByProgram="GraphPad Prism" CreatedByVersion="8.0.2.159" Login="isha.8.gupta" DateTime="2020-08-13T21:35:10+01:00"></MostRecentVersion>
</Created>
<InfoSequence>
<Ref ID="Info0" Selected="1"></Ref>
<Ref ID="Info1"></Ref>
</InfoSequence>
<Info ID="Info0">
<Title>Project info 1</Title>
<Notes></Notes>
<Constant><Name>Experiment Date</Name><Value>2019-05-16</Value></Constant>
<Constant><Name>Experiment ID</Name><Value></Value></Constant>
<Constant><Name>Notebook ID</Name><Value></Value></Constant>
<Constant><Name>Project</Name><Value></Value></Constant>
<Constant><Name>Experimenter</Name><Value></Value></Constant>
<Constant><Name>Protocol</Name><Value></Value></Constant>
</Info>

<Info ID="Info1">
<Title>Project info 1</Title>
<Notes></Notes>
<Constant><Name>Experiment Date</Name><Value>2019-05-16</Value></Constant>
<Constant><Name>Experiment ID</Name><Value></Value></Constant>
<Constant><Name>Notebook ID</Name><Value></Value></Constant>
<Constant><Name>Project</Name><Value></Value></Constant>
<Constant><Name>Experimenter</Name><Value></Value></Constant>
<Constant><Name>Protocol</Name><Value></Value></Constant>
</Info>

<TableSequence>

<Ref ID="Table0"></Ref>
<Ref ID="Table1"></Ref>
<Ref ID="Table10"></Ref>
<Ref ID="Table11"></Ref>
<Ref ID="Table20"></Ref>
<Ref ID="Table25" Selected="1"></Ref>
</TableSequence>
<Table ID="Table0" XFormat="numbers" YFormat="replicates" Replicates="1" TableType="XY" EVFormat="AsteriskAfterNumber">
<Title>Human_0.4ms</Title>
<RowTitlesColumn Width="109">
<Subcolumn></Subcolumn>
</RowTitlesColumn>
<XColumn Width="118" Subcolumns="1" Decimals="8">
<Title></Title>
<Subcolumn>
<d>21.71875</d>
<d>34.64548319</d>
<d>47.57221639</d>
<d>60.49894958</d>
<d>73.42568277</d>
<d>86.35241597</d>
<d>99.27914916</d>
<d>112.2058824</d>
<d>125.1326155</d>
<d>138.0593487</d>
<d>150.9860819</d>
<d>163.9128151</d>
<d>176.8395483</d>
<d>189.7662815</d>
<d>202.6930147</d>
<d>215.6197479</d>
<d>228.5464811</d>
<d>241.4732143</d>
<d>254.3999475</d>
<d>267.3266807</d>
<d>280.2534139</d>
<d>293.1801471</d>
<d>306.1068803</d>
<d>319.0336134</d>
<d>331.9603466</d>
<d>344.8870798</d>
<d>357.813813</d>
<d>370.7405462</d>
<d>383.6672794</d>
<d>396.5940126</d>
<d>409.5207458</d>
<d>422.447479</d>
<d>435.3742122</d>
<d>448.3009454</d>
<d>461.2276786</d>
<d>474.1544118</d>
<d>487.081145</d>
<d>500.0078782</d>
<d>512.9346113</d>
<d>525.8613445</d>
<d>538.7880777</d>
<d>551.7148109</d>
<d>564.6415441</d>
<d>577.5682773</d>
<d>590.4950105</d>
<d>603.4217437</d>
<d>616.3484769</d>
<d>629.2752101</d>
<d>642.2019433</d>
<d>655.1286765</d>
<d>668.0554097</d>
<d>680.9821429</d>
<d>693.9088761</d>
<d>706.8356092</d>
<d>719.7623424</d>
<d>732.6890756</d>
<d>745.6158088</d>
<d>758.542542</d>
<d>771.4692752</d>
<d>784.3960084</d>
<d>797.3227416</d>
<d>810.2494748</d>
<d>823.176208</d>
<d>836.1029412</d>
<d>849.0296744</d>
<d>861.9564076</d>
<d>874.8831408</d>
<d>887.8098739</d>
<d>900.7366071</d>
<d>913.6633403</d>
<d>926.5900735</d>
<d>939.5168067</d>
<d>952.4435399</d>
<d>965.3702731</d>
<d>978.2970063</d>
<d>991.2237395</d>
<d>1004.150473</d>
<d>1017.077206</d>
<d>1030.003939</d>
<d>1042.930672</d>
<d>1055.857405</d>
<d>1068.784139</d>
<d>1081.710872</d>
<d>1094.637605</d>
<d>1107.564338</d>
<d>1120.491071</d>
<d>1133.417805</d>
<d>1146.344538</d>
<d>1159.271271</d>
<d>1172.198004</d>
<d>1185.124737</d>
<d>1198.051471</d>
<d>1210.978204</d>
<d>1223.904937</d>
<d>1236.83167</d>
<d>1249.758403</d>
<d>1262.685137</d>
<d>1275.61187</d>
<d>1288.538603</d>
<d>1301.465336</d>
<d>1314.392069</d>
<d>1327.318803</d>
<d>1340.245536</d>
<d>1353.172269</d>
<d>1366.099002</d>
<d>1379.025735</d>
<d>1391.952468</d>
<d>1404.879202</d>
<d>1417.805935</d>
<d>1430.732668</d>
<d>1443.659401</d>
<d>1456.586134</d>
<d>1469.512868</d>
<d>1482.439601</d>
<d>1495.366334</d>
<d>1508.293067</d>
<d>1521.2198</d>
<d>1534.146534</d>
<d>1547.073267</d>
<d>1560</d>
<d></d>
<d>40.9375</d>
<d>66.47584</d>
<d>92.01418</d>
<d>117.5525</d>
<d>143.0909</d>
<d>168.6292</d>
<d>194.1675</d>
<d>219.7059</d>
<d>245.2442</d>
<d>270.7826</d>
<d>296.3209</d>
<d>321.8592</d>
<d>347.3976</d>
<d>372.9359</d>
<d>398.4743</d>
<d>424.0126</d>
<d>449.5509</d>
<d>475.0893</d>
<d>500.6276</d>
<d>526.166</d>
<d>551.7043</d>
<d>577.2426</d>
<d>602.781</d>
<d>628.3193</d>
<d>653.8577</d>
<d>679.396</d>
<d>704.9343</d>
<d>730.4727</d>
<d>756.011</d>
<d>781.5494</d>
<d>807.0877</d>
<d>832.6261</d>
<d>858.1644</d>
<d>883.7027</d>
<d>909.2411</d>
<d>934.7794</d>
<d>960.3178</d>
<d>985.8561</d>
<d>1011.394</d>
<d>1036.933</d>
<d>1062.471</d>
<d>1088.009</d>
<d>1113.548</d>
<d>1139.086</d>
<d>1164.624</d>
<d>1190.163</d>
<d>1215.701</d>
<d>1241.239</d>
<d>1266.778</d>
<d>1292.316</d>
<d>1317.855</d>
<d>1343.393</d>
<d>1368.931</d>
<d>1394.47</d>
<d>1420.008</d>
<d>1445.546</d>
<d>1471.085</d>
<d>1496.623</d>
<d>1522.161</d>
<d>1547.7</d>
<d>1573.238</d>
<d>1598.776</d>
<d>1624.315</d>
<d>1649.853</d>
<d>1675.391</d>
<d>1700.93</d>
<d>1726.468</d>
<d>1752.006</d>
<d>1777.545</d>
<d>1803.083</d>
<d>1828.621</d>
<d>1854.16</d>
<d>1879.698</d>
<d>1905.236</d>
<d>1930.775</d>
<d>1956.313</d>
<d>1981.851</d>
<d>2007.39</d>
<d>2032.928</d>
<d>2058.466</d>
<d>2084.005</d>
<d>2109.543</d>
<d>2135.081</d>
<d>2160.62</d>
<d>2186.158</d>
<d>2211.696</d>
<d>2237.235</d>
<d>2262.773</d>
<d>2288.311</d>
<d>2313.85</d>
<d>2339.388</d>
<d>2364.926</d>
<d>2390.465</d>
<d>2416.003</d>
<d>2441.541</d>
<d>2467.08</d>
<d>2492.618</d>
<d>2518.157</d>
<d>2543.695</d>
<d>2569.233</d>
<d>2594.772</d>
<d>2620.31</d>
<d>2645.848</d>
<d>2671.387</d>
<d>2696.925</d>
<d>2722.463</d>
<d>2748.002</d>
<d>2773.54</d>
<d>2799.078</d>
<d>2824.617</d>
<d>2850.155</d>
<d>2875.693</d>
<d>2901.232</d>
<d>2926.77</d>
<d>2952.308</d>
<d>2977.847</d>
<d>3003.385</d>
<d>3028.923</d>
<d>3054.462</d>
<d>3080</d>
<d></d>
<d></d>
<d>23.75</d>
<d>36.63793103</d>
<d>49.52586207</d>
<d>62.4137931</d>
<d>75.30172414</d>
<d>88.18965517</d>
<d>101.0775862</d>
<d>113.9655172</d>
<d>126.8534483</d>
<d>139.7413793</d>
<d>152.6293103</d>
<d>165.5172414</d>
<d>178.4051724</d>
<d>191.2931034</d>
<d>204.1810345</d>
<d>217.0689655</d>
<d>229.9568966</d>
<d>242.8448276</d>
<d>255.7327586</d>
<d>268.6206897</d>
<d>281.5086207</d>
<d>294.3965517</d>
<d>307.2844828</d>
<d>320.1724138</d>
<d>333.0603448</d>
<d>345.9482759</d>
<d>358.8362069</d>
<d>371.7241379</d>
<d>384.612069</d>
<d>397.5</d>
<d></d>
<d>45</d>
<d>51.21849</d>
<d>57.43697</d>
<d>63.65546</d>
<d>69.87395</d>
<d>76.09244</d>
<d>82.31092</d>
<d>88.52941</d>
<d>94.7479</d>
<d>100.9664</d>
<d>107.1849</d>
<d>113.4034</d>
<d>119.6218</d>
<d>125.8403</d>
<d>132.0588</d>
<d>138.2773</d>
<d>144.4958</d>
<d>150.7143</d>
<d>156.9328</d>
<d>163.1513</d>
<d>169.3697</d>
<d>175.5882</d>
<d>181.8067</d>
<d>188.0252</d>
<d>194.2437</d>
<d>200.4622</d>
<d>206.6807</d>
<d>212.8992</d>
<d>219.1176</d>
<d>225.3361</d>
<d>231.5546</d>
<d>237.7731</d>
<d>243.9916</d>
<d>250.2101</d>
<d>256.4286</d>
<d>262.6471</d>
<d>268.8655</d>
<d>275.084</d>
<d>281.3025</d>
<d>287.521</d>
<d>293.7395</d>
<d>299.958</d>
<d>306.1765</d>
<d>312.395</d>
<d>318.6134</d>
<d>324.8319</d>
<d>331.0504</d>
<d>337.2689</d>
<d>343.4874</d>
<d>349.7059</d>
<d>355.9244</d>
<d>362.1429</d>
<d>368.3613</d>
<d>374.5798</d>
<d>380.7983</d>
<d>387.0168</d>
<d>393.2353</d>
<d>399.4538</d>
<d>405.6723</d>
<d>411.8908</d>
<d>418.1092</d>
<d>424.3277</d>
<d>430.5462</d>
<d>436.7647</d>
<d>442.9832</d>
<d>449.2017</d>
<d>455.4202</d>
<d>461.6387</d>
<d>467.8571</d>
<d>474.0756</d>
<d>480.2941</d>
<d>486.5126</d>
<d>492.7311</d>
<d>498.9496</d>
<d>505.1681</d>
<d>511.3866</d>
<d>517.605</d>
<d>523.8235</d>
<d>530.042</d>
<d>536.2605</d>
<d>542.479</d>
<d>548.6975</d>
<d>554.916</d>
<d>561.1345</d>
<d>567.3529</d>
<d>573.5714</d>
<d>579.7899</d>
<d>586.0084</d>
<d>592.2269</d>
<d>598.4454</d>
<d>604.6639</d>
<d>610.8824</d>
<d>617.1008</d>
<d>623.3193</d>
<d>629.5378</d>
<d>635.7563</d>
<d>641.9748</d>
<d>648.1933</d>
<d>654.4118</d>
<d>660.6303</d>
<d>666.8487</d>
<d>673.0672</d>
<d>679.2857</d>
<d>685.5042</d>
<d>691.7227</d>
<d>697.9412</d>
<d>704.1597</d>
<d>710.3782</d>
<d>716.5966</d>
<d>722.8151</d>
<d>729.0336</d>
<d>735.2521</d>
<d>741.4706</d>
<d>747.6891</d>
<d>753.9076</d>
<d>760.1261</d>
<d>766.3445</d>
<d>772.563</d>
<d>778.7815</d>
<d>785</d>
<d></d>
<d></d>
<d>15.5</d>
<d>18.4958</d>
<d>21.4916</d>
<d>24.48739</d>
<d>27.48319</d>
<d>30.47899</d>
<d>33.47479</d>
<d>36.47059</d>
<d>39.46639</d>
<d>42.46218</d>
<d>45.45798</d>
<d>48.45378</d>
<d>51.44958</d>
<d>54.44538</d>
<d>57.44118</d>
<d>60.43697</d>
<d>63.43277</d>
<d>66.42857</d>
<d>69.42437</d>
<d>72.42017</d>
<d>75.41597</d>
<d>78.41176</d>
<d>81.40756</d>
<d>84.40336</d>
<d>87.39916</d>
<d>90.39496</d>
<d>93.39076</d>
<d>96.38655</d>
<d>99.38235</d>
<d>102.3782</d>
<d>105.3739</d>
<d>108.3697</d>
<d>111.3655</d>
<d>114.3613</d>
<d>117.3571</d>
<d>120.3529</d>
<d>123.3487</d>
<d>126.3445</d>
<d>129.3403</d>
<d>132.3361</d>
<d>135.3319</d>
<d>138.3277</d>
<d>141.3235</d>
<d>144.3193</d>
<d>147.3151</d>
<d>150.3109</d>
<d>153.3067</d>
<d>156.3025</d>
<d>159.2983</d>
<d>162.2941</d>
<d>165.2899</d>
<d>168.2857</d>
<d>171.2815</d>
<d>174.2773</d>
<d>177.2731</d>
<d>180.2689</d>
<d>183.2647</d>
<d>186.2605</d>
<d>189.2563</d>
<d>192.2521</d>
<d>195.2479</d>
<d>198.2437</d>
<d>201.2395</d>
<d>204.2353</d>
<d>207.2311</d>
<d>210.2269</d>
<d>213.2227</d>
<d>216.2185</d>
<d>219.2143</d>
<d>222.2101</d>
<d>225.2059</d>
<d>228.2017</d>
<d>231.1975</d>
<d>234.1933</d>
<d>237.1891</d>
<d>240.1849</d>
<d>243.1807</d>
<d>246.1765</d>
<d>249.1723</d>
<d>252.1681</d>
<d>255.1639</d>
<d>258.1597</d>
<d>261.1555</d>
<d>264.1513</d>
<d>267.1471</d>
<d>270.1429</d>
<d>273.1387</d>
<d>276.1345</d>
<d>279.1303</d>
<d>282.1261</d>
<d>285.1218</d>
<d>288.1176</d>
<d>291.1134</d>
<d>294.1092</d>
<d>297.105</d>
<d>300.1008</d>
<d>303.0966</d>
<d>306.0924</d>
<d>309.0882</d>
<d>312.084</d>
<d>315.0798</d>
<d>318.0756</d>
<d>321.0714</d>
<d>324.0672</d>
<d>327.063</d>
<d>330.0588</d>
<d>333.0546</d>
<d>336.0504</d>
<d>339.0462</d>
<d>342.042</d>
<d>345.0378</d>
<d>348.0336</d>
<d>351.0294</d>
<d>354.0252</d>
<d>357.021</d>
<d>360.0168</d>
<d>363.0126</d>
<d>366.0084</d>
<d>369.0042</d>
<d>372</d>
<d></d>
<d>8.1875</d>
<d>14.4224138</d>
<d>20.6573276</d>
<d>26.8922414</d>
<d>33.1271552</d>
<d>39.362069</d>
<d>45.5969828</d>
<d>51.8318966</d>
<d>58.0668103</d>
<d>64.3017241</d>
<d>70.5366379</d>
<d>76.7715517</d>
<d>83.0064655</d>
<d>89.2413793</d>
<d>95.4762931</d>
<d>101.711207</d>
<d>107.946121</d>
<d>114.181034</d>
<d>120.415948</d>
<d>126.650862</d>
<d>132.885776</d>
<d>139.12069</d>
<d>145.355603</d>
<d>151.590517</d>
<d>157.825431</d>
<d>164.060345</d>
<d>170.295259</d>
<d>176.530172</d>
<d>182.765086</d>
<d>189</d>
</Subcolumn>
</XColumn>
<XAdvancedColumn Version="1" Width="118" Decimals="8" Subcolumns="1">
<Title></Title>
<Subcolumn>
<d>21.71875</d>
<d>34.64548319</d>
<d>47.57221639</d>
<d>60.49894958</d>
<d>73.42568277</d>
<d>86.35241597</d>
<d>99.27914916</d>
<d>112.2058824</d>
<d>125.1326155</d>
<d>138.0593487</d>
<d>150.9860819</d>
<d>163.9128151</d>
<d>176.8395483</d>
<d>189.7662815</d>
<d>202.6930147</d>
<d>215.6197479</d>
<d>228.5464811</d>
<d>241.4732143</d>
<d>254.3999475</d>
<d>267.3266807</d>
<d>280.2534139</d>
<d>293.1801471</d>
<d>306.1068803</d>
<d>319.0336134</d>
<d>331.9603466</d>
<d>344.8870798</d>
<d>357.813813</d>
<d>370.7405462</d>
<d>383.6672794</d>
<d>396.5940126</d>
<d>409.5207458</d>
<d>422.447479</d>
<d>435.3742122</d>
<d>448.3009454</d>
<d>461.2276786</d>
<d>474.1544118</d>
<d>487.081145</d>
<d>500.0078782</d>
<d>512.9346113</d>
<d>525.8613445</d>
<d>538.7880777</d>
<d>551.7148109</d>
<d>564.6415441</d>
<d>577.5682773</d>
<d>590.4950105</d>
<d>603.4217437</d>
<d>616.3484769</d>
<d>629.2752101</d>
<d>642.2019433</d>
<d>655.1286765</d>
<d>668.0554097</d>
<d>680.9821429</d>
<d>693.9088761</d>
<d>706.8356092</d>
<d>719.7623424</d>
<d>732.6890756</d>
<d>745.6158088</d>
<d>758.542542</d>
<d>771.4692752</d>
<d>784.3960084</d>
<d>797.3227416</d>
<d>810.2494748</d>
<d>823.176208</d>
<d>836.1029412</d>
<d>849.0296744</d>
<d>861.9564076</d>
<d>874.8831408</d>
<d>887.8098739</d>
<d>900.7366071</d>
<d>913.6633403</d>
<d>926.5900735</d>
<d>939.5168067</d>
<d>952.4435399</d>
<d>965.3702731</d>
<d>978.2970063</d>
<d>991.2237395</d>
<d>1004.150473</d>
<d>1017.077206</d>
<d>1030.003939</d>
<d>1042.930672</d>
<d>1055.857405</d>
<d>1068.784139</d>
<d>1081.710872</d>
<d>1094.637605</d>
<d>1107.564338</d>
<d>1120.491071</d>
<d>1133.417805</d>
<d>1146.344538</d>
<d>1159.271271</d>
<d>1172.198004</d>
<d>1185.124737</d>
<d>1198.051471</d>
<d>1210.978204</d>
<d>1223.904937</d>
<d>1236.83167</d>
<d>1249.758403</d>
<d>1262.685137</d>
<d>1275.61187</d>
<d>1288.538603</d>
<d>1301.465336</d>
<d>1314.392069</d>
<d>1327.318803</d>
<d>1340.245536</d>
<d>1353.172269</d>
<d>1366.099002</d>
<d>1379.025735</d>
<d>1391.952468</d>
<d>1404.879202</d>
<d>1417.805935</d>
<d>1430.732668</d>
<d>1443.659401</d>
<d>1456.586134</d>
<d>1469.512868</d>
<d>1482.439601</d>
<d>1495.366334</d>
<d>1508.293067</d>
<d>1521.2198</d>
<d>1534.146534</d>
<d>1547.073267</d>
<d>1560</d>
<d></d>
<d>40.9375</d>
<d>66.47584</d>
<d>92.01418</d>
<d>117.5525</d>
<d>143.0909</d>
<d>168.6292</d>
<d>194.1675</d>
<d>219.7059</d>
<d>245.2442</d>
<d>270.7826</d>
<d>296.3209</d>
<d>321.8592</d>
<d>347.3976</d>
<d>372.9359</d>
<d>398.4743</d>
<d>424.0126</d>
<d>449.5509</d>
<d>475.0893</d>
<d>500.6276</d>
<d>526.166</d>
<d>551.7043</d>
<d>577.2426</d>
<d>602.781</d>
<d>628.3193</d>
<d>653.8577</d>
<d>679.396</d>
<d>704.9343</d>
<d>730.4727</d>
<d>756.011</d>
<d>781.5494</d>
<d>807.0877</d>
<d>832.6261</d>
<d>858.1644</d>
<d>883.7027</d>
<d>909.2411</d>
<d>934.7794</d>
<d>960.3178</d>
<d>985.8561</d>
<d>1011.394</d>
<d>1036.933</d>
<d>1062.471</d>
<d>1088.009</d>
<d>1113.548</d>
<d>1139.086</d>
<d>1164.624</d>
<d>1190.163</d>
<d>1215.701</d>
<d>1241.239</d>
<d>1266.778</d>
<d>1292.316</d>
<d>1317.855</d>
<d>1343.393</d>
<d>1368.931</d>
<d>1394.47</d>
<d>1420.008</d>
<d>1445.546</d>
<d>1471.085</d>
<d>1496.623</d>
<d>1522.161</d>
<d>1547.7</d>
<d>1573.238</d>
<d>1598.776</d>
<d>1624.315</d>
<d>1649.853</d>
<d>1675.391</d>
<d>1700.93</d>
<d>1726.468</d>
<d>1752.006</d>
<d>1777.545</d>
<d>1803.083</d>
<d>1828.621</d>
<d>1854.16</d>
<d>1879.698</d>
<d>1905.236</d>
<d>1930.775</d>
<d>1956.313</d>
<d>1981.851</d>
<d>2007.39</d>
<d>2032.928</d>
<d>2058.466</d>
<d>2084.005</d>
<d>2109.543</d>
<d>2135.081</d>
<d>2160.62</d>
<d>2186.158</d>
<d>2211.696</d>
<d>2237.235</d>
<d>2262.773</d>
<d>2288.311</d>
<d>2313.85</d>
<d>2339.388</d>
<d>2364.926</d>
<d>2390.465</d>
<d>2416.003</d>
<d>2441.541</d>
<d>2467.08</d>
<d>2492.618</d>
<d>2518.157</d>
<d>2543.695</d>
<d>2569.233</d>
<d>2594.772</d>
<d>2620.31</d>
<d>2645.848</d>
<d>2671.387</d>
<d>2696.925</d>
<d>2722.463</d>
<d>2748.002</d>
<d>2773.54</d>
<d>2799.078</d>
<d>2824.617</d>
<d>2850.155</d>
<d>2875.693</d>
<d>2901.232</d>
<d>2926.77</d>
<d>2952.308</d>
<d>2977.847</d>
<d>3003.385</d>
<d>3028.923</d>
<d>3054.462</d>
<d>3080</d>
<d></d>
<d></d>
<d>23.75</d>
<d>36.63793103</d>
<d>49.52586207</d>
<d>62.4137931</d>
<d>75.30172414</d>
<d>88.18965517</d>
<d>101.0775862</d>
<d>113.9655172</d>
<d>126.8534483</d>
<d>139.7413793</d>
<d>152.6293103</d>
<d>165.5172414</d>
<d>178.4051724</d>
<d>191.2931034</d>
<d>204.1810345</d>
<d>217.0689655</d>
<d>229.9568966</d>
<d>242.8448276</d>
<d>255.7327586</d>
<d>268.6206897</d>
<d>281.5086207</d>
<d>294.3965517</d>
<d>307.2844828</d>
<d>320.1724138</d>
<d>333.0603448</d>
<d>345.9482759</d>
<d>358.8362069</d>
<d>371.7241379</d>
<d>384.612069</d>
<d>397.5</d>
<d></d>
<d>45</d>
<d>51.21849</d>
<d>57.43697</d>
<d>63.65546</d>
<d>69.87395</d>
<d>76.09244</d>
<d>82.31092</d>
<d>88.52941</d>
<d>94.7479</d>
<d>100.9664</d>
<d>107.1849</d>
<d>113.4034</d>
<d>119.6218</d>
<d>125.8403</d>
<d>132.0588</d>
<d>138.2773</d>
<d>144.4958</d>
<d>150.7143</d>
<d>156.9328</d>
<d>163.1513</d>
<d>169.3697</d>
<d>175.5882</d>
<d>181.8067</d>
<d>188.0252</d>
<d>194.2437</d>
<d>200.4622</d>
<d>206.6807</d>
<d>212.8992</d>
<d>219.1176</d>
<d>225.3361</d>
<d>231.5546</d>
<d>237.7731</d>
<d>243.9916</d>
<d>250.2101</d>
<d>256.4286</d>
<d>262.6471</d>
<d>268.8655</d>
<d>275.084</d>
<d>281.3025</d>
<d>287.521</d>
<d>293.7395</d>
<d>299.958</d>
<d>306.1765</d>
<d>312.395</d>
<d>318.6134</d>
<d>324.8319</d>
<d>331.0504</d>
<d>337.2689</d>
<d>343.4874</d>
<d>349.7059</d>
<d>355.9244</d>
<d>362.1429</d>
<d>368.3613</d>
<d>374.5798</d>
<d>380.7983</d>
<d>387.0168</d>
<d>393.2353</d>
<d>399.4538</d>
<d>405.6723</d>
<d>411.8908</d>
<d>418.1092</d>
<d>424.3277</d>
<d>430.5462</d>
<d>436.7647</d>
<d>442.9832</d>
<d>449.2017</d>
<d>455.4202</d>
<d>461.6387</d>
<d>467.8571</d>
<d>474.0756</d>
<d>480.2941</d>
<d>486.5126</d>
<d>492.7311</d>
<d>498.9496</d>
<d>505.1681</d>
<d>511.3866</d>
<d>517.605</d>
<d>523.8235</d>
<d>530.042</d>
<d>536.2605</d>
<d>542.479</d>
<d>548.6975</d>
<d>554.916</d>
<d>561.1345</d>
<d>567.3529</d>
<d>573.5714</d>
<d>579.7899</d>
<d>586.0084</d>
<d>592.2269</d>
<d>598.4454</d>
<d>604.6639</d>
<d>610.8824</d>
<d>617.1008</d>
<d>623.3193</d>
<d>629.5378</d>
<d>635.7563</d>
<d>641.9748</d>
<d>648.1933</d>
<d>654.4118</d>
<d>660.6303</d>
<d>666.8487</d>
<d>673.0672</d>
<d>679.2857</d>
<d>685.5042</d>
<d>691.7227</d>
<d>697.9412</d>
<d>704.1597</d>
<d>710.3782</d>
<d>716.5966</d>
<d>722.8151</d>
<d>729.0336</d>
<d>735.2521</d>
<d>741.4706</d>
<d>747.6891</d>
<d>753.9076</d>
<d>760.1261</d>
<d>766.3445</d>
<d>772.563</d>
<d>778.7815</d>
<d>785</d>
<d></d>
<d></d>
<d>15.5</d>
<d>18.4958</d>
<d>21.4916</d>
<d>24.48739</d>
<d>27.48319</d>
<d>30.47899</d>
<d>33.47479</d>
<d>36.47059</d>
<d>39.46639</d>
<d>42.46218</d>
<d>45.45798</d>
<d>48.45378</d>
<d>51.44958</d>
<d>54.44538</d>
<d>57.44118</d>
<d>60.43697</d>
<d>63.43277</d>
<d>66.42857</d>
<d>69.42437</d>
<d>72.42017</d>
<d>75.41597</d>
<d>78.41176</d>
<d>81.40756</d>
<d>84.40336</d>
<d>87.39916</d>
<d>90.39496</d>
<d>93.39076</d>
<d>96.38655</d>
<d>99.38235</d>
<d>102.3782</d>
<d>105.3739</d>
<d>108.3697</d>
<d>111.3655</d>
<d>114.3613</d>
<d>117.3571</d>
<d>120.3529</d>
<d>123.3487</d>
<d>126.3445</d>
<d>129.3403</d>
<d>132.3361</d>
<d>135.3319</d>
<d>138.3277</d>
<d>141.3235</d>
<d>144.3193</d>
<d>147.3151</d>
<d>150.3109</d>
<d>153.3067</d>
<d>156.3025</d>
<d>159.2983</d>
<d>162.2941</d>
<d>165.2899</d>
<d>168.2857</d>
<d>171.2815</d>
<d>174.2773</d>
<d>177.2731</d>
<d>180.2689</d>
<d>183.2647</d>
<d>186.2605</d>
<d>189.2563</d>
<d>192.2521</d>
<d>195.2479</d>
<d>198.2437</d>
<d>201.2395</d>
<d>204.2353</d>
<d>207.2311</d>
<d>210.2269</d>
<d>213.2227</d>
<d>216.2185</d>
<d>219.2143</d>
<d>222.2101</d>
<d>225.2059</d>
<d>228.2017</d>
<d>231.1975</d>
<d>234.1933</d>
<d>237.1891</d>
<d>240.1849</d>
<d>243.1807</d>
<d>246.1765</d>
<d>249.1723</d>
<d>252.1681</d>
<d>255.1639</d>
<d>258.1597</d>
<d>261.1555</d>
<d>264.1513</d>
<d>267.1471</d>
<d>270.1429</d>
<d>273.1387</d>
<d>276.1345</d>
<d>279.1303</d>
<d>282.1261</d>
<d>285.1218</d>
<d>288.1176</d>
<d>291.1134</d>
<d>294.1092</d>
<d>297.105</d>
<d>300.1008</d>
<d>303.0966</d>
<d>306.0924</d>
<d>309.0882</d>
<d>312.084</d>
<d>315.0798</d>
<d>318.0756</d>
<d>321.0714</d>
<d>324.0672</d>
<d>327.063</d>
<d>330.0588</d>
<d>333.0546</d>
<d>336.0504</d>
<d>339.0462</d>
<d>342.042</d>
<d>345.0378</d>
<d>348.0336</d>
<d>351.0294</d>
<d>354.0252</d>
<d>357.021</d>
<d>360.0168</d>
<d>363.0126</d>
<d>366.0084</d>
<d>369.0042</d>
<d>372</d>
<d></d>
<d>8.1875</d>
<d>14.4224138</d>
<d>20.6573276</d>
<d>26.8922414</d>
<d>33.1271552</d>
<d>39.362069</d>
<d>45.5969828</d>
<d>51.8318966</d>
<d>58.0668103</d>
<d>64.3017241</d>
<d>70.5366379</d>
<d>76.7715517</d>
<d>83.0064655</d>
<d>89.2413793</d>
<d>95.4762931</d>
<d>101.711207</d>
<d>107.946121</d>
<d>114.181034</d>
<d>120.415948</d>
<d>126.650862</d>
<d>132.885776</d>
<d>139.12069</d>
<d>145.355603</d>
<d>151.590517</d>
<d>157.825431</d>
<d>164.060345</d>
<d>170.295259</d>
<d>176.530172</d>
<d>182.765086</d>
<d>189</d>
</Subcolumn>
</XAdvancedColumn>
<YColumn Width="147" Decimals="6" Subcolumns="1">
<Title>H_FCS1um0.4ms</Title>
<Subcolumn>
<d>0.078125</d>
<d>6.484375</d>
<d>26.484375</d>
<d>40.3125</d>
<d>50.3125</d>
<d>58.75</d>
<d>68.984375</d>
<d>71.875</d>
<d>73.4375</d>
<d>74.0625</d>
<d>76.875</d>
<d>82.734375</d>
<d>82.8125</d>
<d>82.8125</d>
<d>82.8125</d>
<d>83.203125</d>
<d>85.78125</d>
<d>85.9375</d>
<d>85.9375</d>
<d>85.9375</d>
<d>85.9375</d>
<d>85.9375</d>
<d>85.9375</d>
<d>85.9375</d>
<d>86.015625</d>
<d>86.25</d>
<d>86.640625</d>
<d>87.265625</d>
<d>87.5</d>
<d>87.578125</d>
<d>87.734375</d>
<d>87.8125</d>
<d>88.046875</d>
<d>88.4375</d>
<d>88.984375</d>
<d>90.390625</d>
<d>92.03125</d>
<d>93.359375</d>
<d>93.359375</d>
<d>94.84375</d>
<d>95.15625</d>
<d>95.3125</d>
<d>95.3125</d>
<d>95.3125</d>
<d>95.3125</d>
<d>95.390625</d>
<d>96.25</d>
<d>96.953125</d>
<d>97.1875</d>
<d>98.4375</d>
<d>98.4375</d>
<d>98.4375</d>
<d>98.4375</d>
<d>98.4375</d>
<d>98.4375</d>
<d>98.4375</d>
<d>98.4375</d>
<d>98.4375</d>
<d>98.4375</d>
<d>98.4375</d>
<d>98.4375</d>
<d>98.4375</d>
<d>98.4375</d>
<d>98.4375</d>
<d>98.4375</d>
<d>98.4375</d>
<d>98.4375</d>
<d>98.4375</d>
<d>98.4375</d>
<d>98.4375</d>
<d>98.4375</d>
<d>98.4375</d>
<d>98.4375</d>
<d>98.4375</d>
<d>98.4375</d>
<d>98.4375</d>
<d>98.4375</d>
<d>98.4375</d>
<d>98.4375</d>
<d>98.4375</d>
<d>98.4375</d>
<d>98.4375</d>
<d>98.4375</d>
<d>98.4375</d>
<d>98.4375</d>
<d>98.4375</d>
<d>98.4375</d>
<d>98.4375</d>
<d>98.4375</d>
<d>98.4375</d>
<d>98.4375</d>
<d>98.4375</d>
<d>98.4375</d>
<d>98.4375</d>
<d>98.4375</d>
<d>98.4375</d>
<d>98.4375</d>
<d>98.4375</d>
<d>98.4375</d>
<d>98.4375</d>
<d>98.4375</d>
<d>98.4375</d>
<d>98.4375</d>
<d>98.4375</d>
<d>98.4375</d>
<d>98.4375</d>
<d>98.59375</d>
<d>98.671875</d>
<d>98.828125</d>
<d>98.984375</d>
<d>98.984375</d>
<d>99.0625</d>
<d>99.375</d>
<d>99.53125</d>
<d>99.53125</d>
<d>99.6875</d>
<d>99.6875</d>
<d>99.6875</d>
<d>99.765625</d>
<d>100</d>
</Subcolumn>
</YColumn>
<YColumn Width="161" Decimals="6" Subcolumns="1">
<Title>H_FCS0.5um0.4ms</Title>
<Subcolumn>
<d></d>
<d></d>
<d></d>
<d></d>
<d></d>
<d></d>
<d></d>
<d></d>
<d></d>
<d></d>
<d></d>
<d></d>
<d></d>
<d></d>
<d></d>
<d></d>
<d></d>
<d></d>
<d></d>
<d></d>
<d></d>
<d></d>
<d></d>
<d></d>
<d></d>
<d></d>
<d></d>
<d></d>
<d></d>
<d></d>
<d></d>
<d></d>
<d></d>
<d></d>
<d></d>
<d></d>
<d></d>
<d></d>
<d></d>
<d></d>
<d></d>
<d></d>
<d></d>
<d></d>
<d></d>
<d></d>
<d></d>
<d></d>
<d></d>
<d></d>
<d></d>
<d></d>
<d></d>
<d></d>
<d></d>
<d></d>
<d></d>
<d></d>
<d></d>
<d></d>
<d></d>
<d></d>
<d></d>
<d></d>
<d></d>
<d></d>
<d></d>
<d></d>
<d></d>
<d></d>
<d></d>
<d></d>
<d></d>
<d></d>
<d></d>
<d></d>
<d></d>
<d></d>
<d></d>
<d></d>
<d></d>
<d></d>
<d></d>
<d></d>
<d></d>
<d></d>
<d></d>
<d></d>
<d></d>
<d></d>
<d></d>
<d></d>
<d></d>
<d></d>
<d></d>
<d></d>
<d></d>
<d></d>
<d></d>
<d></d>
<d></d>
<d></d>
<d></d>
<d></d>
<d></d>
<d></d>
<d></d>
<d></d>
<d></d>
<d></d>
<d></d>
<d></d>
<d></d>
<d></d>
<d></d>
<d></d>
<d></d>
<d></d>
<d></d>
<d></d>
<d></d>
<d>0.078125</d>
<d>6.484375</d>
<d>25.23438</d>
<d>40.78125</d>
<d>51.95313</d>
<d>63.75</d>
<d>70</d>
<d>72.34375</d>
<d>73.82813</d>
<d>76.01563</d>
<d>79.6875</d>
<d>82.8125</d>
<d>82.8125</d>
<d>82.8125</d>
<d>82.8125</d>
<d>84.21875</d>
<d>85.9375</d>
<d>85.9375</d>
<d>85.9375</d>
<d>85.9375</d>
<d>85.9375</d>
<d>85.9375</d>
<d>85.9375</d>
<d>85.9375</d>
<d>86.25</d>
<d>86.5625</d>
<d>87.26563</d>
<d>87.5</d>
<d>87.57813</d>
<d>87.65625</d>
<d>87.73438</d>
<d>87.96875</d>
<d>88.125</d>
<d>88.75</d>
<d>89.14063</d>
<d>91.5625</d>
<d>92.1875</d>
<d>93.75</d>
<d>93.75</d>
<d>95.07813</d>
<d>95.3125</d>
<d>95.3125</d>
<d>95.3125</d>
<d>95.3125</d>
<d>96.01563</d>
<d>96.875</d>
<d>97.1875</d>
<d>98.4375</d>
<d>98.4375</d>
<d>98.4375</d>
<d>98.4375</d>
<d>98.4375</d>
<d>98.4375</d>
<d>98.4375</d>
<d>98.4375</d>
<d>98.4375</d>
<d>98.4375</d>
<d>98.4375</d>
<d>98.4375</d>
<d>98.4375</d>
<d>98.4375</d>
<d>98.4375</d>
<d>98.4375</d>
<d>98.4375</d>
<d>98.4375</d>
<d>98.4375</d>
<d>98.4375</d>
<d>98.4375</d>
<d>98.4375</d>
<d>98.4375</d>
<d>98.4375</d>
<d>98.4375</d>
<d>98.4375</d>
<d>98.4375</d>
<d>98.4375</d>
<d>98.4375</d>
<d>98.4375</d>
<d>98.4375</d>
<d>98.4375</d>
<d>98.4375</d>
<d>98.4375</d>
<d>98.4375</d>
<d>98.4375</d>
<d>98.4375</d>
<d>98.4375</d>
<d>98.4375</d>
<d>98.4375</d>
<d>98.4375</d>
<d>98.4375</d>
<d>98.4375</d>
<d>98.4375</d>
<d>98.4375</d>
<d>98.4375</d>
<d>98.4375</d>
<d>98.4375</d>
<d>98.4375</d>
<d>98.4375</d>
<d>98.4375</d>
<d>98.4375</d>
<d>98.4375</d>
<d>98.4375</d>
<d>98.4375</d>
<d>98.4375</d>
<d>98.4375</d>
<d>98.51563</d>
<d>98.82813</d>
<d>98.82813</d>
<d>98.98438</d>
<d>99.0625</d>
<d>99.21875</d>
<d>99.375</d>
<d>99.45313</d>
<d>99.53125</d>
<d>99.60938</d>
<d>99.6875</d>
<d>99.6875</d>
<d>99.76563</d>
<d>99.76563</d>
<d>99.84375</d>
<d>100</d>
</Subcolumn>
</YColumn>
<YColumn Width="136" Decimals="6" Subcolumns="1">
<Title>H_FC1um0.4ms</Title>
<Subcolumn>
<d></d>
<d></d>
<d></d>
<d></d>
<d></d>
<d></d>
<d></d>
<d></d>
<d></d>
<d></d>
<d></d>
<d></d>
<d></d>
<d></d>
<d></d>
<d></d>
<d></d>
<d></d>
<d></d>
<d></d>
<d></d>
<d></d>
<d></d>
<d></d>
<d></d>
<d></d>
<d></d>
<d></d>
<d></d>
<d></d>
<d></d>
<d></d>
<d></d>
<d></d>
<d></d>
<d></d>
<d></d>
<d></d>
<d></d>
<d></d>
<d></d>
<d></d>
<d></d>
<d></d>
<d></d>
<d></d>
<d></d>
<d></d>
<d></d>
<d></d>
<d></d>
<d></d>
<d></d>
<d></d>
<d></d>
<d></d>
<d></d>
<d></d>
<d></d>
<d></d>
<d></d>
<d></d>
<d></d>
<d></d>
<d></d>
<d></d>
<d></d>
<d></d>
<d></d>
<d></d>
<d></d>
<d></d>
<d></d>
<d></d>
<d></d>
<d></d>
<d></d>
<d></d>
<d></d>
<d></d>
<d></d>
<d></d>
<d></d>
<d></d>
<d></d>
<d></d>
<d></d>
<d></d>
<d></d>
<d></d>
<d></d>
<d></d>
<d></d>
<d></d>
<d></d>
<d></d>
<d></d>
<d></d>
<d></d>
<d></d>
<d></d>
<d></d>
<d></d>
<d></d>
<d></d>
<d></d>
<d></d>
<d></d>
<d></d>
<d></d>
<d></d>
<d></d>
<d></d>
<d></d>
<d></d>
<d></d>
<d></d>
<d></d>
<d></d>
<d></d>
<d></d>
<d></d>
<d></d>
<d></d>
<d></d>
<d></d>
<d></d>
<d></d>
<d></d>
<d></d>
<d></d>
<d></d>
<d></d>
<d></d>
<d></d>
<d></d>
<d></d>
<d></d>
<d></d>
<d></d>
<d></d>
<d></d>
<d></d>
<d></d>
<d></d>
<d></d>
<d></d>
<d></d>
<d></d>
<d></d>
<d></d>
<d></d>
<d></d>
<d></d>
<d></d>
<d></d>
<d></d>
<d></d>
<d></d>
<d></d>
<d></d>
<d></d>
<d></d>
<d></d>
<d></d>
<d></d>
<d></d>
<d></d>
<d></d>
<d></d>
<d></d>
<d></d>
<d></d>
<d></d>
<d></d>
<d></d>
<d></d>
<d></d>
<d></d>
<d></d>
<d></d>
<d></d>
<d></d>
<d></d>
<d></d>
<d></d>
<d></d>
<d></d>
<d></d>
<d></d>
<d></d>
<d></d>
<d></d>
<d></d>
<d></d>
<d></d>
<d></d>
<d></d>
<d></d>
<d></d>
<d></d>
<d></d>
<d></d>
<d></d>
<d></d>
<d></d>
<d></d>
<d></d>
<d></d>
<d></d>
<d></d>
<d></d>
<d></d>
<d></d>
<d></d>
<d></d>
<d></d>
<d></d>
<d></d>
<d></d>
<d></d>
<d></d>
<d></d>
<d></d>
<d></d>
<d></d>
<d></d>
<d></d>
<d></d>
<d></d>
<d></d>
<d></d>
<d></d>
<d></d>
<d></d>
<d></d>
<d></d>
<d></d>
<d></d>
<d></d>
<d></d>
<d></d>
<d></d>
<d>0.078125</d>
<d>6.40625</d>
<d>26.796875</d>
<d>43.984375</d>
<d>54.0625</d>
<d>65.546875</d>
<d>71.953125</d>
<d>74.0625</d>
<d>80.78125</d>
<d>82.34375</d>
<d>82.8125</d>
<d>84.0625</d>
<d>86.25</d>
<d>89.0625</d>
<d>89.0625</d>
<d>89.0625</d>
<d>89.0625</d>
<d>89.140625</d>
<d>91.015625</d>
<d>93.59375</d>
<d>98.359375</d>
<d>98.4375</d>
<d>98.4375</d>
<d>98.4375</d>
<d>98.4375</d>
<d>98.4375</d>
<d>98.4375</d>
<d>98.4375</d>
<d>99.140625</d>
<d>100</d>
</Subcolumn>
</YColumn>
<YColumn Width="150" Decimals="6" Subcolumns="1">
<Title>H_FC0.5um0.4ms</Title>
<Subcolumn>
<d></d>
<d></d>
<d></d>
<d></d>
<d></d>
<d></d>
<d></d>
<d></d>
<d></d>
<d></d>
<d></d>
<d></d>
<d></d>
<d></d>
<d></d>
<d></d>
<d></d>
<d></d>
<d></d>
<d></d>
<d></d>
<d></d>
<d></d>
<d></d>
<d></d>
<d></d>
<d></d>
<d></d>
<d></d>
<d></d>
<d></d>
<d></d>
<d></d>
<d></d>
<d></d>
<d></d>
<d></d>
<d></d>
<d></d>
<d></d>
<d></d>
<d></d>
<d></d>
<d></d>
<d></d>
<d></d>
<d></d>
<d></d>
<d></d>
<d></d>
<d></d>
<d></d>
<d></d>
<d></d>
<d></d>
<d></d>
<d></d>
<d></d>
<d></d>
<d></d>
<d></d>
<d></d>
<d></d>
<d></d>
<d></d>
<d></d>
<d></d>
<d></d>
<d></d>
<d></d>
<d></d>
<d></d>
<d></d>
<d></d>
<d></d>
<d></d>
<d></d>
<d></d>
<d></d>
<d></d>
<d></d>
<d></d>
<d></d>
<d></d>
<d></d>
<d></d>
<d></d>
<d></d>
<d></d>
<d></d>
<d></d>
<d></d>
<d></d>
<d></d>
<d></d>
<d></d>
<d></d>
<d></d>
<d></d>
<d></d>
<d></d>
<d></d>
<d></d>
<d></d>
<d></d>
<d></d>
<d></d>
<d></d>
<d></d>
<d></d>
<d></d>
<d></d>
<d></d>
<d></d>
<d></d>
<d></d>
<d></d>
<d></d>
<d></d>
<d></d>
<d></d>
<d></d>
<d></d>
<d></d>
<d></d>
<d></d>
<d></d>
<d></d>
<d></d>
<d></d>
<d></d>
<d></d>
<d></d>
<d></d>
<d></d>
<d></d>
<d></d>
<d></d>
<d></d>
<d></d>
<d></d>
<d></d>
<d></d>
<d></d>
<d></d>
<d></d>
<d></d>
<d></d>
<d></d>
<d></d>
<d></d>
<d></d>
<d></d>
<d></d>
<d></d>
<d></d>
<d></d>
<d></d>
<d></d>
<d></d>
<d></d>
<d></d>
<d></d>
<d></d>
<d></d>
<d></d>
<d></d>
<d></d>
<d></d>
<d></d>
<d></d>
<d></d>
<d></d>
<d></d>
<d></d>
<d></d>
<d></d>
<d></d>
<d></d>
<d></d>
<d></d>
<d></d>
<d></d>
<d></d>
<d></d>
<d></d>
<d></d>
<d></d>
<d></d>
<d></d>
<d></d>
<d></d>
<d></d>
<d></d>
<d></d>
<d></d>
<d></d>
<d></d>
<d></d>
<d></d>
<d></d>
<d></d>
<d></d>
<d></d>
<d></d>
<d></d>
<d></d>
<d></d>
<d></d>
<d></d>
<d></d>
<d></d>
<d></d>
<d></d>
<d></d>
<d></d>
<d></d>
<d></d>
<d></d>
<d></d>
<d></d>
<d></d>
<d></d>
<d></d>
<d></d>
<d></d>
<d></d>
<d></d>
<d></d>
<d></d>
<d></d>
<d></d>
<d></d>
<d></d>
<d></d>
<d></d>
<d></d>
<d></d>
<d></d>
<d></d>
<d></d>
<d></d>
<d></d>
<d></d>
<d></d>
<d></d>
<d></d>
<d></d>
<d></d>
<d></d>
<d></d>
<d></d>
<d></d>
<d></d>
<d></d>
<d></d>
<d></d>
<d></d>
<d></d>
<d></d>
<d></d>
<d></d>
<d></d>
<d></d>
<d></d>
<d></d>
<d></d>
<d></d>
<d></d>
<d></d>
<d></d>
<d></d>
<d></d>
<d></d>
<d>0.078125</d>
<d>3.125</d>
<d>3.125</d>
<d>4.84375</d>
<d>6.25</d>
<d>8.359375</d>
<d>15.23438</d>
<d>19.45313</d>
<d>25.85938</d>
<d>30.39063</d>
<d>37.5</d>
<d>40.07813</d>
<d>43.28125</d>
<d>46.25</d>
<d>49.60938</d>
<d>51.79688</d>
<d>53.20313</d>
<d>55.85938</d>
<d>57.96875</d>
<d>63.35938</d>
<d>65.54688</d>
<d>66.48438</d>
<d>69.375</d>
<d>70.39063</d>
<d>71.64063</d>
<d>72.65625</d>
<d>73.20313</d>
<d>73.4375</d>
<d>74.6875</d>
<d>75.15625</d>
<d>76.09375</d>
<d>78.4375</d>
<d>80.85938</d>
<d>81.25</d>
<d>81.25</d>
<d>81.25</d>
<d>82.57813</d>
<d>82.8125</d>
<d>82.8125</d>
<d>82.8125</d>
<d>82.8125</d>
<d>82.8125</d>
<d>82.8125</d>
<d>83.28125</d>
<d>84.375</d>
<d>84.375</d>
<d>85.70313</d>
<d>86.01563</d>
<d>86.25</d>
<d>86.71875</d>
<d>88.51563</d>
<d>88.98438</d>
<d>89.0625</d>
<d>89.0625</d>
<d>89.0625</d>
<d>89.0625</d>
<d>89.0625</d>
<d>89.0625</d>
<d>89.0625</d>
<d>89.0625</d>
<d>89.0625</d>
<d>89.0625</d>
<d>89.0625</d>
<d>89.0625</d>
<d>89.0625</d>
<d>89.0625</d>
<d>89.0625</d>
<d>89.14063</d>
<d>89.14063</d>
<d>89.14063</d>
<d>89.21875</d>
<d>89.29688</d>
<d>89.45313</d>
<d>91.01563</d>
<d>91.17188</d>
<d>91.25</d>
<d>91.40625</d>
<d>91.71875</d>
<d>94.60938</d>
<d>96.71875</d>
<d>97.03125</d>
<d>98.125</d>
<d>98.4375</d>
<d>98.4375</d>
<d>98.4375</d>
<d>98.4375</d>
<d>98.4375</d>
<d>98.4375</d>
<d>98.4375</d>
<d>98.4375</d>
<d>98.4375</d>
<d>98.4375</d>
<d>98.4375</d>
<d>98.4375</d>
<d>98.4375</d>
<d>98.4375</d>
<d>98.4375</d>
<d>98.4375</d>
<d>98.4375</d>
<d>98.4375</d>
<d>98.4375</d>
<d>98.4375</d>
<d>98.4375</d>
<d>98.4375</d>
<d>98.4375</d>
<d>98.4375</d>
<d>98.4375</d>
<d>98.4375</d>
<d>98.4375</d>
<d>98.4375</d>
<d>98.4375</d>
<d>98.82813</d>
<d>98.90625</d>
<d>98.98438</d>
<d>99.0625</d>
<d>99.375</d>
<d>99.60938</d>
<d>99.6875</d>
<d>99.6875</d>
<d>100</d>
</Subcolumn>
</YColumn>
<YColumn Width="134" Decimals="6" Subcolumns="1">
<Title>H_F0.5um04ms</Title>
<Subcolumn>
<d></d>
<d></d>
<d></d>
<d></d>
<d></d>
<d></d>
<d></d>
<d></d>
<d></d>
<d></d>
<d></d>
<d></d>
<d></d>
<d></d>
<d></d>
<d></d>
<d></d>
<d></d>
<d></d>
<d></d>
<d></d>
<d></d>
<d></d>
<d></d>
<d></d>
<d></d>
<d></d>
<d></d>
<d></d>
<d></d>
<d></d>
<d></d>
<d></d>
<d></d>
<d></d>
<d></d>
<d></d>
<d></d>
<d></d>
<d></d>
<d></d>
<d></d>
<d></d>
<d></d>
<d></d>
<d></d>
<d></d>
<d></d>
<d></d>
<d></d>
<d></d>
<d></d>
<d></d>
<d></d>
<d></d>
<d></d>
<d></d>
<d></d>
<d></d>
<d></d>
<d></d>
<d></d>
<d></d>
<d></d>
<d></d>
<d></d>
<d></d>
<d></d>
<d></d>
<d></d>
<d></d>
<d></d>
<d></d>
<d></d>
<d></d>
<d></d>
<d></d>
<d></d>
<d></d>
<d></d>
<d></d>
<d></d>
<d></d>
<d></d>
<d></d>
<d></d>
<d></d>
<d></d>
<d></d>
<d></d>
<d></d>
<d></d>
<d></d>
<d></d>
<d></d>
<d></d>
<d></d>
<d></d>
<d></d>
<d></d>
<d></d>
<d></d>
<d></d>
<d></d>
<d></d>
<d></d>
<d></d>
<d></d>
<d></d>
<d></d>
<d></d>
<d></d>
<d></d>
<d></d>
<d></d>
<d></d>
<d></d>
<d></d>
<d></d>
<d></d>
<d></d>
<d></d>
<d></d>
<d></d>
<d></d>
<d></d>
<d></d>
<d></d>
<d></d>
<d></d>
<d></d>
<d></d>
<d></d>
<d></d>
<d></d>
<d></d>
<d></d>
<d></d>
<d></d>
<d></d>
<d></d>
<d></d>
<d></d>
<d></d>
<d></d>
<d></d>
<d></d>
<d></d>
<d></d>
<d></d>
<d></d>
<d></d>
<d></d>
<d></d>
<d></d>
<d></d>
<d></d>
<d></d>
<d></d>
<d></d>
<d></d>
<d></d>
<d></d>
<d></d>
<d></d>
<d></d>
<d></d>
<d></d>
<d></d>
<d></d>
<d></d>
<d></d>
<d></d>
<d></d>
<d></d>
<d></d>
<d></d>
<d></d>
<d></d>
<d></d>
<d></d>
<d></d>
<d></d>
<d></d>
<d></d>
<d></d>
<d></d>
<d></d>
<d></d>
<d></d>
<d></d>
<d></d>
<d></d>
<d></d>
<d></d>
<d></d>
<d></d>
<d></d>
<d></d>
<d></d>
<d></d>
<d></d>
<d></d>
<d></d>
<d></d>
<d></d>
<d></d>
<d></d>
<d></d>
<d></d>
<d></d>
<d></d>
<d></d>
<d></d>
<d></d>
<d></d>
<d></d>
<d></d>
<d></d>
<d></d>
<d></d>
<d></d>
<d></d>
<d></d>
<d></d>
<d></d>
<d></d>
<d></d>
<d></d>
<d></d>
<d></d>
<d></d>
<d></d>
<d></d>
<d></d>
<d></d>
<d></d>
<d></d>
<d></d>
<d></d>
<d></d>
<d></d>
<d></d>
<d></d>
<d></d>
<d></d>
<d></d>
<d></d>
<d></d>
<d></d>
<d></d>
<d></d>
<d></d>
<d></d>
<d></d>
<d></d>
<d></d>
<d></d>
<d></d>
<d></d>
<d></d>
<d></d>
<d></d>
<d></d>
<d></d>
<d></d>
<d></d>
<d></d>
<d></d>
<d></d>
<d></d>
<d></d>
<d></d>
<d></d>
<d></d>
<d></d>
<d></d>
<d></d>
<d></d>
<d></d>
<d></d>
<d></d>
<d></d>
<d></d>
<d></d>
<d></d>
<d></d>
<d></d>
<d></d>
<d></d>
<d></d>
<d></d>
<d></d>
<d></d>
<d></d>
<d></d>
<d></d>
<d></d>
<d></d>
<d></d>
<d></d>
<d></d>
<d></d>
<d></d>
<d></d>
<d></d>
<d></d>
<d></d>
<d></d>
<d></d>
<d></d>
<d></d>
<d></d>
<d></d>
<d></d>
<d></d>
<d></d>
<d></d>
<d></d>
<d></d>
<d></d>
<d></d>
<d></d>
<d></d>
<d></d>
<d></d>
<d></d>
<d></d>
<d></d>
<d></d>
<d></d>
<d></d>
<d></d>
<d></d>
<d></d>
<d></d>
<d></d>
<d></d>
<d></d>
<d></d>
<d></d>
<d></d>
<d></d>
<d></d>
<d></d>
<d></d>
<d></d>
<d></d>
<d></d>
<d></d>
<d></d>
<d></d>
<d></d>
<d></d>
<d></d>
<d></d>
<d></d>
<d></d>
<d></d>
<d></d>
<d></d>
<d></d>
<d></d>
<d></d>
<d></d>
<d></d>
<d></d>
<d></d>
<d></d>
<d></d>
<d></d>
<d></d>
<d></d>
<d></d>
<d></d>
<d></d>
<d></d>
<d></d>
<d></d>
<d></d>
<d></d>
<d></d>
<d></d>
<d></d>
<d></d>
<d></d>
<d></d>
<d></d>
<d></d>
<d></d>
<d></d>
<d></d>
<d></d>
<d></d>
<d></d>
<d></d>
<d>0.078125</d>
<d>3.125</d>
<d>3.125</d>
<d>6.328125</d>
<d>7.5</d>
<d>14.76563</d>
<d>20.3125</d>
<d>25.07813</d>
<d>27.96875</d>
<d>35.07813</d>
<d>39.0625</d>
<d>40.70313</d>
<d>41.5625</d>
<d>48.82813</d>
<d>49.53125</d>
<d>51.40625</d>
<d>53.20313</d>
<d>57.57813</d>
<d>58.67188</d>
<d>62.8125</d>
<d>63.51563</d>
<d>64.60938</d>
<d>67.8125</d>
<d>70.07813</d>
<d>72.10938</d>
<d>72.8125</d>
<d>73.67188</d>
<d>75</d>
<d>75</d>
<d>75</d>
<d>75.54688</d>
<d>76.01563</d>
<d>76.5625</d>
<d>76.5625</d>
<d>77.8125</d>
<d>78.125</d>
<d>78.20313</d>
<d>78.98438</d>
<d>79.6875</d>
<d>80.15625</d>
<d>81.25</d>
<d>81.25</d>
<d>81.25</d>
<d>81.25</d>
<d>81.64063</d>
<d>83.125</d>
<d>83.35938</d>
<d>84.29688</d>
<d>86.875</d>
<d>87.5</d>
<d>87.5</d>
<d>87.5</d>
<d>87.5</d>
<d>87.5</d>
<d>88.67188</d>
<d>89.0625</d>
<d>89.0625</d>
<d>89.0625</d>
<d>89.0625</d>
<d>89.0625</d>
<d>89.0625</d>
<d>89.0625</d>
<d>89.0625</d>
<d>89.0625</d>
<d>89.0625</d>
<d>89.0625</d>
<d>89.0625</d>
<d>89.0625</d>
<d>89.0625</d>
<d>89.0625</d>
<d>89.0625</d>
<d>89.0625</d>
<d>89.0625</d>
<d>89.0625</d>
<d>89.0625</d>
<d>89.0625</d>
<d>89.0625</d>
<d>89.0625</d>
<d>89.14063</d>
<d>89.14063</d>
<d>89.21875</d>
<d>90.78125</d>
<d>90.78125</d>
<d>90.9375</d>
<d>91.25</d>
<d>92.5</d>
<d>92.5</d>
<d>92.73438</d>
<d>92.89063</d>
<d>95.85938</d>
<d>96.09375</d>
<d>96.32813</d>
<d>96.48438</d>
<d>96.875</d>
<d>96.875</d>
<d>96.875</d>
<d>96.875</d>
<d>96.875</d>
<d>96.875</d>
<d>96.875</d>
<d>96.875</d>
<d>98.28125</d>
<d>98.4375</d>
<d>98.4375</d>
<d>98.4375</d>
<d>98.4375</d>
<d>98.4375</d>
<d>98.4375</d>
<d>98.4375</d>
<d>98.4375</d>
<d>98.4375</d>
<d>98.59375</d>
<d>98.82813</d>
<d>98.98438</d>
<d>98.98438</d>
<d>99.21875</d>
<d>99.45313</d>
<d>99.6875</d>
<d>99.6875</d>
<d>100</d>
</Subcolumn>
</YColumn>
<YColumn Width="124" Decimals="6" Subcolumns="1">
<Title>H_F1um0.4ms</Title>
<Subcolumn>
<d></d>
<d></d>
<d></d>
<d></d>
<d></d>
<d></d>
<d></d>
<d></d>
<d></d>
<d></d>
<d></d>
<d></d>
<d></d>
<d></d>
<d></d>
<d></d>
<d></d>
<d></d>
<d></d>
<d></d>
<d></d>
<d></d>
<d></d>
<d></d>
<d></d>
<d></d>
<d></d>
<d></d>
<d></d>
<d></d>
<d></d>
<d></d>
<d></d>
<d></d>
<d></d>
<d></d>
<d></d>
<d></d>
<d></d>
<d></d>
<d></d>
<d></d>
<d></d>
<d></d>
<d></d>
<d></d>
<d></d>
<d></d>
<d></d>
<d></d>
<d></d>
<d></d>
<d></d>
<d></d>
<d></d>
<d></d>
<d></d>
<d></d>
<d></d>
<d></d>
<d></d>
<d></d>
<d></d>
<d></d>
<d></d>
<d></d>
<d></d>
<d></d>
<d></d>
<d></d>
<d></d>
<d></d>
<d></d>
<d></d>
<d></d>
<d></d>
<d></d>
<d></d>
<d></d>
<d></d>
<d></d>
<d></d>
<d></d>
<d></d>
<d></d>
<d></d>
<d></d>
<d></d>
<d></d>
<d></d>
<d></d>
<d></d>
<d></d>
<d></d>
<d></d>
<d></d>
<d></d>
<d></d>
<d></d>
<d></d>
<d></d>
<d></d>
<d></d>
<d></d>
<d></d>
<d></d>
<d></d>
<d></d>
<d></d>
<d></d>
<d></d>
<d></d>
<d></d>
<d></d>
<d></d>
<d></d>
<d></d>
<d></d>
<d></d>
<d></d>
<d></d>
<d></d>
<d></d>
<d></d>
<d></d>
<d></d>
<d></d>
<d></d>
<d></d>
<d></d>
<d></d>
<d></d>
<d></d>
<d></d>
<d></d>
<d></d>
<d></d>
<d></d>
<d></d>
<d></d>
<d></d>
<d></d>
<d></d>
<d></d>
<d></d>
<d></d>
<d></d>
<d></d>
<d></d>
<d></d>
<d></d>
<d></d>
<d></d>
<d></d>
<d></d>
<d></d>
<d></d>
<d></d>
<d></d>
<d></d>
<d></d>
<d></d>
<d></d>
<d></d>
<d></d>
<d></d>
<d></d>
<d></d>
<d></d>
<d></d>
<d></d>
<d></d>
<d></d>
<d></d>
<d></d>
<d></d>
<d></d>
<d></d>
<d></d>
<d></d>
<d></d>
<d></d>
<d></d>
<d></d>
<d></d>
<d></d>
<d></d>
<d></d>
<d></d>
<d></d>
<d></d>
<d></d>
<d></d>
<d></d>
<d></d>
<d></d>
<d></d>
<d></d>
<d></d>
<d></d>
<d></d>
<d></d>
<d></d>
<d></d>
<d></d>
<d></d>
<d></d>
<d></d>
<d></d>
<d></d>
<d></d>
<d></d>
<d></d>
<d></d>
<d></d>
<d></d>
<d></d>
<d></d>
<d></d>
<d></d>
<d></d>
<d></d>
<d></d>
<d></d>
<d></d>
<d></d>
<d></d>
<d></d>
<d></d>
<d></d>
<d></d>
<d></d>
<d></d>
<d></d>
<d></d>
<d></d>
<d></d>
<d></d>
<d></d>
<d></d>
<d></d>
<d></d>
<d></d>
<d></d>
<d></d>
<d></d>
<d></d>
<d></d>
<d></d>
<d></d>
<d></d>
<d></d>
<d></d>
<d></d>
<d></d>
<d></d>
<d></d>
<d></d>
<d></d>
<d></d>
<d></d>
<d></d>
<d></d>
<d></d>
<d></d>
<d></d>
<d></d>
<d></d>
<d></d>
<d></d>
<d></d>
<d></d>
<d></d>
<d></d>
<d></d>
<d></d>
<d></d>
<d></d>
<d></d>
<d></d>
<d></d>
<d></d>
<d></d>
<d></d>
<d></d>
<d></d>
<d></d>
<d></d>
<d></d>
<d></d>
<d></d>
<d></d>
<d></d>
<d></d>
<d></d>
<d></d>
<d></d>
<d></d>
<d></d>
<d></d>
<d></d>
<d></d>
<d></d>
<d></d>
<d></d>
<d></d>
<d></d>
<d></d>
<d></d>
<d></d>
<d></d>
<d></d>
<d></d>
<d></d>
<d></d>
<d></d>
<d></d>
<d></d>
<d></d>
<d></d>
<d></d>
<d></d>
<d></d>
<d></d>
<d></d>
<d></d>
<d></d>
<d></d>
<d></d>
<d></d>
<d></d>
<d></d>
<d></d>
<d></d>
<d></d>
<d></d>
<d></d>
<d></d>
<d></d>
<d></d>
<d></d>
<d></d>
<d></d>
<d></d>
<d></d>
<d></d>
<d></d>
<d></d>
<d></d>
<d></d>
<d></d>
<d></d>
<d></d>
<d></d>
<d></d>
<d></d>
<d></d>
<d></d>
<d></d>
<d></d>
<d></d>
<d></d>
<d></d>
<d></d>
<d></d>
<d></d>
<d></d>
<d></d>
<d></d>
<d></d>
<d></d>
<d></d>
<d></d>
<d></d>
<d></d>
<d></d>
<d></d>
<d></d>
<d></d>
<d></d>
<d></d>
<d></d>
<d></d>
<d></d>
<d></d>
<d></d>
<d></d>
<d></d>
<d></d>
<d></d>
<d></d>
<d></d>
<d></d>
<d></d>
<d></d>
<d></d>
<d></d>
<d></d>
<d></d>
<d></d>
<d></d>
<d></d>
<d></d>
<d></d>
<d></d>
<d></d>
<d></d>
<d></d>
<d></d>
<d></d>
<d></d>
<d></d>
<d></d>
<d></d>
<d></d>
<d></d>
<d></d>
<d></d>
<d></d>
<d></d>
<d></d>
<d></d>
<d></d>
<d></d>
<d></d>
<d></d>
<d></d>
<d></d>
<d></d>
<d></d>
<d></d>
<d></d>
<d></d>
<d></d>
<d></d>
<d></d>
<d></d>
<d></d>
<d></d>
<d></d>
<d></d>
<d></d>
<d></d>
<d></d>
<d></d>
<d></d>
<d></d>
<d></d>
<d></d>
<d></d>
<d></d>
<d></d>
<d></d>
<d></d>
<d></d>
<d></d>
<d></d>
<d></d>
<d></d>
<d></d>
<d></d>
<d></d>
<d></d>
<d></d>
<d></d>
<d></d>
<d></d>
<d></d>
<d></d>
<d></d>
<d></d>
<d></d>
<d></d>
<d></d>
<d></d>
<d></d>
<d></d>
<d></d>
<d></d>
<d></d>
<d></d>
<d></d>
<d></d>
<d></d>
<d></d>
<d></d>
<d></d>
<d></d>
<d></d>
<d></d>
<d></d>
<d></d>
<d></d>
<d></d>
<d></d>
<d></d>
<d></d>
<d></d>
<d></d>
<d></d>
<d></d>
<d></d>
<d></d>
<d></d>
<d></d>
<d></d>
<d></d>
<d></d>
<d></d>
<d></d>
<d></d>
<d></d>
<d></d>
<d></d>
<d></d>
<d></d>
<d></d>
<d>0.078125</d>
<d>8.4375</d>
<d>30.859375</d>
<d>44.6875</d>
<d>54.140625</d>
<d>64.0625</d>
<d>71.09375</d>
<d>75</d>
<d>76.171875</d>
<d>78.515625</d>
<d>81.25</d>
<d>81.875</d>
<d>86.875</d>
<d>87.578125</d>
<d>89.0625</d>
<d>89.0625</d>
<d>89.0625</d>
<d>89.0625</d>
<d>89.0625</d>
<d>89.0625</d>
<d>90.78125</d>
<d>92.578125</d>
<d>96.015625</d>
<d>96.796875</d>
<d>96.875</d>
<d>98.4375</d>
<d>98.4375</d>
<d>98.515625</d>
<d>98.984375</d>
<d>100</d>
</Subcolumn>
</YColumn>
</Table>
<Table ID="Table1" XFormat="numbers" YFormat="replicates" Replicates="1" TableType="XY" EVFormat="AsteriskAfterNumber">
<Title>Human_1ms</Title>
<RowTitlesColumn Width="109">
<Subcolumn></Subcolumn>
</RowTitlesColumn>
<XColumn Width="118" Subcolumns="1" Decimals="8">
<Title></Title>
<Subcolumn>
<d></d>
<d>7.65625</d>
<d>12.00367647</d>
<d>16.35110294</d>
<d>20.69852941</d>
<d>25.04595588</d>
<d>29.39338235</d>
<d>33.74080882</d>
<d>38.08823529</d>
<d>42.43566176</d>
<d>46.78308824</d>
<d>51.13051471</d>
<d>55.47794118</d>
<d>59.82536765</d>
<d>64.17279412</d>
<d>68.52022059</d>
<d>72.86764706</d>
<d>77.21507353</d>
<d>81.5625</d>
<d>85.90992647</d>
<d>90.25735294</d>
<d>94.60477941</d>
<d>98.95220588</d>
<d>103.2996324</d>
<d>107.6470588</d>
<d>111.9944853</d>
<d>116.3419118</d>
<d>120.6893382</d>
<d>125.0367647</d>
<d>129.3841912</d>
<d>133.7316176</d>
<d>138.0790441</d>
<d>142.4264706</d>
<d>146.7738971</d>
<d>151.1213235</d>
<d>155.46875</d>
<d>159.8161765</d>
<d>164.1636029</d>
<d>168.5110294</d>
<d>172.8584559</d>
<d>177.2058824</d>
<d>181.5533088</d>
<d>185.9007353</d>
<d>190.2481618</d>
<d>194.5955882</d>
<d>198.9430147</d>
<d>203.2904412</d>
<d>207.6378676</d>
<d>211.9852941</d>
<d>216.3327206</d>
<d>220.6801471</d>
<d>225.0275735</d>
<d>229.375</d>
<d>233.7224265</d>
<d>238.0698529</d>
<d>242.4172794</d>
<d>246.7647059</d>
<d>251.1121324</d>
<d>255.4595588</d>
<d>259.8069853</d>
<d>264.1544118</d>
<d>268.5018382</d>
<d>272.8492647</d>
<d>277.1966912</d>
<d>281.5441176</d>
<d>285.8915441</d>
<d>290.2389706</d>
<d>294.5863971</d>
<d>298.9338235</d>
<d>303.28125</d>
<d>307.6286765</d>
<d>311.9761029</d>
<d>316.3235294</d>
<d>320.6709559</d>
<d>325.0183824</d>
<d>329.3658088</d>
<d>333.7132353</d>
<d>338.0606618</d>
<d>342.4080882</d>
<d>346.7555147</d>
<d>351.1029412</d>
<d>355.4503676</d>
<d>359.7977941</d>
<d>364.1452206</d>
<d>368.4926471</d>
<d>372.8400735</d>
<d>377.1875</d>
<d>381.5349265</d>
<d>385.8823529</d>
<d>390.2297794</d>
<d>394.5772059</d>
<d>398.9246324</d>
<d>403.2720588</d>
<d>407.6194853</d>
<d>411.9669118</d>
<d>416.3143382</d>
<d>420.6617647</d>
<d>425.0091912</d>
<d>429.3566176</d>
<d>433.7040441</d>
<d>438.0514706</d>
<d>442.3988971</d>
<d>446.7463235</d>
<d>451.09375</d>
<d>455.4411765</d>
<d>459.7886029</d>
<d>464.1360294</d>
<d>468.4834559</d>
<d>472.8308824</d>
<d>477.1783088</d>
<d>481.5257353</d>
<d>485.8731618</d>
<d>490.2205882</d>
<d>494.5680147</d>
<d>498.9154412</d>
<d>503.2628676</d>
<d>507.6102941</d>
<d>511.9577206</d>
<d>516.3051471</d>
<d>520.6525735</d>
<d>525</d>
<d></d>
<d>14.0625</d>
<d>22.59979</d>
<d>31.13708</d>
<d>39.67437</d>
<d>48.21166</d>
<d>56.74895</d>
<d>65.28624</d>
<d>73.82353</d>
<d>82.36082</d>
<d>90.89811</d>
<d>99.4354</d>
<d>107.9727</d>
<d>116.51</d>
<d>125.0473</d>
<d>133.5846</d>
<d>142.1218</d>
<d>150.6591</d>
<d>159.1964</d>
<d>167.7337</d>
<d>176.271</d>
<d>184.8083</d>
<d>193.3456</d>
<d>201.8829</d>
<d>210.4202</d>
<d>218.9575</d>
<d>227.4947</d>
<d>236.032</d>
<d>244.5693</d>
<d>253.1066</d>
<d>261.6439</d>
<d>270.1812</d>
<d>278.7185</d>
<d>287.2558</d>
<d>295.7931</d>
<d>304.3304</d>
<d>312.8676</d>
<d>321.4049</d>
<d>329.9422</d>
<d>338.4795</d>
<d>347.0168</d>
<d>355.5541</d>
<d>364.0914</d>
<d>372.6287</d>
<d>381.166</d>
<d>389.7033</d>
<d>398.2405</d>
<d>406.7778</d>
<d>415.3151</d>
<d>423.8524</d>
<d>432.3897</d>
<d>440.927</d>
<d>449.4643</d>
<d>458.0016</d>
<d>466.5389</d>
<d>475.0762</d>
<d>483.6134</d>
<d>492.1507</d>
<d>500.688</d>
<d>509.2253</d>
<d>517.7626</d>
<d>526.2999</d>
<d>534.8372</d>
<d>543.3745</d>
<d>551.9118</d>
<d>560.4491</d>
<d>568.9863</d>
<d>577.5236</d>
<d>586.0609</d>
<d>594.5982</d>
<d>603.1355</d>
<d>611.6728</d>
<d>620.2101</d>
<d>628.7474</d>
<d>637.2847</d>
<d>645.822</d>
<d>654.3592</d>
<d>662.8965</d>
<d>671.4338</d>
<d>679.9711</d>
<d>688.5084</d>
<d>697.0457</d>
<d>705.583</d>
<d>714.1203</d>
<d>722.6576</d>
<d>731.1949</d>
<d>739.7321</d>
<d>748.2694</d>
<d>756.8067</d>
<d>765.344</d>
<d>773.8813</d>
<d>782.4186</d>
<d>790.9559</d>
<d>799.4932</d>
<d>808.0305</d>
<d>816.5678</d>
<d>825.105</d>
<d>833.6423</d>
<d>842.1796</d>
<d>850.7169</d>
<d>859.2542</d>
<d>867.7915</d>
<d>876.3288</d>
<d>884.8661</d>
<d>893.4034</d>
<d>901.9407</d>
<d>910.4779</d>
<d>919.0152</d>
<d>927.5525</d>
<d>936.0898</d>
<d>944.6271</d>
<d>953.1644</d>
<d>961.7017</d>
<d>970.239</d>
<d>978.7763</d>
<d>987.3136</d>
<d>995.8508</d>
<d>1004.388</d>
<d>1012.925</d>
<d>1021.463</d>
<d>1030</d>
<d></d>
<d>8.359375</d>
<d>12.64008621</d>
<d>16.92079741</d>
<d>21.20150862</d>
<d>25.48221983</d>
<d>29.76293103</d>
<d>34.04364224</d>
<d>38.32435345</d>
<d>42.60506466</d>
<d>46.88577586</d>
<d>51.16648707</d>
<d>55.44719828</d>
<d>59.72790948</d>
<d>64.00862069</d>
<d>68.2893319</d>
<d>72.5700431</d>
<d>76.85075431</d>
<d>81.13146552</d>
<d>85.41217672</d>
<d>89.69288793</d>
<d>93.97359914</d>
<d>98.25431034</d>
<d>102.5350216</d>
<d>106.8157328</d>
<d>111.096444</d>
<d>115.3771552</d>
<d>119.6578664</d>
<d>123.9385776</d>
<d>128.2192888</d>
<d>132.5</d>
<d></d>
<d>15.3125</d>
<d>17.38971</d>
<d>19.46691</d>
<d>21.54412</d>
<d>23.62132</d>
<d>25.69853</d>
<d>27.77574</d>
<d>29.85294</d>
<d>31.93015</d>
<d>34.00735</d>
<d>36.08456</d>
<d>38.16176</d>
<d>40.23897</d>
<d>42.31618</d>
<d>44.39338</d>
<d>46.47059</d>
<d>48.54779</d>
<d>50.625</d>
<d>52.70221</d>
<d>54.77941</d>
<d>56.85662</d>
<d>58.93382</d>
<d>61.01103</d>
<d>63.08824</d>
<d>65.16544</d>
<d>67.24265</d>
<d>69.31985</d>
<d>71.39706</d>
<d>73.47426</d>
<d>75.55147</d>
<d>77.62868</d>
<d>79.70588</d>
<d>81.78309</d>
<d>83.86029</d>
<d>85.9375</d>
<d>88.01471</d>
<d>90.09191</d>
<d>92.16912</d>
<d>94.24632</d>
<d>96.32353</d>
<d>98.40074</d>
<d>100.4779</d>
<d>102.5551</d>
<d>104.6324</d>
<d>106.7096</d>
<d>108.7868</d>
<d>110.864</d>
<d>112.9412</d>
<d>115.0184</d>
<d>117.0956</d>
<d>119.1728</d>
<d>121.25</d>
<d>123.3272</d>
<d>125.4044</d>
<d>127.4816</d>
<d>129.5588</d>
<d>131.636</d>
<d>133.7132</d>
<d>135.7904</d>
<d>137.8676</d>
<d>139.9449</d>
<d>142.0221</d>
<d>144.0993</d>
<d>146.1765</d>
<d>148.2537</d>
<d>150.3309</d>
<d>152.4081</d>
<d>154.4853</d>
<d>156.5625</d>
<d>158.6397</d>
<d>160.7169</d>
<d>162.7941</d>
<d>164.8713</d>
<d>166.9485</d>
<d>169.0257</d>
<d>171.1029</d>
<d>173.1801</d>
<d>175.2574</d>
<d>177.3346</d>
<d>179.4118</d>
<d>181.489</d>
<d>183.5662</d>
<d>185.6434</d>
<d>187.7206</d>
<d>189.7978</d>
<d>191.875</d>
<d>193.9522</d>
<d>196.0294</d>
<d>198.1066</d>
<d>200.1838</d>
<d>202.261</d>
<d>204.3382</d>
<d>206.4154</d>
<d>208.4926</d>
<d>210.5699</d>
<d>212.6471</d>
<d>214.7243</d>
<d>216.8015</d>
<d>218.8787</d>
<d>220.9559</d>
<d>223.0331</d>
<d>225.1103</d>
<d>227.1875</d>
<d>229.2647</d>
<d>231.3419</d>
<d>233.4191</d>
<d>235.4963</d>
<d>237.5735</d>
<d>239.6507</d>
<d>241.7279</d>
<d>243.8051</d>
<d>245.8824</d>
<d>247.9596</d>
<d>250.0368</d>
<d>252.114</d>
<d>254.1912</d>
<d>256.2684</d>
<d>258.3456</d>
<d>260.4228</d>
<d>262.5</d>
</Subcolumn>
</XColumn>
<XAdvancedColumn Version="1" Width="118" Decimals="8" Subcolumns="1">
<Title></Title>
<Subcolumn>
<d></d>
<d>7.65625</d>
<d>12.00367647</d>
<d>16.35110294</d>
<d>20.69852941</d>
<d>25.04595588</d>
<d>29.39338235</d>
<d>33.74080882</d>
<d>38.08823529</d>
<d>42.43566176</d>
<d>46.78308824</d>
<d>51.13051471</d>
<d>55.47794118</d>
<d>59.82536765</d>
<d>64.17279412</d>
<d>68.52022059</d>
<d>72.86764706</d>
<d>77.21507353</d>
<d>81.5625</d>
<d>85.90992647</d>
<d>90.25735294</d>
<d>94.60477941</d>
<d>98.95220588</d>
<d>103.2996324</d>
<d>107.6470588</d>
<d>111.9944853</d>
<d>116.3419118</d>
<d>120.6893382</d>
<d>125.0367647</d>
<d>129.3841912</d>
<d>133.7316176</d>
<d>138.0790441</d>
<d>142.4264706</d>
<d>146.7738971</d>
<d>151.1213235</d>
<d>155.46875</d>
<d>159.8161765</d>
<d>164.1636029</d>
<d>168.5110294</d>
<d>172.8584559</d>
<d>177.2058824</d>
<d>181.5533088</d>
<d>185.9007353</d>
<d>190.2481618</d>
<d>194.5955882</d>
<d>198.9430147</d>
<d>203.2904412</d>
<d>207.6378676</d>
<d>211.9852941</d>
<d>216.3327206</d>
<d>220.6801471</d>
<d>225.0275735</d>
<d>229.375</d>
<d>233.7224265</d>
<d>238.0698529</d>
<d>242.4172794</d>
<d>246.7647059</d>
<d>251.1121324</d>
<d>255.4595588</d>
<d>259.8069853</d>
<d>264.1544118</d>
<d>268.5018382</d>
<d>272.8492647</d>
<d>277.1966912</d>
<d>281.5441176</d>
<d>285.8915441</d>
<d>290.2389706</d>
<d>294.5863971</d>
<d>298.9338235</d>
<d>303.28125</d>
<d>307.6286765</d>
<d>311.9761029</d>
<d>316.3235294</d>
<d>320.6709559</d>
<d>325.0183824</d>
<d>329.3658088</d>
<d>333.7132353</d>
<d>338.0606618</d>
<d>342.4080882</d>
<d>346.7555147</d>
<d>351.1029412</d>
<d>355.4503676</d>
<d>359.7977941</d>
<d>364.1452206</d>
<d>368.4926471</d>
<d>372.8400735</d>
<d>377.1875</d>
<d>381.5349265</d>
<d>385.8823529</d>
<d>390.2297794</d>
<d>394.5772059</d>
<d>398.9246324</d>
<d>403.2720588</d>
<d>407.6194853</d>
<d>411.9669118</d>
<d>416.3143382</d>
<d>420.6617647</d>
<d>425.0091912</d>
<d>429.3566176</d>
<d>433.7040441</d>
<d>438.0514706</d>
<d>442.3988971</d>
<d>446.7463235</d>
<d>451.09375</d>
<d>455.4411765</d>
<d>459.7886029</d>
<d>464.1360294</d>
<d>468.4834559</d>
<d>472.8308824</d>
<d>477.1783088</d>
<d>481.5257353</d>
<d>485.8731618</d>
<d>490.2205882</d>
<d>494.5680147</d>
<d>498.9154412</d>
<d>503.2628676</d>
<d>507.6102941</d>
<d>511.9577206</d>
<d>516.3051471</d>
<d>520.6525735</d>
<d>525</d>
<d></d>
<d>14.0625</d>
<d>22.59979</d>
<d>31.13708</d>
<d>39.67437</d>
<d>48.21166</d>
<d>56.74895</d>
<d>65.28624</d>
<d>73.82353</d>
<d>82.36082</d>
<d>90.89811</d>
<d>99.4354</d>
<d>107.9727</d>
<d>116.51</d>
<d>125.0473</d>
<d>133.5846</d>
<d>142.1218</d>
<d>150.6591</d>
<d>159.1964</d>
<d>167.7337</d>
<d>176.271</d>
<d>184.8083</d>
<d>193.3456</d>
<d>201.8829</d>
<d>210.4202</d>
<d>218.9575</d>
<d>227.4947</d>
<d>236.032</d>
<d>244.5693</d>
<d>253.1066</d>
<d>261.6439</d>
<d>270.1812</d>
<d>278.7185</d>
<d>287.2558</d>
<d>295.7931</d>
<d>304.3304</d>
<d>312.8676</d>
<d>321.4049</d>
<d>329.9422</d>
<d>338.4795</d>
<d>347.0168</d>
<d>355.5541</d>
<d>364.0914</d>
<d>372.6287</d>
<d>381.166</d>
<d>389.7033</d>
<d>398.2405</d>
<d>406.7778</d>
<d>415.3151</d>
<d>423.8524</d>
<d>432.3897</d>
<d>440.927</d>
<d>449.4643</d>
<d>458.0016</d>
<d>466.5389</d>
<d>475.0762</d>
<d>483.6134</d>
<d>492.1507</d>
<d>500.688</d>
<d>509.2253</d>
<d>517.7626</d>
<d>526.2999</d>
<d>534.8372</d>
<d>543.3745</d>
<d>551.9118</d>
<d>560.4491</d>
<d>568.9863</d>
<d>577.5236</d>
<d>586.0609</d>
<d>594.5982</d>
<d>603.1355</d>
<d>611.6728</d>
<d>620.2101</d>
<d>628.7474</d>
<d>637.2847</d>
<d>645.822</d>
<d>654.3592</d>
<d>662.8965</d>
<d>671.4338</d>
<d>679.9711</d>
<d>688.5084</d>
<d>697.0457</d>
<d>705.583</d>
<d>714.1203</d>
<d>722.6576</d>
<d>731.1949</d>
<d>739.7321</d>
<d>748.2694</d>
<d>756.8067</d>
<d>765.344</d>
<d>773.8813</d>
<d>782.4186</d>
<d>790.9559</d>
<d>799.4932</d>
<d>808.0305</d>
<d>816.5678</d>
<d>825.105</d>
<d>833.6423</d>
<d>842.1796</d>
<d>850.7169</d>
<d>859.2542</d>
<d>867.7915</d>
<d>876.3288</d>
<d>884.8661</d>
<d>893.4034</d>
<d>901.9407</d>
<d>910.4779</d>
<d>919.0152</d>
<d>927.5525</d>
<d>936.0898</d>
<d>944.6271</d>
<d>953.1644</d>
<d>961.7017</d>
<d>970.239</d>
<d>978.7763</d>
<d>987.3136</d>
<d>995.8508</d>
<d>1004.388</d>
<d>1012.925</d>
<d>1021.463</d>
<d>1030</d>
<d></d>
<d>8.359375</d>
<d>12.64008621</d>
<d>16.92079741</d>
<d>21.20150862</d>
<d>25.48221983</d>
<d>29.76293103</d>
<d>34.04364224</d>
<d>38.32435345</d>
<d>42.60506466</d>
<d>46.88577586</d>
<d>51.16648707</d>
<d>55.44719828</d>
<d>59.72790948</d>
<d>64.00862069</d>
<d>68.2893319</d>
<d>72.5700431</d>
<d>76.85075431</d>
<d>81.13146552</d>
<d>85.41217672</d>
<d>89.69288793</d>
<d>93.97359914</d>
<d>98.25431034</d>
<d>102.5350216</d>
<d>106.8157328</d>
<d>111.096444</d>
<d>115.3771552</d>
<d>119.6578664</d>
<d>123.9385776</d>
<d>128.2192888</d>
<d>132.5</d>
<d></d>
<d>15.3125</d>
<d>17.38971</d>
<d>19.46691</d>
<d>21.54412</d>
<d>23.62132</d>
<d>25.69853</d>
<d>27.77574</d>
<d>29.85294</d>
<d>31.93015</d>
<d>34.00735</d>
<d>36.08456</d>
<d>38.16176</d>
<d>40.23897</d>
<d>42.31618</d>
<d>44.39338</d>
<d>46.47059</d>
<d>48.54779</d>
<d>50.625</d>
<d>52.70221</d>
<d>54.77941</d>
<d>56.85662</d>
<d>58.93382</d>
<d>61.01103</d>
<d>63.08824</d>
<d>65.16544</d>
<d>67.24265</d>
<d>69.31985</d>
<d>71.39706</d>
<d>73.47426</d>
<d>75.55147</d>
<d>77.62868</d>
<d>79.70588</d>
<d>81.78309</d>
<d>83.86029</d>
<d>85.9375</d>
<d>88.01471</d>
<d>90.09191</d>
<d>92.16912</d>
<d>94.24632</d>
<d>96.32353</d>
<d>98.40074</d>
<d>100.4779</d>
<d>102.5551</d>
<d>104.6324</d>
<d>106.7096</d>
<d>108.7868</d>
<d>110.864</d>
<d>112.9412</d>
<d>115.0184</d>
<d>117.0956</d>
<d>119.1728</d>
<d>121.25</d>
<d>123.3272</d>
<d>125.4044</d>
<d>127.4816</d>
<d>129.5588</d>
<d>131.636</d>
<d>133.7132</d>
<d>135.7904</d>
<d>137.8676</d>
<d>139.9449</d>
<d>142.0221</d>
<d>144.0993</d>
<d>146.1765</d>
<d>148.2537</d>
<d>150.3309</d>
<d>152.4081</d>
<d>154.4853</d>
<d>156.5625</d>
<d>158.6397</d>
<d>160.7169</d>
<d>162.7941</d>
<d>164.8713</d>
<d>166.9485</d>
<d>169.0257</d>
<d>171.1029</d>
<d>173.1801</d>
<d>175.2574</d>
<d>177.3346</d>
<d>179.4118</d>
<d>181.489</d>
<d>183.5662</d>
<d>185.6434</d>
<d>187.7206</d>
<d>189.7978</d>
<d>191.875</d>
<d>193.9522</d>
<d>196.0294</d>
<d>198.1066</d>
<d>200.1838</d>
<d>202.261</d>
<d>204.3382</d>
<d>206.4154</d>
<d>208.4926</d>
<d>210.5699</d>
<d>212.6471</d>
<d>214.7243</d>
<d>216.8015</d>
<d>218.8787</d>
<d>220.9559</d>
<d>223.0331</d>
<d>225.1103</d>
<d>227.1875</d>
<d>229.2647</d>
<d>231.3419</d>
<d>233.4191</d>
<d>235.4963</d>
<d>237.5735</d>
<d>239.6507</d>
<d>241.7279</d>
<d>243.8051</d>
<d>245.8824</d>
<d>247.9596</d>
<d>250.0368</d>
<d>252.114</d>
<d>254.1912</d>
<d>256.2684</d>
<d>258.3456</d>
<d>260.4228</d>
<d>262.5</d>
</Subcolumn>
</XAdvancedColumn>
<YColumn Width="134" Decimals="6" Subcolumns="1">
<Title>H_FCS1um1ms</Title>
<Subcolumn>
<d></d>
<d>0.078125</d>
<d>6.796875</d>
<d>27.1875</d>
<d>43.59375</d>
<d>50.39063</d>
<d>61.875</d>
<d>69.29688</d>
<d>71.95313</d>
<d>73.4375</d>
<d>76.01563</d>
<d>79.375</d>
<d>82.8125</d>
<d>82.8125</d>
<d>82.8125</d>
<d>82.8125</d>
<d>83.98438</d>
<d>85.9375</d>
<d>85.9375</d>
<d>85.9375</d>
<d>85.9375</d>
<d>85.9375</d>
<d>85.9375</d>
<d>85.9375</d>
<d>85.9375</d>
<d>86.17188</d>
<d>86.5625</d>
<d>87.03125</d>
<d>87.5</d>
<d>87.57813</d>
<d>87.57813</d>
<d>87.73438</d>
<d>87.89063</d>
<d>88.125</d>
<d>88.51563</d>
<d>89.0625</d>
<d>90.85938</d>
<d>92.1875</d>
<d>93.75</d>
<d>93.75</d>
<d>95.15625</d>
<d>95.3125</d>
<d>95.3125</d>
<d>95.3125</d>
<d>95.3125</d>
<d>95.70313</d>
<d>96.64063</d>
<d>97.03125</d>
<d>98.4375</d>
<d>98.4375</d>
<d>98.4375</d>
<d>98.4375</d>
<d>98.4375</d>
<d>98.4375</d>
<d>98.4375</d>
<d>98.4375</d>
<d>98.4375</d>
<d>98.4375</d>
<d>98.4375</d>
<d>98.4375</d>
<d>98.4375</d>
<d>98.4375</d>
<d>98.4375</d>
<d>98.4375</d>
<d>98.4375</d>
<d>98.4375</d>
<d>98.4375</d>
<d>98.4375</d>
<d>98.4375</d>
<d>98.4375</d>
<d>98.4375</d>
<d>98.4375</d>
<d>98.4375</d>
<d>98.4375</d>
<d>98.4375</d>
<d>98.4375</d>
<d>98.4375</d>
<d>98.4375</d>
<d>98.4375</d>
<d>98.4375</d>
<d>98.4375</d>
<d>98.4375</d>
<d>98.4375</d>
<d>98.4375</d>
<d>98.4375</d>
<d>98.4375</d>
<d>98.4375</d>
<d>98.4375</d>
<d>98.4375</d>
<d>98.4375</d>
<d>98.4375</d>
<d>98.4375</d>
<d>98.4375</d>
<d>98.4375</d>
<d>98.4375</d>
<d>98.4375</d>
<d>98.4375</d>
<d>98.4375</d>
<d>98.4375</d>
<d>98.4375</d>
<d>98.4375</d>
<d>98.4375</d>
<d>98.4375</d>
<d>98.4375</d>
<d>98.4375</d>
<d>98.4375</d>
<d>98.4375</d>
<d>98.51563</d>
<d>98.67188</d>
<d>98.82813</d>
<d>98.98438</d>
<d>99.14063</d>
<d>99.21875</d>
<d>99.45313</d>
<d>99.45313</d>
<d>99.53125</d>
<d>99.6875</d>
<d>99.6875</d>
<d>99.84375</d>
<d>99.92188</d>
<d>100</d>
</Subcolumn>
</YColumn>
<YColumn Width="147" Decimals="6" Subcolumns="1">
<Title>H_FCS0.5um1ms</Title>
<Subcolumn>
<d></d>
<d></d>
<d></d>
<d></d>
<d></d>
<d></d>
<d></d>
<d></d>
<d></d>
<d></d>
<d></d>
<d></d>
<d></d>
<d></d>
<d></d>
<d></d>
<d></d>
<d></d>
<d></d>
<d></d>
<d></d>
<d></d>
<d></d>
<d></d>
<d></d>
<d></d>
<d></d>
<d></d>
<d></d>
<d></d>
<d></d>
<d></d>
<d></d>
<d></d>
<d></d>
<d></d>
<d></d>
<d></d>
<d></d>
<d></d>
<d></d>
<d></d>
<d></d>
<d></d>
<d></d>
<d></d>
<d></d>
<d></d>
<d></d>
<d></d>
<d></d>
<d></d>
<d></d>
<d></d>
<d></d>
<d></d>
<d></d>
<d></d>
<d></d>
<d></d>
<d></d>
<d></d>
<d></d>
<d></d>
<d></d>
<d></d>
<d></d>
<d></d>
<d></d>
<d></d>
<d></d>
<d></d>
<d></d>
<d></d>
<d></d>
<d></d>
<d></d>
<d></d>
<d></d>
<d></d>
<d></d>
<d></d>
<d></d>
<d></d>
<d></d>
<d></d>
<d></d>
<d></d>
<d></d>
<d></d>
<d></d>
<d></d>
<d></d>
<d></d>
<d></d>
<d></d>
<d></d>
<d></d>
<d></d>
<d></d>
<d></d>
<d></d>
<d></d>
<d></d>
<d></d>
<d></d>
<d></d>
<d></d>
<d></d>
<d></d>
<d></d>
<d></d>
<d></d>
<d></d>
<d></d>
<d></d>
<d></d>
<d></d>
<d></d>
<d></d>
<d></d>
<d></d>
<d>0.078125</d>
<d>6.5625</d>
<d>25.15625</d>
<d>39.53125</d>
<d>50.3125</d>
<d>60.54688</d>
<d>69.21875</d>
<d>71.95313</d>
<d>73.4375</d>
<d>76.09375</d>
<d>79.6875</d>
<d>82.8125</d>
<d>82.8125</d>
<d>82.8125</d>
<d>82.8125</d>
<d>84.0625</d>
<d>85.9375</d>
<d>85.9375</d>
<d>85.9375</d>
<d>85.9375</d>
<d>85.9375</d>
<d>85.9375</d>
<d>85.9375</d>
<d>85.9375</d>
<d>86.25</d>
<d>86.5625</d>
<d>87.10938</d>
<d>87.5</d>
<d>87.57813</d>
<d>87.65625</d>
<d>87.73438</d>
<d>87.89063</d>
<d>88.125</d>
<d>88.75</d>
<d>89.0625</d>
<d>92.10938</d>
<d>92.1875</d>
<d>93.75</d>
<d>93.75</d>
<d>95.15625</d>
<d>95.3125</d>
<d>95.3125</d>
<d>95.3125</d>
<d>95.3125</d>
<d>95.9375</d>
<d>96.875</d>
<d>97.03125</d>
<d>98.4375</d>
<d>98.4375</d>
<d>98.4375</d>
<d>98.4375</d>
<d>98.4375</d>
<d>98.4375</d>
<d>98.4375</d>
<d>98.4375</d>
<d>98.4375</d>
<d>98.4375</d>
<d>98.4375</d>
<d>98.4375</d>
<d>98.4375</d>
<d>98.4375</d>
<d>98.4375</d>
<d>98.4375</d>
<d>98.4375</d>
<d>98.4375</d>
<d>98.4375</d>
<d>98.4375</d>
<d>98.4375</d>
<d>98.4375</d>
<d>98.4375</d>
<d>98.4375</d>
<d>98.4375</d>
<d>98.4375</d>
<d>98.4375</d>
<d>98.4375</d>
<d>98.4375</d>
<d>98.4375</d>
<d>98.4375</d>
<d>98.4375</d>
<d>98.4375</d>
<d>98.4375</d>
<d>98.4375</d>
<d>98.4375</d>
<d>98.4375</d>
<d>98.4375</d>
<d>98.4375</d>
<d>98.4375</d>
<d>98.4375</d>
<d>98.4375</d>
<d>98.4375</d>
<d>98.4375</d>
<d>98.4375</d>
<d>98.4375</d>
<d>98.4375</d>
<d>98.4375</d>
<d>98.4375</d>
<d>98.4375</d>
<d>98.4375</d>
<d>98.4375</d>
<d>98.4375</d>
<d>98.4375</d>
<d>98.4375</d>
<d>98.4375</d>
<d>98.4375</d>
<d>98.4375</d>
<d>98.4375</d>
<d>98.59375</d>
<d>98.82813</d>
<d>99.0625</d>
<d>99.0625</d>
<d>99.21875</d>
<d>99.53125</d>
<d>99.53125</d>
<d>99.53125</d>
<d>99.6875</d>
<d>99.6875</d>
<d>99.6875</d>
<d>99.84375</d>
<d>99.84375</d>
<d>100</d>
</Subcolumn>
</YColumn>
<YColumn Width="123" Decimals="6" Subcolumns="1">
<Title>H_FC1um1ms</Title>
<Subcolumn>
<d></d>
<d></d>
<d></d>
<d></d>
<d></d>
<d></d>
<d></d>
<d></d>
<d></d>
<d></d>
<d></d>
<d></d>
<d></d>
<d></d>
<d></d>
<d></d>
<d></d>
<d></d>
<d></d>
<d></d>
<d></d>
<d></d>
<d></d>
<d></d>
<d></d>
<d></d>
<d></d>
<d></d>
<d></d>
<d></d>
<d></d>
<d></d>
<d></d>
<d></d>
<d></d>
<d></d>
<d></d>
<d></d>
<d></d>
<d></d>
<d></d>
<d></d>
<d></d>
<d></d>
<d></d>
<d></d>
<d></d>
<d></d>
<d></d>
<d></d>
<d></d>
<d></d>
<d></d>
<d></d>
<d></d>
<d></d>
<d></d>
<d></d>
<d></d>
<d></d>
<d></d>
<d></d>
<d></d>
<d></d>
<d></d>
<d></d>
<d></d>
<d></d>
<d></d>
<d></d>
<d></d>
<d></d>
<d></d>
<d></d>
<d></d>
<d></d>
<d></d>
<d></d>
<d></d>
<d></d>
<d></d>
<d></d>
<d></d>
<d></d>
<d></d>
<d></d>
<d></d>
<d></d>
<d></d>
<d></d>
<d></d>
<d></d>
<d></d>
<d></d>
<d></d>
<d></d>
<d></d>
<d></d>
<d></d>
<d></d>
<d></d>
<d></d>
<d></d>
<d></d>
<d></d>
<d></d>
<d></d>
<d></d>
<d></d>
<d></d>
<d></d>
<d></d>
<d></d>
<d></d>
<d></d>
<d></d>
<d></d>
<d></d>
<d></d>
<d></d>
<d></d>
<d></d>
<d></d>
<d></d>
<d></d>
<d></d>
<d></d>
<d></d>
<d></d>
<d></d>
<d></d>
<d></d>
<d></d>
<d></d>
<d></d>
<d></d>
<d></d>
<d></d>
<d></d>
<d></d>
<d></d>
<d></d>
<d></d>
<d></d>
<d></d>
<d></d>
<d></d>
<d></d>
<d></d>
<d></d>
<d></d>
<d></d>
<d></d>
<d></d>
<d></d>
<d></d>
<d></d>
<d></d>
<d></d>
<d></d>
<d></d>
<d></d>
<d></d>
<d></d>
<d></d>
<d></d>
<d></d>
<d></d>
<d></d>
<d></d>
<d></d>
<d></d>
<d></d>
<d></d>
<d></d>
<d></d>
<d></d>
<d></d>
<d></d>
<d></d>
<d></d>
<d></d>
<d></d>
<d></d>
<d></d>
<d></d>
<d></d>
<d></d>
<d></d>
<d></d>
<d></d>
<d></d>
<d></d>
<d></d>
<d></d>
<d></d>
<d></d>
<d></d>
<d></d>
<d></d>
<d></d>
<d></d>
<d></d>
<d></d>
<d></d>
<d></d>
<d></d>
<d></d>
<d></d>
<d></d>
<d></d>
<d></d>
<d></d>
<d></d>
<d></d>
<d></d>
<d></d>
<d></d>
<d></d>
<d></d>
<d></d>
<d></d>
<d></d>
<d></d>
<d></d>
<d></d>
<d></d>
<d></d>
<d></d>
<d></d>
<d></d>
<d></d>
<d></d>
<d></d>
<d></d>
<d></d>
<d></d>
<d></d>
<d></d>
<d></d>
<d></d>
<d></d>
<d></d>
<d>0.078125</d>
<d>6.484375</d>
<d>28.28125</d>
<d>45</d>
<d>54.6875</d>
<d>65.703125</d>
<d>72.03125</d>
<d>75</d>
<d>81.25</d>
<d>82.8125</d>
<d>82.8125</d>
<d>84.375</d>
<d>86.640625</d>
<d>89.0625</d>
<d>89.0625</d>
<d>89.0625</d>
<d>89.0625</d>
<d>89.140625</d>
<d>91.015625</d>
<d>93.4375</d>
<d>98.4375</d>
<d>98.4375</d>
<d>98.4375</d>
<d>98.4375</d>
<d>98.4375</d>
<d>98.4375</d>
<d>98.4375</d>
<d>98.515625</d>
<d>99.0625</d>
<d>100</d>
</Subcolumn>
</YColumn>
<YColumn Width="136" Decimals="6" Subcolumns="1">
<Title>H_FC0.5um1ms</Title>
<Subcolumn>
<d></d>
<d></d>
<d></d>
<d></d>
<d></d>
<d></d>
<d></d>
<d></d>
<d></d>
<d></d>
<d></d>
<d></d>
<d></d>
<d></d>
<d></d>
<d></d>
<d></d>
<d></d>
<d></d>
<d></d>
<d></d>
<d></d>
<d></d>
<d></d>
<d></d>
<d></d>
<d></d>
<d></d>
<d></d>
<d></d>
<d></d>
<d></d>
<d></d>
<d></d>
<d></d>
<d></d>
<d></d>
<d></d>
<d></d>
<d></d>
<d></d>
<d></d>
<d></d>
<d></d>
<d></d>
<d></d>
<d></d>
<d></d>
<d></d>
<d></d>
<d></d>
<d></d>
<d></d>
<d></d>
<d></d>
<d></d>
<d></d>
<d></d>
<d></d>
<d></d>
<d></d>
<d></d>
<d></d>
<d></d>
<d></d>
<d></d>
<d></d>
<d></d>
<d></d>
<d></d>
<d></d>
<d></d>
<d></d>
<d></d>
<d></d>
<d></d>
<d></d>
<d></d>
<d></d>
<d></d>
<d></d>
<d></d>
<d></d>
<d></d>
<d></d>
<d></d>
<d></d>
<d></d>
<d></d>
<d></d>
<d></d>
<d></d>
<d></d>
<d></d>
<d></d>
<d></d>
<d></d>
<d></d>
<d></d>
<d></d>
<d></d>
<d></d>
<d></d>
<d></d>
<d></d>
<d></d>
<d></d>
<d></d>
<d></d>
<d></d>
<d></d>
<d></d>
<d></d>
<d></d>
<d></d>
<d></d>
<d></d>
<d></d>
<d></d>
<d></d>
<d></d>
<d></d>
<d></d>
<d></d>
<d></d>
<d></d>
<d></d>
<d></d>
<d></d>
<d></d>
<d></d>
<d></d>
<d></d>
<d></d>
<d></d>
<d></d>
<d></d>
<d></d>
<d></d>
<d></d>
<d></d>
<d></d>
<d></d>
<d></d>
<d></d>
<d></d>
<d></d>
<d></d>
<d></d>
<d></d>
<d></d>
<d></d>
<d></d>
<d></d>
<d></d>
<d></d>
<d></d>
<d></d>
<d></d>
<d></d>
<d></d>
<d></d>
<d></d>
<d></d>
<d></d>
<d></d>
<d></d>
<d></d>
<d></d>
<d></d>
<d></d>
<d></d>
<d></d>
<d></d>
<d></d>
<d></d>
<d></d>
<d></d>
<d></d>
<d></d>
<d></d>
<d></d>
<d></d>
<d></d>
<d></d>
<d></d>
<d></d>
<d></d>
<d></d>
<d></d>
<d></d>
<d></d>
<d></d>
<d></d>
<d></d>
<d></d>
<d></d>
<d></d>
<d></d>
<d></d>
<d></d>
<d></d>
<d></d>
<d></d>
<d></d>
<d></d>
<d></d>
<d></d>
<d></d>
<d></d>
<d></d>
<d></d>
<d></d>
<d></d>
<d></d>
<d></d>
<d></d>
<d></d>
<d></d>
<d></d>
<d></d>
<d></d>
<d></d>
<d></d>
<d></d>
<d></d>
<d></d>
<d></d>
<d></d>
<d></d>
<d></d>
<d></d>
<d></d>
<d></d>
<d></d>
<d></d>
<d></d>
<d></d>
<d></d>
<d></d>
<d></d>
<d></d>
<d></d>
<d></d>
<d></d>
<d></d>
<d></d>
<d></d>
<d></d>
<d></d>
<d></d>
<d></d>
<d></d>
<d></d>
<d></d>
<d></d>
<d></d>
<d></d>
<d></d>
<d></d>
<d></d>
<d></d>
<d></d>
<d></d>
<d></d>
<d></d>
<d></d>
<d></d>
<d></d>
<d></d>
<d></d>
<d></d>
<d></d>
<d></d>
<d>0.078125</d>
<d>3.125</d>
<d>3.125</d>
<d>5.390625</d>
<d>6.484375</d>
<d>10.3125</d>
<d>15.78125</d>
<d>20</d>
<d>26.48438</d>
<d>30.85938</d>
<d>37.57813</d>
<d>40.54688</d>
<d>43.20313</d>
<d>46.32813</d>
<d>50.54688</d>
<d>51.875</d>
<d>53.90625</d>
<d>56.40625</d>
<d>57.89063</d>
<d>64.0625</d>
<d>65.625</d>
<d>66.71875</d>
<d>69.45313</d>
<d>70.15625</d>
<d>71.5625</d>
<d>72.5</d>
<d>73.04688</d>
<d>73.4375</d>
<d>74.60938</d>
<d>75</d>
<d>76.01563</d>
<d>77.65625</d>
<d>80.39063</d>
<d>81.25</d>
<d>81.25</d>
<d>81.25</d>
<d>82.8125</d>
<d>82.8125</d>
<d>82.8125</d>
<d>82.8125</d>
<d>82.8125</d>
<d>82.8125</d>
<d>82.8125</d>
<d>83.59375</d>
<d>84.375</d>
<d>84.45313</d>
<d>85.9375</d>
<d>86.01563</d>
<d>86.25</d>
<d>87.03125</d>
<d>88.35938</d>
<d>89.0625</d>
<d>89.0625</d>
<d>89.0625</d>
<d>89.0625</d>
<d>89.0625</d>
<d>89.0625</d>
<d>89.0625</d>
<d>89.0625</d>
<d>89.0625</d>
<d>89.0625</d>
<d>89.0625</d>
<d>89.0625</d>
<d>89.0625</d>
<d>89.0625</d>
<d>89.0625</d>
<d>89.0625</d>
<d>89.0625</d>
<d>89.14063</d>
<d>89.14063</d>
<d>89.21875</d>
<d>89.29688</d>
<d>89.29688</d>
<d>91.01563</d>
<d>91.17188</d>
<d>91.17188</d>
<d>91.32813</d>
<d>93.125</d>
<d>93.75</d>
<d>96.71875</d>
<d>97.26563</d>
<d>98.4375</d>
<d>98.4375</d>
<d>98.4375</d>
<d>98.4375</d>
<d>98.4375</d>
<d>98.4375</d>
<d>98.4375</d>
<d>98.4375</d>
<d>98.4375</d>
<d>98.4375</d>
<d>98.4375</d>
<d>98.4375</d>
<d>98.4375</d>
<d>98.4375</d>
<d>98.4375</d>
<d>98.4375</d>
<d>98.4375</d>
<d>98.4375</d>
<d>98.4375</d>
<d>98.4375</d>
<d>98.4375</d>
<d>98.4375</d>
<d>98.4375</d>
<d>98.4375</d>
<d>98.4375</d>
<d>98.4375</d>
<d>98.4375</d>
<d>98.4375</d>
<d>98.4375</d>
<d>98.51563</d>
<d>98.51563</d>
<d>98.75</d>
<d>98.98438</d>
<d>98.98438</d>
<d>99.14063</d>
<d>99.375</d>
<d>99.60938</d>
<d>99.92188</d>
<d>100</d>
</Subcolumn>
</YColumn>
</Table>
<Table ID="Table10" XFormat="numbers" YFormat="replicates" Replicates="1" TableType="XY" EVFormat="AsteriskAfterNumber">
<Title>Porcine_0.4ms</Title>
<RowTitlesColumn Width="84">
<Subcolumn></Subcolumn>
</RowTitlesColumn>
<XColumn Width="102" Subcolumns="1" Decimals="6">
<Title></Title>
<Subcolumn>
<d>1.257813</d>
<d>2.179957</d>
<d>3.102101</d>
<d>4.024246</d>
<d>4.94639</d>
<d>5.868534</d>
<d>6.790679</d>
<d>7.712823</d>
<d>8.634968</d>
<d>9.557112</d>
<d>10.47926</d>
<d>11.4014</d>
<d>12.32355</d>
<d>13.24569</d>
<d>14.16783</d>
<d>15.08998</d>
<d>16.01212</d>
<d>16.93427</d>
<d>17.85641</d>
<d>18.77856</d>
<d>19.7007</d>
<d>20.62284</d>
<d>21.54499</d>
<d>22.46713</d>
<d>23.38928</d>
<d>24.31142</d>
<d>25.23357</d>
<d>26.15571</d>
<d>27.07786</d>
<d>28</d>
<d></d>
<d>0.064103</d>
<d>0.064103</d>
<d>0.064103</d>
<d>0.064103</d>
<d>0.064103</d>
<d>0.064103</d>
<d>0.064103</d>
<d>1.089744</d>
<d>5.448718</d>
<d>11.60256</d>
<d>17.75641</d>
<d>23.97436</d>
<d>27.05128</d>
<d>29.87179</d>
<d>34.87179</d>
<d>39.67949</d>
<d>44.42308</d>
<d>47.82051</d>
<d>50.64103</d>
<d>55.64103</d>
<d>60.51282</d>
<d>65.12821</d>
<d>77.37179</d>
<d>87.88462</d>
<d>98.33333</d>
<d>98.91026</d>
<d>99.35897</d>
<d>99.67949</d>
<d>99.9359</d>
<d>100</d>
</Subcolumn>
</XColumn>
<XAdvancedColumn Version="1" Width="102" Decimals="6" Subcolumns="1">
<Title></Title>
<Subcolumn>
<d>1.257813</d>
<d>2.179957</d>
<d>3.102101</d>
<d>4.024246</d>
<d>4.94639</d>
<d>5.868534</d>
<d>6.790679</d>
<d>7.712823</d>
<d>8.634968</d>
<d>9.557112</d>
<d>10.47926</d>
<d>11.4014</d>
<d>12.32355</d>
<d>13.24569</d>
<d>14.16783</d>
<d>15.08998</d>
<d>16.01212</d>
<d>16.93427</d>
<d>17.85641</d>
<d>18.77856</d>
<d>19.7007</d>
<d>20.62284</d>
<d>21.54499</d>
<d>22.46713</d>
<d>23.38928</d>
<d>24.31142</d>
<d>25.23357</d>
<d>26.15571</d>
<d>27.07786</d>
<d>28</d>
<d></d>
<d>0.064103</d>
<d>0.064103</d>
<d>0.064103</d>
<d>0.064103</d>
<d>0.064103</d>
<d>0.064103</d>
<d>0.064103</d>
<d>1.089744</d>
<d>5.448718</d>
<d>11.60256</d>
<d>17.75641</d>
<d>23.97436</d>
<d>27.05128</d>
<d>29.87179</d>
<d>34.87179</d>
<d>39.67949</d>
<d>44.42308</d>
<d>47.82051</d>
<d>50.64103</d>
<d>55.64103</d>
<d>60.51282</d>
<d>65.12821</d>
<d>77.37179</d>
<d>87.88462</d>
<d>98.33333</d>
<d>98.91026</d>
<d>99.35897</d>
<d>99.67949</d>
<d>99.9359</d>
<d>100</d>
</Subcolumn>
</XAdvancedColumn>
<YColumn Width="105" Decimals="6" Subcolumns="1">
<Title>P_CS1um0.4ms</Title>
<Subcolumn>
<d>0.064103</d>
<d>0.064103</d>
<d>0.064103</d>
<d>0.064103</d>
<d>0.064103</d>
<d>0.064103</d>
<d>0.064103</d>
<d>1.089744</d>
<d>5.448718</d>
<d>11.60256</d>
<d>17.75641</d>
<d>23.97436</d>
<d>27.05128</d>
<d>29.87179</d>
<d>34.87179</d>
<d>39.67949</d>
<d>44.42308</d>
<d>47.82051</d>
<d>50.64103</d>
<d>55.64103</d>
<d>60.51282</d>
<d>65.12821</d>
<d>77.37179</d>
<d>87.88462</d>
<d>98.33333</d>
<d>98.91026</d>
<d>99.35897</d>
<d>99.67949</d>
<d>99.9359</d>
<d>100</d>
</Subcolumn>
</YColumn>
<YColumn Width="115" Decimals="6" Subcolumns="1">
<Title>P_CS0.5um0.4ms</Title>
<Subcolumn>
<d></d>
<d></d>
<d></d>
<d></d>
<d></d>
<d></d>
<d></d>
<d></d>
<d></d>
<d></d>
<d></d>
<d></d>
<d></d>
<d></d>
<d></d>
<d></d>
<d></d>
<d></d>
<d></d>
<d></d>
<d></d>
<d></d>
<d></d>
<d></d>
<d></d>
<d></d>
<d></d>
<d></d>
<d></d>
<d></d>
<d></d>
<d>0.064103</d>
<d>0.064103</d>
<d>0.064103</d>
<d>0.064103</d>
<d>0.064103</d>
<d>0.064103</d>
<d>0.064103</d>
<d>0.705128</d>
<d>3.525641</d>
<d>9.807692</d>
<d>16.08974</d>
<d>22.4359</d>
<d>26.79487</d>
<d>29.9359</d>
<d>34.29487</d>
<d>38.46154</d>
<d>43.71795</d>
<d>47.5641</d>
<d>51.85897</d>
<d>58.39744</d>
<d>68.84615</d>
<d>78.07692</d>
<d>86.66667</d>
<d>94.03846</d>
<d>98.91026</d>
<d>99.29487</d>
<d>99.67949</d>
<d>99.87179</d>
<d>99.9359</d>
<d>100</d>
</Subcolumn>
</YColumn>
</Table>
<Table ID="Table11" XFormat="numbers" YFormat="replicates" Replicates="1" TableType="XY" EVFormat="AsteriskAfterNumber">
<Title>Porcine_1ms</Title>
<RowTitlesColumn Width="32">
<Subcolumn></Subcolumn>
</RowTitlesColumn>
<XColumn Width="100" Subcolumns="1" Decimals="6">
<Title></Title>
<Subcolumn>
<d>0.921875</d>
<d>1.290948</d>
<d>1.660022</d>
<d>2.029095</d>
<d>2.398168</d>
<d>2.767241</d>
<d>3.136315</d>
<d>3.505388</d>
<d>3.874461</d>
<d>4.243534</d>
<d>4.612608</d>
<d>4.981681</d>
<d>5.350754</d>
<d>5.719828</d>
<d>6.088901</d>
<d>6.457974</d>
<d>6.827047</d>
<d>7.196121</d>
<d>7.565194</d>
<d>7.934267</d>
<d>8.303341</d>
<d>8.672414</d>
<d>9.041487</d>
<d>9.41056</d>
<d>9.779634</d>
<d>10.14871</d>
<d>10.51778</d>
<d>10.88685</d>
<d>11.25593</d>
<d>11.625</d>
<d></d>
<d>0.953125</d>
<d>1.55819</d>
<d>2.163254</d>
<d>2.768319</d>
<d>3.373384</d>
<d>3.978448</d>
<d>4.583513</d>
<d>5.188578</d>
<d>5.793642</d>
<d>6.398707</d>
<d>7.003772</d>
<d>7.608836</d>
<d>8.213901</d>
<d>8.818966</d>
<d>9.42403</d>
<d>10.02909</d>
<d>10.63416</d>
<d>11.23922</d>
<d>11.84429</d>
<d>12.44935</d>
<d>13.05442</d>
<d>13.65948</d>
<d>14.26455</d>
<d>14.86961</d>
<d>15.47468</d>
<d>16.07974</d>
<d>16.68481</d>
<d>17.28987</d>
<d>17.89494</d>
<d>18.5</d>
</Subcolumn>
</XColumn>
<XAdvancedColumn Version="1" Width="100" Decimals="6" Subcolumns="1">
<Title></Title>
<Subcolumn>
<d>0.921875</d>
<d>1.290948</d>
<d>1.660022</d>
<d>2.029095</d>
<d>2.398168</d>
<d>2.767241</d>
<d>3.136315</d>
<d>3.505388</d>
<d>3.874461</d>
<d>4.243534</d>
<d>4.612608</d>
<d>4.981681</d>
<d>5.350754</d>
<d>5.719828</d>
<d>6.088901</d>
<d>6.457974</d>
<d>6.827047</d>
<d>7.196121</d>
<d>7.565194</d>
<d>7.934267</d>
<d>8.303341</d>
<d>8.672414</d>
<d>9.041487</d>
<d>9.41056</d>
<d>9.779634</d>
<d>10.14871</d>
<d>10.51778</d>
<d>10.88685</d>
<d>11.25593</d>
<d>11.625</d>
<d></d>
<d>0.953125</d>
<d>1.55819</d>
<d>2.163254</d>
<d>2.768319</d>
<d>3.373384</d>
<d>3.978448</d>
<d>4.583513</d>
<d>5.188578</d>
<d>5.793642</d>
<d>6.398707</d>
<d>7.003772</d>
<d>7.608836</d>
<d>8.213901</d>
<d>8.818966</d>
<d>9.42403</d>
<d>10.02909</d>
<d>10.63416</d>
<d>11.23922</d>
<d>11.84429</d>
<d>12.44935</d>
<d>13.05442</d>
<d>13.65948</d>
<d>14.26455</d>
<d>14.86961</d>
<d>15.47468</d>
<d>16.07974</d>
<d>16.68481</d>
<d>17.28987</d>
<d>17.89494</d>
<d>18.5</d>
</Subcolumn>
</XAdvancedColumn>
<YColumn Width="102" Decimals="6" Subcolumns="1">
<Title>P_CS_1um1ms</Title>
<Subcolumn>
<d>0.064103</d>
<d>0.064103</d>
<d>0.064103</d>
<d>0.064103</d>
<d>2.628205</d>
<d>5.961538</d>
<d>13.14103</d>
<d>19.42308</d>
<d>23.46154</d>
<d>26.21795</d>
<d>28.07692</d>
<d>31.53846</d>
<d>36.85897</d>
<d>42.62821</d>
<d>45.38462</d>
<d>47.62821</d>
<d>52.11538</d>
<d>55.76923</d>
<d>60.25641</d>
<d>64.55128</d>
<d>69.55128</d>
<d>82.75641</d>
<d>90</d>
<d>96.66667</d>
<d>98.78205</d>
<d>98.78205</d>
<d>98.91026</d>
<d>98.97436</d>
<d>99.29487</d>
<d>100</d>
</Subcolumn>
</YColumn>
<YColumn Width="112" Decimals="6" Subcolumns="1">
<Title>P_CS_0.5um1ms</Title>
<Subcolumn>
<d></d>
<d></d>
<d></d>
<d></d>
<d></d>
<d></d>
<d></d>
<d></d>
<d></d>
<d></d>
<d></d>
<d></d>
<d></d>
<d></d>
<d></d>
<d></d>
<d></d>
<d></d>
<d></d>
<d></d>
<d></d>
<d></d>
<d></d>
<d></d>
<d></d>
<d></d>
<d></d>
<d></d>
<d></d>
<d></d>
<d></d>
<d>0.064103</d>
<d>0.064103</d>
<d>0.064103</d>
<d>0.064103</d>
<d>0.064103</d>
<d>0.064103</d>
<d>2.051282</d>
<d>8.076923</d>
<d>14.9359</d>
<d>22.69231</d>
<d>26.79487</d>
<d>29.74359</d>
<d>35</d>
<d>41.66667</d>
<d>45.57692</d>
<d>49.29487</d>
<d>54.35897</d>
<d>58.26923</d>
<d>62.62821</d>
<d>67.69231</d>
<d>75.32051</d>
<d>84.9359</d>
<d>91.53846</d>
<d>94.61538</d>
<d>98.20513</d>
<d>98.84615</d>
<d>99.35897</d>
<d>99.67949</d>
<d>99.9359</d>
<d>100</d>
</Subcolumn>
</YColumn>
</Table>
<Table ID="Table20" XFormat="numbers" YFormat="replicates" Replicates="1" TableType="XY" EVFormat="AsteriskAfterNumber">
<Title>Human_2ms</Title>
<RowTitlesColumn Width="109">
<Subcolumn></Subcolumn>
</RowTitlesColumn>
<XColumn Width="142" Subcolumns="1" Decimals="5">
<Title></Title>
<Subcolumn>
<d>3.53125</d>
<d>5.820903</d>
<d>8.110557</d>
<d>10.40021</d>
<d>12.68986</d>
<d>14.97952</d>
<d>17.26917</d>
<d>19.55882</d>
<d>21.84848</d>
<d>24.13813</d>
<d>26.42778</d>
<d>28.71744</d>
<d>31.00709</d>
<d>33.29674</d>
<d>35.5864</d>
<d>37.87605</d>
<d>40.1657</d>
<d>42.45536</d>
<d>44.74501</d>
<d>47.03466</d>
<d>49.32432</d>
<d>51.61397</d>
<d>53.90362</d>
<d>56.19328</d>
<d>58.48293</d>
<d>60.77258</d>
<d>63.06224</d>
<d>65.35189</d>
<d>67.64154</d>
<d>69.9312</d>
<d>72.22085</d>
<d>74.5105</d>
<d>76.80016</d>
<d>79.08981</d>
<d>81.37946</d>
<d>83.66912</d>
<d>85.95877</d>
<d>88.24842</d>
<d>90.53808</d>
<d>92.82773</d>
<d>95.11738</d>
<d>97.40704</d>
<d>99.69669</d>
<d>101.9863</d>
<d>104.276</d>
<d>106.5657</d>
<d>108.8553</d>
<d>111.145</d>
<d>113.4346</d>
<d>115.7243</d>
<d>118.0139</d>
<d>120.3036</d>
<d>122.5932</d>
<d>124.8829</d>
<d>127.1725</d>
<d>129.4622</d>
<d>131.7518</d>
<d>134.0415</d>
<d>136.3311</d>
<d>138.6208</d>
<d>140.9105</d>
<d>143.2001</d>
<d>145.4898</d>
<d>147.7794</d>
<d>150.0691</d>
<d>152.3587</d>
<d>154.6484</d>
<d>156.938</d>
<d>159.2277</d>
<d>161.5173</d>
<d>163.807</d>
<d>166.0966</d>
<d>168.3863</d>
<d>170.6759</d>
<d>172.9656</d>
<d>175.2553</d>
<d>177.5449</d>
<d>179.8346</d>
<d>182.1242</d>
<d>184.4139</d>
<d>186.7035</d>
<d>188.9932</d>
<d>191.2828</d>
<d>193.5725</d>
<d>195.8621</d>
<d>198.1518</d>
<d>200.4414</d>
<d>202.7311</d>
<d>205.0207</d>
<d>207.3104</d>
<d>209.6001</d>
<d>211.8897</d>
<d>214.1794</d>
<d>216.469</d>
<d>218.7587</d>
<d>221.0483</d>
<d>223.338</d>
<d>225.6276</d>
<d>227.9173</d>
<d>230.2069</d>
<d>232.4966</d>
<d>234.7862</d>
<d>237.0759</d>
<d>239.3655</d>
<d>241.6552</d>
<d>243.9449</d>
<d>246.2345</d>
<d>248.5242</d>
<d>250.8138</d>
<d>253.1035</d>
<d>255.3931</d>
<d>257.6828</d>
<d>259.9724</d>
<d>262.2621</d>
<d>264.5517</d>
<d>266.8414</d>
<d>269.131</d>
<d>271.4207</d>
<d>273.7103</d>
<d>276</d>
<d></d>
<d>6.625</d>
<d>11.2416</d>
<d>15.85819</d>
<d>20.47479</d>
<d>25.09139</d>
<d>29.70798</d>
<d>34.32458</d>
<d>38.94118</d>
<d>43.55777</d>
<d>48.17437</d>
<d>52.79097</d>
<d>57.40756</d>
<d>62.02416</d>
<d>66.64076</d>
<d>71.25735</d>
<d>75.87395</d>
<d>80.49055</d>
<d>85.10714</d>
<d>89.72374</d>
<d>94.34034</d>
<d>98.95693</d>
<d>103.5735</d>
<d>108.1901</d>
<d>112.8067</d>
<d>117.4233</d>
<d>122.0399</d>
<d>126.6565</d>
<d>131.2731</d>
<d>135.8897</d>
<d>140.5063</d>
<d>145.1229</d>
<d>149.7395</d>
<d>154.3561</d>
<d>158.9727</d>
<d>163.5893</d>
<d>168.2059</d>
<d>172.8225</d>
<d>177.4391</d>
<d>182.0557</d>
<d>186.6723</d>
<d>191.2889</d>
<d>195.9055</d>
<d>200.5221</d>
<d>205.1387</d>
<d>209.7553</d>
<d>214.3718</d>
<d>218.9884</d>
<d>223.605</d>
<d>228.2216</d>
<d>232.8382</d>
<d>237.4548</d>
<d>242.0714</d>
<d>246.688</d>
<d>251.3046</d>
<d>255.9212</d>
<d>260.5378</d>
<d>265.1544</d>
<d>269.771</d>
<d>274.3876</d>
<d>279.0042</d>
<d>283.6208</d>
<d>288.2374</d>
<d>292.854</d>
<d>297.4706</d>
<d>302.0872</d>
<d>306.7038</d>
<d>311.3204</d>
<d>315.937</d>
<d>320.5536</d>
<d>325.1702</d>
<d>329.7868</d>
<d>334.4034</d>
<d>339.02</d>
<d>343.6366</d>
<d>348.2532</d>
<d>352.8697</d>
<d>357.4863</d>
<d>362.1029</d>
<d>366.7195</d>
<d>371.3361</d>
<d>375.9527</d>
<d>380.5693</d>
<d>385.1859</d>
<d>389.8025</d>
<d>394.4191</d>
<d>399.0357</d>
<d>403.6523</d>
<d>408.2689</d>
<d>412.8855</d>
<d>417.5021</d>
<d>422.1187</d>
<d>426.7353</d>
<d>431.3519</d>
<d>435.9685</d>
<d>440.5851</d>
<d>445.2017</d>
<d>449.8183</d>
<d>454.4349</d>
<d>459.0515</d>
<d>463.6681</d>
<d>468.2847</d>
<d>472.9013</d>
<d>477.5179</d>
<d>482.1345</d>
<d>486.7511</d>
<d>491.3676</d>
<d>495.9842</d>
<d>500.6008</d>
<d>505.2174</d>
<d>509.834</d>
<d>514.4506</d>
<d>519.0672</d>
<d>523.6838</d>
<d>528.3004</d>
<d>532.917</d>
<d>537.5336</d>
<d>542.1502</d>
<d>546.7668</d>
<d>551.3834</d>
<d>556</d>
</Subcolumn>
</XColumn>
<XAdvancedColumn Version="1" Width="142" Decimals="5" Subcolumns="1">
<Title></Title>
<Subcolumn>
<d>3.53125</d>
<d>5.820903</d>
<d>8.110557</d>
<d>10.40021</d>
<d>12.68986</d>
<d>14.97952</d>
<d>17.26917</d>
<d>19.55882</d>
<d>21.84848</d>
<d>24.13813</d>
<d>26.42778</d>
<d>28.71744</d>
<d>31.00709</d>
<d>33.29674</d>
<d>35.5864</d>
<d>37.87605</d>
<d>40.1657</d>
<d>42.45536</d>
<d>44.74501</d>
<d>47.03466</d>
<d>49.32432</d>
<d>51.61397</d>
<d>53.90362</d>
<d>56.19328</d>
<d>58.48293</d>
<d>60.77258</d>
<d>63.06224</d>
<d>65.35189</d>
<d>67.64154</d>
<d>69.9312</d>
<d>72.22085</d>
<d>74.5105</d>
<d>76.80016</d>
<d>79.08981</d>
<d>81.37946</d>
<d>83.66912</d>
<d>85.95877</d>
<d>88.24842</d>
<d>90.53808</d>
<d>92.82773</d>
<d>95.11738</d>
<d>97.40704</d>
<d>99.69669</d>
<d>101.9863</d>
<d>104.276</d>
<d>106.5657</d>
<d>108.8553</d>
<d>111.145</d>
<d>113.4346</d>
<d>115.7243</d>
<d>118.0139</d>
<d>120.3036</d>
<d>122.5932</d>
<d>124.8829</d>
<d>127.1725</d>
<d>129.4622</d>
<d>131.7518</d>
<d>134.0415</d>
<d>136.3311</d>
<d>138.6208</d>
<d>140.9105</d>
<d>143.2001</d>
<d>145.4898</d>
<d>147.7794</d>
<d>150.0691</d>
<d>152.3587</d>
<d>154.6484</d>
<d>156.938</d>
<d>159.2277</d>
<d>161.5173</d>
<d>163.807</d>
<d>166.0966</d>
<d>168.3863</d>
<d>170.6759</d>
<d>172.9656</d>
<d>175.2553</d>
<d>177.5449</d>
<d>179.8346</d>
<d>182.1242</d>
<d>184.4139</d>
<d>186.7035</d>
<d>188.9932</d>
<d>191.2828</d>
<d>193.5725</d>
<d>195.8621</d>
<d>198.1518</d>
<d>200.4414</d>
<d>202.7311</d>
<d>205.0207</d>
<d>207.3104</d>
<d>209.6001</d>
<d>211.8897</d>
<d>214.1794</d>
<d>216.469</d>
<d>218.7587</d>
<d>221.0483</d>
<d>223.338</d>
<d>225.6276</d>
<d>227.9173</d>
<d>230.2069</d>
<d>232.4966</d>
<d>234.7862</d>
<d>237.0759</d>
<d>239.3655</d>
<d>241.6552</d>
<d>243.9449</d>
<d>246.2345</d>
<d>248.5242</d>
<d>250.8138</d>
<d>253.1035</d>
<d>255.3931</d>
<d>257.6828</d>
<d>259.9724</d>
<d>262.2621</d>
<d>264.5517</d>
<d>266.8414</d>
<d>269.131</d>
<d>271.4207</d>
<d>273.7103</d>
<d>276</d>
<d></d>
<d>6.625</d>
<d>11.2416</d>
<d>15.85819</d>
<d>20.47479</d>
<d>25.09139</d>
<d>29.70798</d>
<d>34.32458</d>
<d>38.94118</d>
<d>43.55777</d>
<d>48.17437</d>
<d>52.79097</d>
<d>57.40756</d>
<d>62.02416</d>
<d>66.64076</d>
<d>71.25735</d>
<d>75.87395</d>
<d>80.49055</d>
<d>85.10714</d>
<d>89.72374</d>
<d>94.34034</d>
<d>98.95693</d>
<d>103.5735</d>
<d>108.1901</d>
<d>112.8067</d>
<d>117.4233</d>
<d>122.0399</d>
<d>126.6565</d>
<d>131.2731</d>
<d>135.8897</d>
<d>140.5063</d>
<d>145.1229</d>
<d>149.7395</d>
<d>154.3561</d>
<d>158.9727</d>
<d>163.5893</d>
<d>168.2059</d>
<d>172.8225</d>
<d>177.4391</d>
<d>182.0557</d>
<d>186.6723</d>
<d>191.2889</d>
<d>195.9055</d>
<d>200.5221</d>
<d>205.1387</d>
<d>209.7553</d>
<d>214.3718</d>
<d>218.9884</d>
<d>223.605</d>
<d>228.2216</d>
<d>232.8382</d>
<d>237.4548</d>
<d>242.0714</d>
<d>246.688</d>
<d>251.3046</d>
<d>255.9212</d>
<d>260.5378</d>
<d>265.1544</d>
<d>269.771</d>
<d>274.3876</d>
<d>279.0042</d>
<d>283.6208</d>
<d>288.2374</d>
<d>292.854</d>
<d>297.4706</d>
<d>302.0872</d>
<d>306.7038</d>
<d>311.3204</d>
<d>315.937</d>
<d>320.5536</d>
<d>325.1702</d>
<d>329.7868</d>
<d>334.4034</d>
<d>339.02</d>
<d>343.6366</d>
<d>348.2532</d>
<d>352.8697</d>
<d>357.4863</d>
<d>362.1029</d>
<d>366.7195</d>
<d>371.3361</d>
<d>375.9527</d>
<d>380.5693</d>
<d>385.1859</d>
<d>389.8025</d>
<d>394.4191</d>
<d>399.0357</d>
<d>403.6523</d>
<d>408.2689</d>
<d>412.8855</d>
<d>417.5021</d>
<d>422.1187</d>
<d>426.7353</d>
<d>431.3519</d>
<d>435.9685</d>
<d>440.5851</d>
<d>445.2017</d>
<d>449.8183</d>
<d>454.4349</d>
<d>459.0515</d>
<d>463.6681</d>
<d>468.2847</d>
<d>472.9013</d>
<d>477.5179</d>
<d>482.1345</d>
<d>486.7511</d>
<d>491.3676</d>
<d>495.9842</d>
<d>500.6008</d>
<d>505.2174</d>
<d>509.834</d>
<d>514.4506</d>
<d>519.0672</d>
<d>523.6838</d>
<d>528.3004</d>
<d>532.917</d>
<d>537.5336</d>
<d>542.1502</d>
<d>546.7668</d>
<d>551.3834</d>
<d>556</d>
</Subcolumn>
</XAdvancedColumn>
<YColumn Width="134" Decimals="6" Subcolumns="1">
<Title>H_FCS1um2ms</Title>
<Subcolumn>
<d>0.078125</d>
<d>6.875</d>
<d>24.92188</d>
<d>39.84375</d>
<d>49.14063</d>
<d>56.48438</d>
<d>67.73438</d>
<d>71.95313</d>
<d>73.4375</d>
<d>74.0625</d>
<d>78.20313</d>
<d>82.8125</d>
<d>82.8125</d>
<d>82.8125</d>
<d>82.8125</d>
<d>83.28125</d>
<d>85.9375</d>
<d>85.9375</d>
<d>85.9375</d>
<d>85.9375</d>
<d>85.9375</d>
<d>85.9375</d>
<d>85.9375</d>
<d>85.9375</d>
<d>86.01563</d>
<d>86.48438</d>
<d>87.03125</d>
<d>87.5</d>
<d>87.57813</d>
<d>87.65625</d>
<d>87.73438</d>
<d>87.96875</d>
<d>88.125</d>
<d>88.82813</d>
<d>89.14063</d>
<d>91.64063</d>
<d>92.26563</d>
<d>93.82813</d>
<d>93.82813</d>
<d>95.39063</d>
<d>95.39063</d>
<d>95.39063</d>
<d>95.39063</d>
<d>95.39063</d>
<d>95.39063</d>
<d>95.46875</d>
<d>96.25</d>
<d>98.35938</d>
<d>98.4375</d>
<d>98.4375</d>
<d>98.4375</d>
<d>98.4375</d>
<d>98.4375</d>
<d>98.4375</d>
<d>98.4375</d>
<d>98.4375</d>
<d>98.4375</d>
<d>98.4375</d>
<d>98.4375</d>
<d>98.4375</d>
<d>98.4375</d>
<d>98.4375</d>
<d>98.4375</d>
<d>98.4375</d>
<d>98.4375</d>
<d>98.4375</d>
<d>98.4375</d>
<d>98.4375</d>
<d>98.4375</d>
<d>98.4375</d>
<d>98.4375</d>
<d>98.4375</d>
<d>98.4375</d>
<d>98.4375</d>
<d>98.4375</d>
<d>98.4375</d>
<d>98.4375</d>
<d>98.4375</d>
<d>98.4375</d>
<d>98.4375</d>
<d>98.4375</d>
<d>98.4375</d>
<d>98.4375</d>
<d>98.4375</d>
<d>98.4375</d>
<d>98.4375</d>
<d>98.4375</d>
<d>98.4375</d>
<d>98.4375</d>
<d>98.4375</d>
<d>98.4375</d>
<d>98.4375</d>
<d>98.4375</d>
<d>98.4375</d>
<d>98.4375</d>
<d>98.4375</d>
<d>98.4375</d>
<d>98.4375</d>
<d>98.4375</d>
<d>98.4375</d>
<d>98.4375</d>
<d>98.4375</d>
<d>98.4375</d>
<d>98.4375</d>
<d>98.4375</d>
<d>98.4375</d>
<d>98.59375</d>
<d>98.75</d>
<d>98.75</d>
<d>98.82813</d>
<d>99.0625</d>
<d>99.21875</d>
<d>99.29688</d>
<d>99.45313</d>
<d>99.6875</d>
<d>99.6875</d>
<d>99.6875</d>
<d>99.84375</d>
<d>99.84375</d>
<d>100</d>
</Subcolumn>
</YColumn>
<YColumn Width="147" Decimals="6" Subcolumns="1">
<Title>H_FCS0.5um2ms</Title>
<Subcolumn>
<d></d>
<d></d>
<d></d>
<d></d>
<d></d>
<d></d>
<d></d>
<d></d>
<d></d>
<d></d>
<d></d>
<d></d>
<d></d>
<d></d>
<d></d>
<d></d>
<d></d>
<d></d>
<d></d>
<d></d>
<d></d>
<d></d>
<d></d>
<d></d>
<d></d>
<d></d>
<d></d>
<d></d>
<d></d>
<d></d>
<d></d>
<d></d>
<d></d>
<d></d>
<d></d>
<d></d>
<d></d>
<d></d>
<d></d>
<d></d>
<d></d>
<d></d>
<d></d>
<d></d>
<d></d>
<d></d>
<d></d>
<d></d>
<d></d>
<d></d>
<d></d>
<d></d>
<d></d>
<d></d>
<d></d>
<d></d>
<d></d>
<d></d>
<d></d>
<d></d>
<d></d>
<d></d>
<d></d>
<d></d>
<d></d>
<d></d>
<d></d>
<d></d>
<d></d>
<d></d>
<d></d>
<d></d>
<d></d>
<d></d>
<d></d>
<d></d>
<d></d>
<d></d>
<d></d>
<d></d>
<d></d>
<d></d>
<d></d>
<d></d>
<d></d>
<d></d>
<d></d>
<d></d>
<d></d>
<d></d>
<d></d>
<d></d>
<d></d>
<d></d>
<d></d>
<d></d>
<d></d>
<d></d>
<d></d>
<d></d>
<d></d>
<d></d>
<d></d>
<d></d>
<d></d>
<d></d>
<d></d>
<d></d>
<d></d>
<d></d>
<d></d>
<d></d>
<d></d>
<d></d>
<d></d>
<d></d>
<d></d>
<d></d>
<d></d>
<d></d>
<d></d>
<d>0.078125</d>
<d>6.796875</d>
<d>22.57813</d>
<d>38.51563</d>
<d>48.98438</d>
<d>56.48438</d>
<d>67.42188</d>
<d>71.95313</d>
<d>73.4375</d>
<d>73.90625</d>
<d>79.14063</d>
<d>82.8125</d>
<d>82.8125</d>
<d>82.8125</d>
<d>82.8125</d>
<d>83.82813</d>
<d>85.9375</d>
<d>85.9375</d>
<d>85.9375</d>
<d>85.9375</d>
<d>85.9375</d>
<d>85.9375</d>
<d>85.9375</d>
<d>85.9375</d>
<d>86.17188</d>
<d>86.79688</d>
<d>87.10938</d>
<d>87.5</d>
<d>87.5</d>
<d>87.65625</d>
<d>87.8125</d>
<d>88.125</d>
<d>88.35938</d>
<d>88.75</d>
<d>89.21875</d>
<d>91.64063</d>
<d>92.42188</d>
<d>93.75</d>
<d>93.90625</d>
<d>94.76563</d>
<d>95.39063</d>
<d>95.39063</d>
<d>95.39063</d>
<d>95.39063</d>
<d>95.54688</d>
<d>96.40625</d>
<d>96.875</d>
<d>98.28125</d>
<d>98.4375</d>
<d>98.4375</d>
<d>98.4375</d>
<d>98.4375</d>
<d>98.4375</d>
<d>98.4375</d>
<d>98.4375</d>
<d>98.4375</d>
<d>98.4375</d>
<d>98.4375</d>
<d>98.4375</d>
<d>98.4375</d>
<d>98.4375</d>
<d>98.4375</d>
<d>98.4375</d>
<d>98.4375</d>
<d>98.4375</d>
<d>98.4375</d>
<d>98.4375</d>
<d>98.4375</d>
<d>98.4375</d>
<d>98.4375</d>
<d>98.4375</d>
<d>98.4375</d>
<d>98.4375</d>
<d>98.4375</d>
<d>98.4375</d>
<d>98.4375</d>
<d>98.4375</d>
<d>98.4375</d>
<d>98.4375</d>
<d>98.4375</d>
<d>98.4375</d>
<d>98.4375</d>
<d>98.4375</d>
<d>98.4375</d>
<d>98.4375</d>
<d>98.4375</d>
<d>98.4375</d>
<d>98.4375</d>
<d>98.4375</d>
<d>98.4375</d>
<d>98.4375</d>
<d>98.4375</d>
<d>98.4375</d>
<d>98.4375</d>
<d>98.4375</d>
<d>98.4375</d>
<d>98.4375</d>
<d>98.4375</d>
<d>98.4375</d>
<d>98.4375</d>
<d>98.4375</d>
<d>98.4375</d>
<d>98.4375</d>
<d>98.4375</d>
<d>98.51563</d>
<d>98.59375</d>
<d>98.67188</d>
<d>98.90625</d>
<d>99.14063</d>
<d>99.14063</d>
<d>99.29688</d>
<d>99.45313</d>
<d>99.53125</d>
<d>99.60938</d>
<d>99.6875</d>
<d>99.76563</d>
<d>99.76563</d>
<d>99.76563</d>
<d>99.76563</d>
<d>100</d>
</Subcolumn>
</YColumn>
</Table>
<Table ID="Table25" XFormat="numbers" YFormat="replicates" Replicates="1" TableType="XY" EVFormat="AsteriskAfterNumber">
<Title>Data 4</Title>
<RowTitlesColumn Width="70">
<Subcolumn></Subcolumn>
</RowTitlesColumn>
<XColumn Width="115" Subcolumns="1" Decimals="7">
<Title>Thresholds</Title>
<Subcolumn>
<d>8.3</d>
<d>13.339496</d>
<d>18.378992</d>
<d>23.418488</d>
<d>28.457984</d>
<d>33.49748</d>
<d>38.536976</d>
<d>43.57648</d>
<d>48.61596</d>
<d>53.65548</d>
<d>58.69496</d>
<d>63.73444</d>
<d>68.77396</d>
<d>73.81344</d>
<d>78.85296</d>
<d>83.89244</d>
<d>88.93192</d>
<d>93.97144</d>
<d>99.01092</d>
<d>104.05044</d>
<d>109.08992</d>
<d>114.1294</d>
<d>119.16892</d>
<d>124.2084</d>
<d>129.24788</d>
<d>134.2874</d>
<d>139.32688</d>
<d>144.3664</d>
<d>149.40588</d>
<d>154.44536</d>
<d>159.48488</d>
<d>164.52436</d>
<d>169.56388</d>
<d>174.60336</d>
<d>179.64284</d>
<d>184.68236</d>
<d>189.72184</d>
<d>194.76136</d>
<d>199.80084</d>
<d>204.84032</d>
<d>209.87984</d>
<d>214.91932</d>
<d>219.95884</d>
<d>224.99832</d>
<d>230.0378</d>
<d>235.07732</d>
<d>240.1168</d>
<d>245.15632</d>
<d>250.1958</d>
<d>255.23528</d>
<d>260.2748</d>
<d>265.31428</d>
<d>270.3538</d>
<d>275.39328</d>
<d>280.43276</d>
<d>285.47228</d>
<d>290.51176</d>
<d>295.55128</d>
<d>300.59076</d>
<d>305.63024</d>
<d>310.66976</d>
<d>315.70924</d>
<d>320.74872</d>
<d>325.78824</d>
<d>330.82772</d>
<d>335.86724</d>
<d>340.90672</d>
<d>345.9462</d>
<d>350.98572</d>
<d>356.0252</d>
<d>361.06472</d>
<d>366.1042</d>
<d>371.14368</d>
<d>376.1832</d>
<d>381.22268</d>
<d>386.2622</d>
<d>391.30168</d>
<d>396.34116</d>
<d>401.3808</d>
<d>406.42</d>
<d>411.4596</d>
<d>416.4992</d>
<d>421.5388</d>
<d>426.578</d>
<d>431.6176</d>
<d>436.6572</d>
<d>441.6968</d>
<d>446.736</d>
<d>451.7756</d>
<d>456.8152</d>
<d>461.8548</d>
<d>466.894</d>
<d>471.9336</d>
<d>476.9732</d>
<d>482.0128</d>
<d>487.052</d>
<d>492.0916</d>
<d>497.1312</d>
<d>502.1704</d>
<d>507.21</d>
<d>512.2496</d>
<d>517.2892</d>
<d>522.3284</d>
<d>527.368</d>
<d>532.4076</d>
<d>537.4472</d>
<d>542.4864</d>
<d>547.526</d>
<d>552.5656</d>
<d>557.6052</d>
<d>562.6444</d>
<d>567.684</d>
<d>572.7236</d>
<d>577.7632</d>
<d>582.8024</d>
<d>587.842</d>
<d>592.8816</d>
<d>597.9212</d>
<d>602.9604</d>
<d>608</d>
<d></d>
<d>7.4375</d>
<d>12.0808824</d>
<d>16.7242647</d>
<d>21.3676471</d>
<d>26.0110294</d>
<d>30.6544118</d>
<d>35.2977941</d>
<d>39.9411765</d>
<d>44.5845588</d>
<d>49.2279412</d>
<d>53.8713235</d>
<d>58.5147059</d>
<d>63.1580882</d>
<d>67.8014706</d>
<d>72.4448529</d>
<d>77.0882353</d>
<d>81.7316176</d>
<d>86.375</d>
<d>91.0183824</d>
<d>95.6617647</d>
<d>100.305147</d>
<d>104.948529</d>
<d>109.591912</d>
<d>114.235294</d>
<d>118.878676</d>
<d>123.522059</d>
<d>128.165441</d>
<d>132.808824</d>
<d>137.452206</d>
<d>142.095588</d>
<d>146.738971</d>
<d>151.382353</d>
<d>156.025735</d>
<d>160.669118</d>
<d>165.3125</d>
<d>169.955882</d>
<d>174.599265</d>
<d>179.242647</d>
<d>183.886029</d>
<d>188.529412</d>
<d>193.172794</d>
<d>197.816176</d>
<d>202.459559</d>
<d>207.102941</d>
<d>211.746324</d>
<d>216.389706</d>
<d>221.033088</d>
<d>225.676471</d>
<d>230.319853</d>
<d>234.963235</d>
<d>239.606618</d>
<d>244.25</d>
<d>248.893382</d>
<d>253.536765</d>
<d>258.180147</d>
<d>262.823529</d>
<d>267.466912</d>
<d>272.110294</d>
<d>276.753676</d>
<d>281.397059</d>
<d>286.040441</d>
<d>290.683824</d>
<d>295.327206</d>
<d>299.970588</d>
<d>304.613971</d>
<d>309.257353</d>
<d>313.900735</d>
<d>318.544118</d>
<d>323.1875</d>
<d>327.830882</d>
<d>332.474265</d>
<d>337.117647</d>
<d>341.761029</d>
<d>346.404412</d>
<d>351.047794</d>
<d>355.691176</d>
<d>360.334559</d>
<d>364.977941</d>
<d>369.621324</d>
<d>374.264706</d>
<d>378.908088</d>
<d>383.551471</d>
<d>388.194853</d>
<d>392.838235</d>
<d>397.481618</d>
<d>402.125</d>
<d>406.768382</d>
<d>411.411765</d>
<d>416.055147</d>
<d>420.698529</d>
<d>425.341912</d>
<d>429.985294</d>
<d>434.628676</d>
<d>439.272059</d>
<d>443.915441</d>
<d>448.558824</d>
<d>453.202206</d>
<d>457.845588</d>
<d>462.488971</d>
<d>467.132353</d>
<d>471.775735</d>
<d>476.419118</d>
<d>481.0625</d>
<d>485.705882</d>
<d>490.349265</d>
<d>494.992647</d>
<d>499.636029</d>
<d>504.279412</d>
<d>508.922794</d>
<d>513.566176</d>
<d>518.209559</d>
<d>522.852941</d>
<d>527.496324</d>
<d>532.139706</d>
<d>536.783088</d>
<d>541.426471</d>
<d>546.069853</d>
<d>550.713235</d>
<d>555.356618</d>
<d>560</d>
<d></d>
<d>7.0625</d>
<d>11.6418067</d>
<d>16.2211134</d>
<d>20.8004202</d>
<d>25.3797269</d>
<d>29.9590336</d>
<d>34.5383403</d>
<d>39.1176471</d>
<d>43.6969538</d>
<d>48.2762605</d>
<d>52.8555672</d>
<d>57.4348739</d>
<d>62.0141807</d>
<d>66.5934874</d>
<d>71.1727941</d>
<d>75.7521008</d>
<d>80.3314076</d>
<d>84.9107143</d>
<d>89.490021</d>
<d>94.0693277</d>
<d>98.6486345</d>
<d>103.227941</d>
<d>107.807248</d>
<d>112.386555</d>
<d>116.965861</d>
<d>121.545168</d>
<d>126.124475</d>
<d>130.703782</d>
<d>135.283088</d>
<d>139.862395</d>
<d>144.441702</d>
<d>149.021008</d>
<d>153.600315</d>
<d>158.179622</d>
<d>162.758929</d>
<d>167.338235</d>
<d>171.917542</d>
<d>176.496849</d>
<d>181.076155</d>
<d>185.655462</d>
<d>190.234769</d>
<d>194.814076</d>
<d>199.393382</d>
<d>203.972689</d>
<d>208.551996</d>
<d>213.131303</d>
<d>217.710609</d>
<d>222.289916</d>
<d>226.869223</d>
<d>231.448529</d>
<d>236.027836</d>
<d>240.607143</d>
<d>245.18645</d>
<d>249.765756</d>
<d>254.345063</d>
<d>258.92437</d>
<d>263.503676</d>
<d>268.082983</d>
<d>272.66229</d>
<d>277.241597</d>
<d>281.820903</d>
<d>286.40021</d>
<d>290.979517</d>
<d>295.558824</d>
<d>300.13813</d>
<d>304.717437</d>
<d>309.296744</d>
<d>313.87605</d>
<d>318.455357</d>
<d>323.034664</d>
<d>327.613971</d>
<d>332.193277</d>
<d>336.772584</d>
<d>341.351891</d>
<d>345.931197</d>
<d>350.510504</d>
<d>355.089811</d>
<d>359.669118</d>
<d>364.248424</d>
<d>368.827731</d>
<d>373.407038</d>
<d>377.986345</d>
<d>382.565651</d>
<d>387.144958</d>
<d>391.724265</d>
<d>396.303571</d>
<d>400.882878</d>
<d>405.462185</d>
<d>410.041492</d>
<d>414.620798</d>
<d>419.200105</d>
<d>423.779412</d>
<d>428.358718</d>
<d>432.938025</d>
<d>437.517332</d>
<d>442.096639</d>
<d>446.675945</d>
<d>451.255252</d>
<d>455.834559</d>
<d>460.413866</d>
<d>464.993172</d>
<d>469.572479</d>
<d>474.151786</d>
<d>478.731092</d>
<d>483.310399</d>
<d>487.889706</d>
<d>492.469013</d>
<d>497.048319</d>
<d>501.627626</d>
<d>506.206933</d>
<d>510.786239</d>
<d>515.365546</d>
<d>519.944853</d>
<d>524.52416</d>
<d>529.103466</d>
<d>533.682773</d>
<d>538.26208</d>
<d>542.841387</d>
<d>547.420693</d>
<d>552</d>
</Subcolumn>
</XColumn>
<XAdvancedColumn Version="1" Width="115" Decimals="7" Subcolumns="1">
<Title>Thresholds</Title>
<Subcolumn>
<d>8.3</d>
<d>13.339496</d>
<d>18.378992</d>
<d>23.418488</d>
<d>28.457984</d>
<d>33.49748</d>
<d>38.536976</d>
<d>43.57648</d>
<d>48.61596</d>
<d>53.65548</d>
<d>58.69496</d>
<d>63.73444</d>
<d>68.77396</d>
<d>73.81344</d>
<d>78.85296</d>
<d>83.89244</d>
<d>88.93192</d>
<d>93.97144</d>
<d>99.01092</d>
<d>104.05044</d>
<d>109.08992</d>
<d>114.1294</d>
<d>119.16892</d>
<d>124.2084</d>
<d>129.24788</d>
<d>134.2874</d>
<d>139.32688</d>
<d>144.3664</d>
<d>149.40588</d>
<d>154.44536</d>
<d>159.48488</d>
<d>164.52436</d>
<d>169.56388</d>
<d>174.60336</d>
<d>179.64284</d>
<d>184.68236</d>
<d>189.72184</d>
<d>194.76136</d>
<d>199.80084</d>
<d>204.84032</d>
<d>209.87984</d>
<d>214.91932</d>
<d>219.95884</d>
<d>224.99832</d>
<d>230.0378</d>
<d>235.07732</d>
<d>240.1168</d>
<d>245.15632</d>
<d>250.1958</d>
<d>255.23528</d>
<d>260.2748</d>
<d>265.31428</d>
<d>270.3538</d>
<d>275.39328</d>
<d>280.43276</d>
<d>285.47228</d>
<d>290.51176</d>
<d>295.55128</d>
<d>300.59076</d>
<d>305.63024</d>
<d>310.66976</d>
<d>315.70924</d>
<d>320.74872</d>
<d>325.78824</d>
<d>330.82772</d>
<d>335.86724</d>
<d>340.90672</d>
<d>345.9462</d>
<d>350.98572</d>
<d>356.0252</d>
<d>361.06472</d>
<d>366.1042</d>
<d>371.14368</d>
<d>376.1832</d>
<d>381.22268</d>
<d>386.2622</d>
<d>391.30168</d>
<d>396.34116</d>
<d>401.3808</d>
<d>406.42</d>
<d>411.4596</d>
<d>416.4992</d>
<d>421.5388</d>
<d>426.578</d>
<d>431.6176</d>
<d>436.6572</d>
<d>441.6968</d>
<d>446.736</d>
<d>451.7756</d>
<d>456.8152</d>
<d>461.8548</d>
<d>466.894</d>
<d>471.9336</d>
<d>476.9732</d>
<d>482.0128</d>
<d>487.052</d>
<d>492.0916</d>
<d>497.1312</d>
<d>502.1704</d>
<d>507.21</d>
<d>512.2496</d>
<d>517.2892</d>
<d>522.3284</d>
<d>527.368</d>
<d>532.4076</d>
<d>537.4472</d>
<d>542.4864</d>
<d>547.526</d>
<d>552.5656</d>
<d>557.6052</d>
<d>562.6444</d>
<d>567.684</d>
<d>572.7236</d>
<d>577.7632</d>
<d>582.8024</d>
<d>587.842</d>
<d>592.8816</d>
<d>597.9212</d>
<d>602.9604</d>
<d>608</d>
<d></d>
<d>7.4375</d>
<d>12.0808824</d>
<d>16.7242647</d>
<d>21.3676471</d>
<d>26.0110294</d>
<d>30.6544118</d>
<d>35.2977941</d>
<d>39.9411765</d>
<d>44.5845588</d>
<d>49.2279412</d>
<d>53.8713235</d>
<d>58.5147059</d>
<d>63.1580882</d>
<d>67.8014706</d>
<d>72.4448529</d>
<d>77.0882353</d>
<d>81.7316176</d>
<d>86.375</d>
<d>91.0183824</d>
<d>95.6617647</d>
<d>100.305147</d>
<d>104.948529</d>
<d>109.591912</d>
<d>114.235294</d>
<d>118.878676</d>
<d>123.522059</d>
<d>128.165441</d>
<d>132.808824</d>
<d>137.452206</d>
<d>142.095588</d>
<d>146.738971</d>
<d>151.382353</d>
<d>156.025735</d>
<d>160.669118</d>
<d>165.3125</d>
<d>169.955882</d>
<d>174.599265</d>
<d>179.242647</d>
<d>183.886029</d>
<d>188.529412</d>
<d>193.172794</d>
<d>197.816176</d>
<d>202.459559</d>
<d>207.102941</d>
<d>211.746324</d>
<d>216.389706</d>
<d>221.033088</d>
<d>225.676471</d>
<d>230.319853</d>
<d>234.963235</d>
<d>239.606618</d>
<d>244.25</d>
<d>248.893382</d>
<d>253.536765</d>
<d>258.180147</d>
<d>262.823529</d>
<d>267.466912</d>
<d>272.110294</d>
<d>276.753676</d>
<d>281.397059</d>
<d>286.040441</d>
<d>290.683824</d>
<d>295.327206</d>
<d>299.970588</d>
<d>304.613971</d>
<d>309.257353</d>
<d>313.900735</d>
<d>318.544118</d>
<d>323.1875</d>
<d>327.830882</d>
<d>332.474265</d>
<d>337.117647</d>
<d>341.761029</d>
<d>346.404412</d>
<d>351.047794</d>
<d>355.691176</d>
<d>360.334559</d>
<d>364.977941</d>
<d>369.621324</d>
<d>374.264706</d>
<d>378.908088</d>
<d>383.551471</d>
<d>388.194853</d>
<d>392.838235</d>
<d>397.481618</d>
<d>402.125</d>
<d>406.768382</d>
<d>411.411765</d>
<d>416.055147</d>
<d>420.698529</d>
<d>425.341912</d>
<d>429.985294</d>
<d>434.628676</d>
<d>439.272059</d>
<d>443.915441</d>
<d>448.558824</d>
<d>453.202206</d>
<d>457.845588</d>
<d>462.488971</d>
<d>467.132353</d>
<d>471.775735</d>
<d>476.419118</d>
<d>481.0625</d>
<d>485.705882</d>
<d>490.349265</d>
<d>494.992647</d>
<d>499.636029</d>
<d>504.279412</d>
<d>508.922794</d>
<d>513.566176</d>
<d>518.209559</d>
<d>522.852941</d>
<d>527.496324</d>
<d>532.139706</d>
<d>536.783088</d>
<d>541.426471</d>
<d>546.069853</d>
<d>550.713235</d>
<d>555.356618</d>
<d>560</d>
<d></d>
<d>7.0625</d>
<d>11.6418067</d>
<d>16.2211134</d>
<d>20.8004202</d>
<d>25.3797269</d>
<d>29.9590336</d>
<d>34.5383403</d>
<d>39.1176471</d>
<d>43.6969538</d>
<d>48.2762605</d>
<d>52.8555672</d>
<d>57.4348739</d>
<d>62.0141807</d>
<d>66.5934874</d>
<d>71.1727941</d>
<d>75.7521008</d>
<d>80.3314076</d>
<d>84.9107143</d>
<d>89.490021</d>
<d>94.0693277</d>
<d>98.6486345</d>
<d>103.227941</d>
<d>107.807248</d>
<d>112.386555</d>
<d>116.965861</d>
<d>121.545168</d>
<d>126.124475</d>
<d>130.703782</d>
<d>135.283088</d>
<d>139.862395</d>
<d>144.441702</d>
<d>149.021008</d>
<d>153.600315</d>
<d>158.179622</d>
<d>162.758929</d>
<d>167.338235</d>
<d>171.917542</d>
<d>176.496849</d>
<d>181.076155</d>
<d>185.655462</d>
<d>190.234769</d>
<d>194.814076</d>
<d>199.393382</d>
<d>203.972689</d>
<d>208.551996</d>
<d>213.131303</d>
<d>217.710609</d>
<d>222.289916</d>
<d>226.869223</d>
<d>231.448529</d>
<d>236.027836</d>
<d>240.607143</d>
<d>245.18645</d>
<d>249.765756</d>
<d>254.345063</d>
<d>258.92437</d>
<d>263.503676</d>
<d>268.082983</d>
<d>272.66229</d>
<d>277.241597</d>
<d>281.820903</d>
<d>286.40021</d>
<d>290.979517</d>
<d>295.558824</d>
<d>300.13813</d>
<d>304.717437</d>
<d>309.296744</d>
<d>313.87605</d>
<d>318.455357</d>
<d>323.034664</d>
<d>327.613971</d>
<d>332.193277</d>
<d>336.772584</d>
<d>341.351891</d>
<d>345.931197</d>
<d>350.510504</d>
<d>355.089811</d>
<d>359.669118</d>
<d>364.248424</d>
<d>368.827731</d>
<d>373.407038</d>
<d>377.986345</d>
<d>382.565651</d>
<d>387.144958</d>
<d>391.724265</d>
<d>396.303571</d>
<d>400.882878</d>
<d>405.462185</d>
<d>410.041492</d>
<d>414.620798</d>
<d>419.200105</d>
<d>423.779412</d>
<d>428.358718</d>
<d>432.938025</d>
<d>437.517332</d>
<d>442.096639</d>
<d>446.675945</d>
<d>451.255252</d>
<d>455.834559</d>
<d>460.413866</d>
<d>464.993172</d>
<d>469.572479</d>
<d>474.151786</d>
<d>478.731092</d>
<d>483.310399</d>
<d>487.889706</d>
<d>492.469013</d>
<d>497.048319</d>
<d>501.627626</d>
<d>506.206933</d>
<d>510.786239</d>
<d>515.365546</d>
<d>519.944853</d>
<d>524.52416</d>
<d>529.103466</d>
<d>533.682773</d>
<d>538.26208</d>
<d>542.841387</d>
<d>547.420693</d>
<d>552</d>
</Subcolumn>
</XAdvancedColumn>
<YColumn Width="93" Decimals="6" Subcolumns="1">
<Title>Recruitment (0.4ms)</Title>
<Subcolumn>
<d>0.078125</d>
<d>6.640625</d>
<d>27.03125</d>
<d>41.875</d>
<d>49.21875</d>
<d>58.67188</d>
<d>67.8125</d>
<d>71.95313</d>
<d>73.4375</d>
<d>74.92188</d>
<d>80.15625</d>
<d>82.8125</d>
<d>82.8125</d>
<d>82.8125</d>
<d>82.8125</d>
<d>83.67188</d>
<d>85.9375</d>
<d>85.9375</d>
<d>85.9375</d>
<d>85.9375</d>
<d>85.9375</d>
<d>85.9375</d>
<d>85.9375</d>
<d>85.9375</d>
<d>86.09375</d>
<d>86.5625</d>
<d>87.03125</d>
<d>87.5</d>
<d>87.57813</d>
<d>87.65625</d>
<d>87.8125</d>
<d>88.04688</d>
<d>88.125</d>
<d>88.90625</d>
<d>89.375</d>
<d>91.48438</d>
<d>92.10938</d>
<d>93.75</d>
<d>93.82813</d>
<d>95.39063</d>
<d>95.39063</d>
<d>95.39063</d>
<d>95.39063</d>
<d>95.39063</d>
<d>95.46875</d>
<d>96.09375</d>
<d>97.65625</d>
<d>98.35938</d>
<d>98.4375</d>
<d>98.4375</d>
<d>98.4375</d>
<d>98.4375</d>
<d>98.4375</d>
<d>98.4375</d>
<d>98.4375</d>
<d>98.4375</d>
<d>98.4375</d>
<d>98.4375</d>
<d>98.4375</d>
<d>98.4375</d>
<d>98.4375</d>
<d>98.4375</d>
<d>98.4375</d>
<d>98.4375</d>
<d>98.4375</d>
<d>98.4375</d>
<d>98.4375</d>
<d>98.4375</d>
<d>98.4375</d>
<d>98.4375</d>
<d>98.4375</d>
<d>98.4375</d>
<d>98.4375</d>
<d>98.4375</d>
<d>98.4375</d>
<d>98.4375</d>
<d>98.4375</d>
<d>98.4375</d>
<d>98.4375</d>
<d>98.4375</d>
<d>98.4375</d>
<d>98.4375</d>
<d>98.4375</d>
<d>98.4375</d>
<d>98.4375</d>
<d>98.4375</d>
<d>98.4375</d>
<d>98.4375</d>
<d>98.4375</d>
<d>98.4375</d>
<d>98.4375</d>
<d>98.4375</d>
<d>98.4375</d>
<d>98.4375</d>
<d>98.4375</d>
<d>98.4375</d>
<d>98.4375</d>
<d>98.4375</d>
<d>98.4375</d>
<d>98.4375</d>
<d>98.4375</d>
<d>98.4375</d>
<d>98.4375</d>
<d>98.4375</d>
<d>98.4375</d>
<d>98.4375</d>
<d>98.51563</d>
<d>98.75</d>
<d>98.75</d>
<d>98.90625</d>
<d>98.98438</d>
<d>99.21875</d>
<d>99.375</d>
<d>99.375</d>
<d>99.53125</d>
<d>99.60938</d>
<d>99.76563</d>
<d>99.84375</d>
<d>99.84375</d>
<d>100</d>
</Subcolumn>
</YColumn>
<YColumn Width="130" Decimals="6" Subcolumns="1">
<Title>Recruitment (1ms)</Title>
<Subcolumn>
<d></d>
<d></d>
<d></d>
<d></d>
<d></d>
<d></d>
<d></d>
<d></d>
<d></d>
<d></d>
<d></d>
<d></d>
<d></d>
<d></d>
<d></d>
<d></d>
<d></d>
<d></d>
<d></d>
<d></d>
<d></d>
<d></d>
<d></d>
<d></d>
<d></d>
<d></d>
<d></d>
<d></d>
<d></d>
<d></d>
<d></d>
<d></d>
<d></d>
<d></d>
<d></d>
<d></d>
<d></d>
<d></d>
<d></d>
<d></d>
<d></d>
<d></d>
<d></d>
<d></d>
<d></d>
<d></d>
<d></d>
<d></d>
<d></d>
<d></d>
<d></d>
<d></d>
<d></d>
<d></d>
<d></d>
<d></d>
<d></d>
<d></d>
<d></d>
<d></d>
<d></d>
<d></d>
<d></d>
<d></d>
<d></d>
<d></d>
<d></d>
<d></d>
<d></d>
<d></d>
<d></d>
<d></d>
<d></d>
<d></d>
<d></d>
<d></d>
<d></d>
<d></d>
<d></d>
<d></d>
<d></d>
<d></d>
<d></d>
<d></d>
<d></d>
<d></d>
<d></d>
<d></d>
<d></d>
<d></d>
<d></d>
<d></d>
<d></d>
<d></d>
<d></d>
<d></d>
<d></d>
<d></d>
<d></d>
<d></d>
<d></d>
<d></d>
<d></d>
<d></d>
<d></d>
<d></d>
<d></d>
<d></d>
<d></d>
<d></d>
<d></d>
<d></d>
<d></d>
<d></d>
<d></d>
<d></d>
<d></d>
<d></d>
<d></d>
<d></d>
<d></d>
<d>0.078125</d>
<d>8.046875</d>
<d>26.328125</d>
<d>40.234375</d>
<d>49.21875</d>
<d>58.359375</d>
<d>67.65625</d>
<d>71.953125</d>
<d>73.4375</d>
<d>75.078125</d>
<d>79.453125</d>
<d>82.8125</d>
<d>82.8125</d>
<d>82.8125</d>
<d>82.8125</d>
<d>85.078125</d>
<d>85.9375</d>
<d>85.9375</d>
<d>85.9375</d>
<d>85.9375</d>
<d>85.9375</d>
<d>85.9375</d>
<d>85.9375</d>
<d>85.9375</d>
<d>86.171875</d>
<d>86.640625</d>
<d>87.1875</d>
<d>87.5</d>
<d>87.578125</d>
<d>87.65625</d>
<d>87.734375</d>
<d>87.96875</d>
<d>88.203125</d>
<d>88.90625</d>
<d>89.21875</d>
<d>91.484375</d>
<d>92.265625</d>
<d>93.828125</d>
<d>93.828125</d>
<d>95.390625</d>
<d>95.390625</d>
<d>95.390625</d>
<d>95.390625</d>
<d>95.390625</d>
<d>95.390625</d>
<d>96.328125</d>
<d>96.796875</d>
<d>98.4375</d>
<d>98.4375</d>
<d>98.4375</d>
<d>98.4375</d>
<d>98.4375</d>
<d>98.4375</d>
<d>98.4375</d>
<d>98.4375</d>
<d>98.4375</d>
<d>98.4375</d>
<d>98.4375</d>
<d>98.4375</d>
<d>98.4375</d>
<d>98.4375</d>
<d>98.4375</d>
<d>98.4375</d>
<d>98.4375</d>
<d>98.4375</d>
<d>98.4375</d>
<d>98.4375</d>
<d>98.4375</d>
<d>98.4375</d>
<d>98.4375</d>
<d>98.4375</d>
<d>98.4375</d>
<d>98.4375</d>
<d>98.4375</d>
<d>98.4375</d>
<d>98.4375</d>
<d>98.4375</d>
<d>98.4375</d>
<d>98.4375</d>
<d>98.4375</d>
<d>98.4375</d>
<d>98.4375</d>
<d>98.4375</d>
<d>98.4375</d>
<d>98.4375</d>
<d>98.4375</d>
<d>98.4375</d>
<d>98.4375</d>
<d>98.4375</d>
<d>98.4375</d>
<d>98.4375</d>
<d>98.4375</d>
<d>98.4375</d>
<d>98.4375</d>
<d>98.4375</d>
<d>98.4375</d>
<d>98.4375</d>
<d>98.4375</d>
<d>98.4375</d>
<d>98.4375</d>
<d>98.4375</d>
<d>98.4375</d>
<d>98.4375</d>
<d>98.4375</d>
<d>98.4375</d>
<d>98.4375</d>
<d>98.4375</d>
<d>98.75</d>
<d>98.75</d>
<d>98.828125</d>
<d>99.0625</d>
<d>99.21875</d>
<d>99.296875</d>
<d>99.453125</d>
<d>99.609375</d>
<d>99.6875</d>
<d>99.6875</d>
<d>99.765625</d>
<d>99.84375</d>
<d>100</d>
</Subcolumn>
</YColumn>
<YColumn Width="122" Decimals="6" Subcolumns="1">
<Title>Recruitment (2ms)</Title>
<Subcolumn>
<d></d>
<d></d>
<d></d>
<d></d>
<d></d>
<d></d>
<d></d>
<d></d>
<d></d>
<d></d>
<d></d>
<d></d>
<d></d>
<d></d>
<d></d>
<d></d>
<d></d>
<d></d>
<d></d>
<d></d>
<d></d>
<d></d>
<d></d>
<d></d>
<d></d>
<d></d>
<d></d>
<d></d>
<d></d>
<d></d>
<d></d>
<d></d>
<d></d>
<d></d>
<d></d>
<d></d>
<d></d>
<d></d>
<d></d>
<d></d>
<d></d>
<d></d>
<d></d>
<d></d>
<d></d>
<d></d>
<d></d>
<d></d>
<d></d>
<d></d>
<d></d>
<d></d>
<d></d>
<d></d>
<d></d>
<d></d>
<d></d>
<d></d>
<d></d>
<d></d>
<d></d>
<d></d>
<d></d>
<d></d>
<d></d>
<d></d>
<d></d>
<d></d>
<d></d>
<d></d>
<d></d>
<d></d>
<d></d>
<d></d>
<d></d>
<d></d>
<d></d>
<d></d>
<d></d>
<d></d>
<d></d>
<d></d>
<d></d>
<d></d>
<d></d>
<d></d>
<d></d>
<d></d>
<d></d>
<d></d>
<d></d>
<d></d>
<d></d>
<d></d>
<d></d>
<d></d>
<d></d>
<d></d>
<d></d>
<d></d>
<d></d>
<d></d>
<d></d>
<d></d>
<d></d>
<d></d>
<d></d>
<d></d>
<d></d>
<d></d>
<d></d>
<d></d>
<d></d>
<d></d>
<d></d>
<d></d>
<d></d>
<d></d>
<d></d>
<d></d>
<d></d>
<d></d>
<d></d>
<d></d>
<d></d>
<d></d>
<d></d>
<d></d>
<d></d>
<d></d>
<d></d>
<d></d>
<d></d>
<d></d>
<d></d>
<d></d>
<d></d>
<d></d>
<d></d>
<d></d>
<d></d>
<d></d>
<d></d>
<d></d>
<d></d>
<d></d>
<d></d>
<d></d>
<d></d>
<d></d>
<d></d>
<d></d>
<d></d>
<d></d>
<d></d>
<d></d>
<d></d>
<d></d>
<d></d>
<d></d>
<d></d>
<d></d>
<d></d>
<d></d>
<d></d>
<d></d>
<d></d>
<d></d>
<d></d>
<d></d>
<d></d>
<d></d>
<d></d>
<d></d>
<d></d>
<d></d>
<d></d>
<d></d>
<d></d>
<d></d>
<d></d>
<d></d>
<d></d>
<d></d>
<d></d>
<d></d>
<d></d>
<d></d>
<d></d>
<d></d>
<d></d>
<d></d>
<d></d>
<d></d>
<d></d>
<d></d>
<d></d>
<d></d>
<d></d>
<d></d>
<d></d>
<d></d>
<d></d>
<d></d>
<d></d>
<d></d>
<d></d>
<d></d>
<d></d>
<d></d>
<d></d>
<d></d>
<d></d>
<d></d>
<d></d>
<d></d>
<d></d>
<d></d>
<d></d>
<d></d>
<d></d>
<d></d>
<d></d>
<d></d>
<d></d>
<d></d>
<d></d>
<d></d>
<d></d>
<d></d>
<d></d>
<d></d>
<d></d>
<d></d>
<d></d>
<d></d>
<d></d>
<d></d>
<d></d>
<d></d>
<d></d>
<d></d>
<d>0.078125</d>
<d>6.875</d>
<d>24.921875</d>
<d>39.84375</d>
<d>49.140625</d>
<d>56.484375</d>
<d>67.734375</d>
<d>71.953125</d>
<d>73.4375</d>
<d>74.0625</d>
<d>78.203125</d>
<d>82.8125</d>
<d>82.8125</d>
<d>82.8125</d>
<d>82.8125</d>
<d>83.28125</d>
<d>85.9375</d>
<d>85.9375</d>
<d>85.9375</d>
<d>85.9375</d>
<d>85.9375</d>
<d>85.9375</d>
<d>85.9375</d>
<d>85.9375</d>
<d>86.015625</d>
<d>86.484375</d>
<d>87.03125</d>
<d>87.5</d>
<d>87.578125</d>
<d>87.65625</d>
<d>87.734375</d>
<d>87.96875</d>
<d>88.125</d>
<d>88.828125</d>
<d>89.140625</d>
<d>91.640625</d>
<d>92.265625</d>
<d>93.828125</d>
<d>93.828125</d>
<d>95.390625</d>
<d>95.390625</d>
<d>95.390625</d>
<d>95.390625</d>
<d>95.390625</d>
<d>95.390625</d>
<d>95.46875</d>
<d>96.25</d>
<d>98.359375</d>
<d>98.4375</d>
<d>98.4375</d>
<d>98.4375</d>
<d>98.4375</d>
<d>98.4375</d>
<d>98.4375</d>
<d>98.4375</d>
<d>98.4375</d>
<d>98.4375</d>
<d>98.4375</d>
<d>98.4375</d>
<d>98.4375</d>
<d>98.4375</d>
<d>98.4375</d>
<d>98.4375</d>
<d>98.4375</d>
<d>98.4375</d>
<d>98.4375</d>
<d>98.4375</d>
<d>98.4375</d>
<d>98.4375</d>
<d>98.4375</d>
<d>98.4375</d>
<d>98.4375</d>
<d>98.4375</d>
<d>98.4375</d>
<d>98.4375</d>
<d>98.4375</d>
<d>98.4375</d>
<d>98.4375</d>
<d>98.4375</d>
<d>98.4375</d>
<d>98.4375</d>
<d>98.4375</d>
<d>98.4375</d>
<d>98.4375</d>
<d>98.4375</d>
<d>98.4375</d>
<d>98.4375</d>
<d>98.4375</d>
<d>98.4375</d>
<d>98.4375</d>
<d>98.4375</d>
<d>98.4375</d>
<d>98.4375</d>
<d>98.4375</d>
<d>98.4375</d>
<d>98.4375</d>
<d>98.4375</d>
<d>98.4375</d>
<d>98.4375</d>
<d>98.4375</d>
<d>98.4375</d>
<d>98.4375</d>
<d>98.4375</d>
<d>98.4375</d>
<d>98.4375</d>
<d>98.4375</d>
<d>98.59375</d>
<d>98.75</d>
<d>98.75</d>
<d>98.828125</d>
<d>99.0625</d>
<d>99.21875</d>
<d>99.296875</d>
<d>99.453125</d>
<d>99.6875</d>
<d>99.6875</d>
<d>99.6875</d>
<d>99.84375</d>
<d>99.84375</d>
<d>100</d>
</Subcolumn>
</YColumn>
</Table>

<!--Analyses, graphs and layouts as compressed binary. Don&apos;t edit this part of the file.-->

<Template dt:dt="bin.base64" xmlns:dt="urn:schemas-microsoft-com:datatypes">eF7sfQdgHMX195wsN7ljej1Mcz2rF4PxGXeqsA3YBmML6yzLqCHJxhDAipMASegQ
ejGB0Am9BEJiCAmBkI5DS/jzERJIAtiUUEKCvvntzNud3ZvdW532bMmen7263Xkz
s+/N7Mx7OzvzpnrazJmz5k4tjXUMZoxdErsklsePWrYg72a2gocsyGMuxPuIXwTf
hF9+nWJNapRAzGKHeYMs5HVUH8TYVH6Wz486fvTlxycxxnajGHZcxvrxo4AfYCam
0HCO8EH82JE5aQ0MDAwMDAx6D0i3Q8/DLoBNAN3fnx8D+DHQiWpgYGBgYGDQAwE9
jndzjDMYGBgYGBgYGBgYGBgYGBhsPWC83cDAwMDAwKB3o481225SH8YuzXd+w6Oz
s5Nt5lZB/2H42s5YY5/1fRnr57oaMIyy7Cvsh3z2571kSAZcz5J77XWfMDuuHVQy
oBa3YrOt69ksOnNkcNpHh72Sh0xZ09gQX51qbatvbpo8qihROCqealrWXFvfVDd5
1HHzZ06oHDXl0IJD9p1+zLT5C6tnxFsa6tva49XHHXbknGnxURMmTpza0tKQmjhx
+vzp8eoj58ybH+d5TJw44+hR8VEr2ttbJk2cePrppydqECuxrLkREdsmVrc2t6Ra
2884kmc2gSdI1LbXjuK3Ebm72OGhtfXL2g8tGHjIqakzDuVZyMxaWuub2hPVNXWp
mc2tjTXtCfHTzjmvBinVeshEpOAJZQb6HNrrl52aak8sa03VtDfbaQYe0tbOyXVK
9JXNp4i4h0yUtAxZ1renGqe2ttac4WRag0ucOUz55BFGMKSVrMyad8QSSV0yb/7x
Kos+N5BMtrXXtKdmNtTUqZkin7pU66GFh0ykU4vniXZJTiRJ7DDtTRQpqo+a3dxa
f2ZzU3tNw9xU27ZSOT5iISVnuuHQiuJDJlon/rlt+Zo4prU+xRlu561s26kHjVBq
CRa5S1Cf4ZavinnLahp4MW071eARCGms57+oB7aD47kSql+2jfVHGqHsSuiRvREx
vM01BR/B7NroIU2ibdUp88V9Wmq4Wbakvml58xIqM11dVB9VXT29GnGnNdemjq5p
TDlFZZeP9lY+tRa22gIzTa83teLUmssohcLR1FK3LRXIgq6efCtKqSmlqtT6s7mc
31rT1NZgqbZ5Fi8W27264EOIpLC39Wthfn1zXU06j72q2H1kUPipb2ueULOVy9p7
J1eXOrV25aq29lQtAuemltkdVG+qCG824QT05BpQysEkS+NUFlWquoeCyypcKkmt
JFzpmN/qzwF/mrfxB8EroSdbqrwJRS7jLkNwZUmhLrissqQnPwG8KOZw6yTh6O7p
9Y2pJgwXbRsPQBgBPbkGlHIwSVR4VZnuOagsdT81Pfc5SFNn20r9pwmmMNkz9bTD
/HFNNX56bBupngAJPdkGlHMwSTTEXqmp9eXkVWTb4KPgFdGTL1Wfj1L2Ce7durql
pVbbnW0Tte8nnMLo1n539bnT1Oo5x4sPbU6NSDYLCxPFhWGHy9rPaFHqNK1yPAU2
31tRNrNB90jn1Y/VoFxUTv0ZJRPcyykxeshE6yvloQX9OrCYK5/1V5y5TG2tr2lw
PrBmxI8Vfy4iH/G1d3aqYXWKs13jkANxifKRWOSDjGNd5ic9Hyw6z2Pzzmg8pbkL
Gan59EuebS1b7+Q4xzqbFWfsCmvpOlDM6AqJEEtcQQLnCnw4V5Tfd62zpZ2MfY+9
1N9Jkz23xnWOgYGBgYHB1gYU83WWjgd+wVbnCUvAwGDLIi9ZZdn7cLcEq9D6frmc
vynEm5fHZ69qrGlaUpgobWzj5uNoz4xNGKR4hOepySbFF0w+YuyC8fEjJvN07gTb
ODCflspoEhvO0KS5Bc8b+08tKmOPs/FMGPleoPHrOoCD7RcI4BArPQx5eiHIhMns
cAavWsr7mH1/0Bcp5yfKc9Sa6vOzWTlfz37JxN3hqUvNFXDfWzwdAiI/L53uTvDS
iSM/utczqZeucq6j/9MuTwClDImC/JFNYXEZA7FFvaCm3V5Kk2wEU9pEqjZeW9Ne
oyS2McB5O6QMkiJbfWSq91CR6d0yVGR69QwVGUUTOjLKMHRkFHboyKiV0JFRfZrI
M9l0Ls1r/Dw5wAowMDDYBkANHY0+ClC+dDXAJ+drrwFenSKuNq11p3OuexqIfwDX
1LuGxaIOlHiMncgu4yp1hV3+DkS8TWvTLSCieC0Ch+K1BRyK1wpwKF7971Cc2jQU
QzEUQzEUQzEUQzGUbZXyN9Y6jLGrmX8MQzEUQzEUQzEUQzEUQzEUQzEUQzEUQ8mW
cqc96wXX3hh0jlkChO03xaLkS9bvlda3tHnsKnaN9cvYchkDKYF3+zCGg4C5C5PY
FpqJBaaAqzt2YGAJzO6uzLgYz69crAxReRkyZAI7kOEDLaVA+jxLhAL2dj6EgU8/
8QHx6uSPOvD7o+Q/rKk23s+KVyavsac06Qvcyde5JoRLod4zXAp19km4FIYrIFwK
wxUQLoXhCgiXwnAFhEthuALCpTBcAeFSGK6AcCkMV0C4FIYrIFyKLc1VlVyFEmMD
2S5MuwqlKHANyvFqIuXNp8gdfVuHVd7pa1BiLJo1KDicNSiIixtmwmRrKXy+az93
LEQHQK9VzlMUgWGtyflMPFjg1rsbvPsenZ2Uox+d7uJHV++so0e5VoRKGWFmrYgN
s1bEwMBgK4AaOhp9FKB86cpvrYiItXmKuNp+14p4tbtTAl697lC8Gt2heHW5Q3Fq
xlAMxVAMxVAMxVAMxVAMxaGYtSKGYiiGYiiGYiiGYiiGYiiGYiiGYii5o+inDlEM
Ou/eGostkcK9juN4uY4Ds5SwjgNzB5AS6Mo6jshnM+nWceyqzIYYz6981nEUmVUc
gDeF4QoIl8JwBYRLYbgCwqUwXAHhUhiugHApDFdAuBSGKyBcCsMVEC6F4QoIl2JL
c0WrOPLYQHYA/z26uamhvim+vL4dyzi6vKbjWH6cOLWuuam+rX1xfHVbIt6EHQwb
6s9M1cZbU20tzU1tqfiECfHja1rra05pSMXbGppbUkematra422nrarhcXBzd+69
Dlbpu9d0YFI9XrSwsgNV47+mww/Omg5U4CFsNHMmvSMfmrSvw33W3bASAlcUm2bu
60ArQMRLpsBI5RzvxHReJ89Rx+4VIGpqHShHeja8dLoLPRteOt2ZSXjpzgoQlBu4
Qtmp8qurPwD94gIA+VFjS4qG6kQGwQrK39H6RWRc4lwuF7Eed96OuBirGtrbPGtN
rCdhOIsjIySWN+WJweW0Va2rU7rVKbuyAbjOnMLGdr8WhO37JhtwHpasGRgYbItw
jc72Fz3eEg1NBYLV8WAAXQg6Eujszs6+in7BsleJ5MVJ63f93uJ310uSYj+RO6dQ
FBeUeCIvjK6H+6Us/MIFNtN9k2qoCqSSmgZ5rEX3KPKClOl6FEAckvlnbChXqkPZ
YN6x7tl/HXslr9RSFIDV1docihD1SpQoXfVxXeW7rqi8xVU/11V/1xWt1RFXA11X
Ba6rQT6cpXNtrsyVuTJX5spcdfWqw3X19YCYPVc3DnZdDXFdDXVdDXNdDXddjXBd
7eC6Gum62tF1tZPramfX1S6uq11dV7u5rnZ3Xe3hutrTdbWX62pv19U+rqu462q0
62qU62o/19X+rqsDXFcHuq4OCrjDGNfVWNfVONfVeNfVBNdVwnU10XVV6Loqcl0V
u65KXFezOjDWIuwoZ1hyDH/IEIaRGu+I0OyOViWmNWCyoeSLTbP2kSGbp1Bueuws
fxHPx6gHrDxV+hlyOgO/843Pr13badE6f2lNnLBCKZGgWNQ2a6DBOu0Epx1TxK/7
+kVrVM4JBcRKcV3YHFbBzxdOLiosHDt6wcmz6xsa5mE4dMzE0TOmlRU6AfFxcRd9
zJACNmf4wTxxNzKotnYNzmK0llUPr2Riz+FsUj/I7uMpF0yKT+fk5tb4suamZamm
9taa9vrmpiEFCyfFj07PZ3y8MN7eHOeCHjA+Xt+0rDVV01bfVBevaYsvoOtU25AC
iD0pPq+mMeXON76qqb69zYo+pMAuBx7TKp3lNcvaOSf8P0iCz/FWkoZUW1uCF9aD
wx/iTPdCxh/iTztv/QvibSuaVzXUxk9JxWubNfyP57XXHm9XfNpwrhua63jdta9o
5AxOmL8iFV8YX13TsCrVhnHMdn69DKOM8dNx77rm+PLW5kYu7qoWKXEizh4afjZD
g9uKLDxs9Tto6L9SfB5sWvs/Gti1cCx72BqCHSqvFyYdmoGBgUHPxFxhc83jZiNj
toZgUCji05cThiE6K3y+/CbpxgOuHvFZaQ/tA+PG6j9hcHVMsWyihuctS8eiAmLI
0TKayCzbLGJauIC9N1DYhrw/F5ypsRdOPvKYWZbJMmbcggkL7GTbDXipCPG9hO0F
9EwYGPQokLXovfaGC+T+ywuug1Zj6CnMl+KfZpui+JabSKSjBORmKIbionR6iERh
ujTy10OQadhaDcWi6TgQiTwUKxuRmy5NWArO9RQVRKFRPMIFwzFYAnuSLD5YnF5D
D+apY/vY5qll0G6FP2exPRkG75eySzi71exS61dczWbHskqfGZYUg4CZTYSup5id
VAdGxXRBMzAaelzTDIxuyfFFMzCa3aikGRg1MDAwyBnMwGjvhxkYNQOjBj0RZC16
r73hAmZgtIdSfMtNJNJRAnIzFENxUTo9RKKYgVEzMNrlFLOTx3eI3dzy5N7qJ2jN
9QXa0IVsRybFYWJo9PkfvH3G9Y0VyTtYnDnzUHVAKj2/XqgvCrnK93hZDjGeN+bT
drcc9m741v3Ff6jsteWAoWmsJO9uOXztojWXLu2c1WvLoQ/PG/Osu1sOn7x8wu4L
d5jZC8thlsuH37HShx+8UqC/kOalBT8fflkM3Hfde4XXhx82+5ypfKkZz6+yYmVI
Gi9DJsjqpeLGr/AGkpCPQx92Kv/byI8mflxuFXtXQH4Cn2BxKcIMfn9rjH5FqqFF
iWmwfSGJ+p80d8asJdPnLmlrr29cslo+rkucx3kJHI1su6A2QdB501zK3N40b3N1
yTCG9meiK7yd4bMRZYk8hAGgDmZGhEdG1v5pxvVfTDkyX9wENwYcFsCgykLkY1X3
do6et9tbVUnBQkzDAm6vsqCMokaD1IfPPfL4dZ/KUsjTsEBsgIWxLAcV8fHnL655
ZfTnVBFj01nAk6GyEG0RcOy7c1v1LVdVUkVoWMArispC5BWx9i9/m/5Y0q4IDQtw
3kAsjGM5qIjKujNePqPkS6qIceks4G1FZSHaIuD4+c/eeO23iYOpIjQswCBSWYi8
Ip7dZ3n7/31kV4SGBdhXxAI+G09P1bWmxIfpmfykthm2RrfRsViWAhuamYW50iaq
pdTdxUFLf/DtJ372gSyFWAgWptauXNXWzs23yHj58pllg58mFvJCsDBvleXJbZ4w
DymbbmBk34dmxC66TFZEnzAsnJFYQ6kjwRvNO/3gb0sHShbyQ7Aw96h5Myh1JEjc
vO7W78wgFvqGYGHqnGnLKHUk6Dh885PjrjhNstAvAws4n9MWn9lQU1eXqp1i5xIJ
ZKPszMzC0asaT0m14omsb0+JqS5RPJT7U++oYQFfC8CCGC7IgY449x9fXFH1c2E1
4SbpLIgRC4eFaHtnji+O/O4nL9fMsUphpNZqwgbNKguR64gvD99w3udzhKYcqbWa
BjOHhZxYTXU/n7/3ivnCahqptZqGMDcL0RYBx25T5z+34wGzqSI0LKAvUFmIvCIu
e/GE2hEf/ocqQsPCMOawkBOrabfdv/XgNQvpWdBZTfQ6RCxEWwQcE35y3h9fXX84
VYSGBXhoVFmIvCJePuz50ZNusluEhgXqHcFCzq2mkYFWE7EQmaVCePrZs875xZ+E
yTIy0GoiFiK3ms7+z0d3TX2JWAiymoiFyK2mhcc3vTH2b5fKigiymmwWoraaNsx6
Ob7svQGShSCryX4WoraaVqyY+ui3fk8sBFlN9rMQtdW01zujf/LDo4XVNDLQagIL
OM+p1TQy0GoiFnJqNY3UWk0w2MCC+OiWAx1x8D5XL7i0vo/FAm6SzgKkV1mItnfm
GNT85Op/3C2GOJZrrSaMyaksRK4j1o146NTmmeLNernWatqJOSzkxGq6+PVTP15z
d4wqQmMvYFqiykK0RcDxk2Ou2HPjWRVUERoW4LtXZSHyith540F9//3Bv6kiNCyI
GaCChZxYTbcVTb/psPq+VBEae2E35mYh2iLg+Pt/Lrvuur+I0dflWqtpd+ZmIfKK
qPnT5R9941q7RWhYoN4RLOTOamKHUEUE6AhiISpLxUbeF//4zoWtm2QpBFlNxELk
VtOgQW8e09FILARZTcRC5FbT/+0/7L8tF6yWFRFkNdksRG01vVT6m8n1jw2WLARZ
TfazELXV9PJDr3x5QQWxEGQ12c9C1FZTQ/G6cyefMl+yEGQ1gQWc59RqWh5oNREL
ObWalmutpj2Y6B3FlIwc6IizPtmvZveNeRYLuEk6C5i1pbIQbe/MMXHs8ldGPzFL
sqCzmvZibhYi1xGjNg/v2/8PYoijTms17c0cFnJiNf3nmpaz3xxqV4TGXtiHuVmI
tgg4Ljn72aMXlNkVoWEhztwsRF4RB274RtFDd9kVoWFhX+awkBOrqfCzYxdX3S7e
I+q0VtMo5mYh2iLguGzFacfNmSIG/eq0VtN+zM1C5BXxzMRPv7zqc7siNCxQ7wgW
cmc1ybGmukCriViIylKxcehr45b/sl2YLHWBVhOxELnV9O+PTzz52jZiIchqIhYi
t5o+f3XpQW++cLmsiCCryWYhaqtpRf7I93YrL5AsBFlN9rMQtdX08P6te7y6G7EQ
ZDXZz0LUVtPk7x67eszwVslCkNUEFnCeU6upLtBqIhZyajXVKVaTfrInsUDXNCMK
CJcCwhDCpUAxEMKlMFwB4VIYroBwKQxXQLgUhisgXArDFRAuheEKCJfCcAWES2G4
AsKlMFwB4VJsaa5o/+A+bKDlZiXj/sGFidLAHYTnsqwWPqWte3Ln3vuA8k/fQbgP
i2YHYVSZewfh/szZY1UH9w7CFJtS6zCZHc4wKR9v0xSGyWZ0fpJyvlieo45b5Dnq
+DR5jjpez37JBOf9mHhHp9Q60J2c/Nygu/vtLEwcMQkvnXL1oxPnfnSzMzGlsDHA
6Xp8pbExwOxMbGBg0MuwpXcmLi0BCpLi+nLfnYm98URe0oVLiF/Kxy9cIPduoIJ3
oYNW9loPZhe6bvhKNs6Wt6TPYuNsOTtPx8bZsoGBgUHOYJwt9344Dge3U0Q7Dc/A
ICKQtei99oYL5P4tG9dBTk/1FONs2Y8iEukoAbkZiqG4KJ0eIlGMs2XH4oPF6TX0
YJ46to9tnloG7Vb401OcLZtd6LoxrmkGRrfk+KIZGM1uVNIMjBoYGBjkDGZgtPfD
DIyagVGDngiyFr3X3nABMzDaQym+5SYS6SgBuRmKobgonR4iUczAqBkY7XIKdRc6
rBLp7m5bs/a/99CPbz+8F+625exCh9U03S2Hh34++K7+ww/pteWAoWnML+5uOfz5
q/0/X3H86F5bDtiFTgzTda8cDn+8//FXT5rca8shn+fdYoV0rxxuv2NIzbCjeu8u
lX153liN191yuG/TzX+d9JMjemE5uHclnCt3JcRKV3gnxDDMfTzDdk78kKE8HOCO
cLKaxYecrq+INbsSGmwPMLsSsgh2JWzgRzkTXaHjQAzAL32ncwa3I8I9h+3c59eN
Yn8d3CTdhxkYVFmIfOzyrQ9ePeZXe0yxfJgNZTqfpyhFlYXIPTzOuHtu6Z/e+kyW
gs7nKR1gISc+T+9oOHFR6RCxv85Qrc9TPBkqC9EWAcfmvdt+feh1k6kiNCzglVVl
IfKKOKb0hkEvfseuCA0LWG5ILOTE5+mwX698uu0D4e1zqNbnKd5eVRaiLQKOU/7+
9gPfPiZJFaFhAQaRykLkFbHm97MWHV1Bj6Ofz1NiAUdOfZ7yG/h4eFRZiMrPqI22
iYeNuuUNsbnNUF+fpyoLkfs8/fWA+OKJfyYW/HyeqixE7vP0nicbW/+VEvvrDPX1
eepiIWqfp0sm579w4OVic5uhvj5PXc9C1D5PPzzxuIvvXEMs+Pk8dT0LUfs8bbr7
0U+u3lXsrzPU1+cpsYDznPo85Tfx8XmqsgBXRznzeTpU6ykeX4/wK16Tc6Aj3rnu
44NX1QurCTdJZ0GM3DgsRNs7czTcNG2Hmy85yiqFYVqrCbsSqixEriNSvznx0rkL
/ytLQWc1DZa/YCEnVtPmb+y4ce4nwl4YprWasCuhykK0RcDx2VWJ8+YNPZIqQsMC
WoLKQuQVcePZP5y273/FZnjDtFYTbk2/ObGaRrz+2KjT+xALOqsJr0MqC9EWAceI
xbMfenenY6giNCzAO5PKQuQV8eyh1y79zoN2i9CwQL0jWMBzkVOrid8kQEcQC1FZ
KjbOmXL2C/3kRsrDAq0mYiFyq+nkZ//y3NyfEAtBVhOxELnVtP+0EWcOf1fs5Tws
0GqyWYjaampaNf7e4hvFRsrDAq0m+1mI2mo6/Jmdr/neOmIhyGqyn4WorabiD4bd
cvDjwmoaFmg1gQWc59RqGhZoNRELObWahmmtJoxS41d8fMyBjrhz5yEf7zte7CaC
m6SzgF0JVRai7Z05Jhz714vvahJDHCdprSaMyaksRK4jmjZ03nZUhzBZTtJaTdiV
kFjIidX0yOIV//3H18WuhCdprSZMU1VZiLYIOJJPXj174SCxDdxJWqsJfvtUFiKv
iN//8K3rloy1K0LDAmYEEws5sZr+Vx2f3r6D2JXwJK3VhF0JVRaiLQKOH1+4aNwX
Lx1KFaFhAR/MVBYir4hJe9y1+KM/2BWhYYF6R7CQO6tJ7kp4UqDVRCxEZanYeGDy
3N+ce5bY3OakQKuJWIjcanp6dd3PXjqdWAiymoiFyK2mOb9465MrJq2SFRFkNdks
RG01PXZR3bf6/2WQZCHIarKfhaitpt+tarj+s6XEQpDVZD8LUVtNL05seazlg3mS
hSCrCSzgPKdW00mBVhOxkFOr6SSt1YRdCfG7WFIi1xGnHnTfme//P7EZHm6SzsKe
8pdYiLZ35lj2zUX373GyGOJYrLWa9pK/xELkOuLm37/19nPDxJv1Yq3VhF0JiYWc
WE19xq19+++72BWhsRf2kb/EQrRFwNHwzCuPVTx1BFWEhoW4/CUWoq+IEXcvfv8d
MdCzWGs17St/wUJOrKZ59368fPHj4j1isdZqGiV/iYVoi4Bj9ugXX63rtFuEhoX9
5C+xEHlFjOio/t3r5XaL0LBAvSNYyJ3VJMeaFgdaTcRCVJaKjT9ffMVLI+VezosD
rSZiIXKr6bKCKR/8XwuxEGQ1EQuRW00d00c+eebyK2RFBFlNNgtRW01Lzvrhjide
L7YEXBxoNdnPQtRW03//8PCge9YSC0FWk/0sRG01Dem8/91DDhe7Ei4OtJrAAs5z
ajUtDrSaiIWcWk2LtVbT/vK3RVIi1xEX/n3Fyb/dudNqlLhJOgsHyF9iIdremSN+
3fCTLzq50iqFFq3VdKD8JRYi1xEr3x60+huFn8pS0FlNWEVNLOTEarp0WUPLVZv+
RxWhsRdGy19iIdoi4PjB6ck1l/+igipCwwIWIqssRF4RX+7zr/it+XZFaFjAbYmF
nFhNdf/d7Z1xBzJZCjqrCbdVWYi2CDgOXDh4779/arcIDQuYlayyEHlFfPuPC49o
OtGuCA0L1DuChZxbTS2BVhOxEJWlYmP5vp3PHnamMFlaAq0mYiFyq+nzc264KX4G
sRBkNRELkVtNecdsKhp0jpjX1BJoNdksRG01bXj6xm+MvVVMKmoJtJrsZyFqq+mI
onc+vPbbxEKQ1WQ/C1FbTWUHfZH/+Sjxha4l0GoCCzjPqdXUEmg1EQs5sppGUe+o
YWGC/BXL4nKgI87Kf2F24w+E1YSbpLOQkL/EQrS9M0dx0Stf5K8eY5XCaVqraaL8
JRYi1xG/feqee1rv/VCWgs5qws2IhZxYTW+8XTFubkJYTadpraYi+UssRFsEHKMb
xh+1cdRoqggNC1jSobIQeUVsqhq58ylH2xWhYaFE/oKFnFhND9z62l1fKxKfSk/T
Wk1wDKiyEG0RcDxzzM9HxF4cSxWhYaFM/hILkVfEy7t+Ur5ywEdUERoWqHcEC7mz
muQXutMCrSZiISpLxcarB827cME3hclyWqDVRCxEbjXtG9+ZfbCWWAiymoiFyK2m
w/b6vx9fcaYY4jgt0GqyWYjaavr68++vZZ1iUtFpgVaT/SxEbTV9d8faPlO/SywE
WU32sxC11dT01g3vjnh7rmQhyGoCCzjPqdV0WqDVRCzk1Go6TbGa9AuLiQW6ptV3
QLgU6oq+cCkgPiFcCsMVEC6F4QoIl8JwBYRLYbgCwqUwXAHhUhiugHApDFdAuBSG
KyBcCsMVEC7FluaqKlnVgRzy2UBr8vN8cpCPd4bq5tZl9U2pJUWNbayAjVZ5YyJb
3Oo4Ndmk+ILJR4xdMD5+xOQid/RtHihxKqNJcv1dJy/YGPupRWXscbt6vECVqNVC
ONhyPYBMB/HjECt9ARMrPVH+mTDZmk6eZ6UjYFgbAH295SUQDwAONRbFUEEp/ej/
tPkDwDVyhVyQuS8T7iTgzwFSYdnwFBaXMRBbFB5KztkxHGFJaymh/YylauO1Ne01
SmIbA0QCMEPtIimy1UdGpNCRcR06MjXCUJFRNKEjo2RCR0Zhh46MWgkdGdWniTyT
TefSvMbPkwOsAAMDg20A1NDR6KMA5UtXA3xyFrHEplaW22NXOq+T9J4DW4BOIQP1
rmGxqAMlHmMnssu4Sl2Rpp2dEvDqZYfilLKhGIqhGIqhGIqhGIqhGEr3KH9jrcMY
u5r5xzAUQzEUQzEUQzEUQzEUQzEUQzEUQzGUbCn6ST4Ug85p/gTQ9RSLXHt+HSf3
/MJMH+z5RTkB7/ZhDAcB3/wnsS00I8i75xeY3VWZqTDe8impsDLE4WXIkAmWR4g8
Oz5S51kCiL28YtY0G/HZk/bj0u00BKg7DemL28nXuSaES6HeM1wKdc5GuBSGKyBc
CsMVEC6F4QoIl8JwBYRLYbgCwqUwXAHhUhiugHApDFdAuBSGKyBcii3NFa2F6MsG
Wn6GtWshChOlgash5qsJlXcfns6dYNuGVebpqyH6smhWQ2CNgbMaAptO4YaZQKsh
4D2FAAceAOju1RBqLIqhglL60aNcDYFYAMLMaggbZjWEgYHBVgA1dDT6KED50pXf
aohrrwFenSKutt/VEF7t7JSAVy87FKeUDcVQDMVQDMVQDMVQDMVQukcxqyEMxVAM
xVAMxVAMxVAMxVAMxVAMxVByR9FP86EYdB7laoj5cjUEZvpgNQRNVwC6shoi8hlB
utUQuyszFcZb01+0qyE4L2Y9BOBNYbgCwqUwXAHhUhiugHApDFdAuBSGKyBcCsMV
EC6F4QoIl8JwBYRLYbgCwqXY0lzReoh+bKC1ZfvRzU0N9U3x5fXtWBCR1eqIo/lx
4tS65qb6tvbF8dVtiXgTz6Gmof7MVG28NdXW0tzUlopPmBA/vqa1vuaUhlS8DduL
HpmqaWuXezq2gQF37r0OVg24V0fgPbIfr45OHJ1BqyP84KyOwHqIQ9ho5kxLx46I
w+S5DvdZd8NaBVxRbPDljUmgtRR4h6UwbIxK5+61FGosHSglPQNeurOWAvIhRzyo
KB3dOgpAP00fQH7UMJKiUTmRQbCC8ne0fhEZlziXCy+sx5I/85zVVQ3tbZ5VG1aN
DWdxZITE8qY8Mbictqp1dUq3zmNXNgDXmVPY2O5XVbB932QDztvFjm9gYLBtwTWW
2l/0eEs0NBUIVkdvAXQh6EigWzs7+yq6KGZrDJa8OKkk4ZieFKst7pziDmdsl289
/uv7pl4rw6cnRV4Ypw73S/n4hQtspvsm1VAVSCU1DfJYi+5R5AUpnXMViEMyz+qA
XrU6VeaYi2PyWAHCoJURpmrv2R2tSkxLOW4o+WLTrH1kyOYplJseO8tfxPOpQMDK
U6WfIYeZ+Z1vfH7tWmuXY9b5S8vBjxVKiQTForZZSsU67QSnHVPEr/v6RctSckIB
sduILmwOq+DnCycXFRaOHb3g5Nn1DQ3zYKKOmTgam8A7AfFxcRd9zJACNmf4wTxx
NzKotuoiCwuaVQ+vZKIms0n9ILuPp1wwKT6dk5tb48uam5almtrFjtJDChZOih+d
ns/4eGG8vTnOBT1gfLy+aVkrt+Lrm+riNW3xBXSdahtSALEnxefVNKbc+cZXNdW3
t1nRhxTY5cBjWqWzvGZZO+eE/wdJ8DneStKQamtL8MJ6cPhDnOleyPhD/GlnbMKC
eNuK5lUNtfFTUvHaZg3/43nttcfblZXAnOuG5jped+0rGjmDE+avSMUXxlfXNKzi
703cZm3n18tgUcZPx73rmuPLW5sbubirWqTEiTh7aDh29d6qLDxs9fRo6L9SVopt
Wvs/MuItHMsetsxtvK8AC5MOzcDAwKBnYq6wueaxg/hfW0MwKBQxzOGEwYyzwufL
cSI3HnD1iM9Ke2gfGDdW/wmDq2OKZRM1PG9ZOhYVEOalZTSRWbZZxLRwAXtvoLAN
eX8uOFNjL5x85DGzLJNlzLgFExbYybYb8FIR4nsJ2wvomTAw6FEga9F77Q0XyP1b
Nq6D5rDpKcyX4p9mm6L4lptIpKME5GYohuKidHqIRGG6NPLXQ5Bp2FoNxaLpOBCJ
PBQrG5GbLk1YCs71FBVEoVE8wgXDMVgCe5IsPlicXkMP5qlj+9jmqWXQboU/Z7E9
+d8OtpRdwtmtZpdav+JqNjuWVfp8+aYYBHKxBnQ9xeykOjAqPuGagdHQ45pmYHRL
ji+agdHsRiXNwKiBgYFBzmAGRns/zMCoGRg16Ikga9F77Q0XMAOjPZTiW24ikY4S
kJuhGIqL0ukhEsUMjJqB0S6nmJ08vkPsgZFnzSdl7AStub5AG7qQ7cikOEwMjb64
8+4f/vIXJck7WJw581B1QCo9v16oLwq5yvd4WQ4xJtbMdLcclh0Yn9Sc3LMXlsMs
lzeNo6U3DawMgzcNzNy+j2fYzokfMpSHA9wRq46yGKjt+goyrzeNGL/9TGVkfjy/
yoqVIWm8DJkgq5eKG79iVV5CPg592Kn8byM/mvhxuVXsXQH563iCxaUIM/j9rTHZ
FamGFiWmwfaFJOp/0twZs5ZMn7ukrb2+cclq+bgucR7nJcXeZNsUqE0QdF5tljK3
V5vbXF3y/vxAPwHq7QyfCShLdGjk6McZvIoIfz/57A8enDYyeWS+uAluDDgsgEGV
hcjHJs799Pgj/1u5u2QhpmEBpaiyoIyaRYNrYuMWP7bvP6cIFvI0LOAgFrBzSOQV
sctDb91ed8Jwqoix6SzgyVBZiLYIOH5e97U1N4/ZjSpCwwKtlSUWIq+Ip2799S3/
vOgfVBEaFnB7YgEbtUReEa8+dtHvLnttZ6qIcekswDpVWYi2CDjm7fPp/r+fsQdV
hIYFGEQqC5FXxI4vt1xaf6/dIjQswF4jFvCZcHqqrjUlPkTO5Ce1zbA1uo9DqCKG
ZmZhrrSJailxd1Fzw9p1h3z+gSyFWAgWptauXNXWzs23qHh5/Zr/++R3HxALeSFY
mLfK8qgwT5iHlE83sPumvz7z9tDvyYroE4aFMxJrKHUkuPWWfpuP3EAtIj8EC3OP
mjeDUkeCsy5s/PDH04mFviFYmDpn2jJKHQlWXPWb19ZPP1my0C8DCzif0xaf2VBT
V5eqnWLnEglko+zMzMLRqxpPSbXiiaxvT4mpDVE8lKOpd9SwgNFhsCCGC3KgI/o+
PP3wvD4DLBZwk3QW8KaushBt78xxx5iKv993T5FkQWc1DWJuFiLXEd+98q4X9vv3
x1bXVKa1mgYzh4WcWE3fOvuHy37QkE8VobEX4MpEZSHaIuCouHOXV2/9XiFVhIYF
9AUqC5FXxJO7j3j/nW/YFaFhAc5YiIWcWE1vjHrs1OuWDqaK0NgLeB1SWYi2CDjO
Htx62IHPFFNFaFiA9xWVhcgr4ntVO6/OW/IJVYSGBeodwULOraayQKuJWIjKUrGx
895ry9bO2CRLIchqIhYit5rGLHlg4J8OJRaCrCZiIXKr6ekvf/Dmo7FLZEUEWU02
C1FbTae/vWz9X4p2lSwEWU32sxC11fTC1z5btN8vdpEsBFlN9rMQtdVUdOEtr8fK
T5IsBFlNYAHnObWaygKtJmIhp1ZTmWI16QfgiQW6plEqIFwKdeQrXAoUAyFcCsMV
EC6F4QoIl8JwBYRLYbgCwqUwXAHhUhiugHApDFdAuBSGKyBcCsMVEC7FluaKfCv3
ZwOtpQ4hfCsXBXpWPoZlNRklbS6KO/feB5R/umfl/iwaz8qDmdezMgalxAQhPdye
lSn2yIAU5FkZA1sUVqScuz0rq7F0oJTGs3KmFDYGOE3ZVxobA4xnZQMDg16GrepZ
uaPY17OyhY73RTiPJ/KSyxJC/FIWfuECuV/aFOxZGVoZYar2Np6Vu+H/wzgQ2ZJ+
OIwDkey8dxgHIgYGBgY5g3Eg0vthHIhEOq3NwCAikLXovfaGC+T+LRvXQQv59RTj
QMSPIhLpKAG5GYqhuCidHiJRjAMR40CkyymMZ2UzMJo2ONZTxxfNwGh2o5JmYNTA
wMAgZzADo70fZmDUDIwa9ESQtei99oYLmIHRHkrxLTeRSEcJyM1QDMVF6fQQiWIG
Rs3AaJdTqJ6VhVHUPY/C684efFvjTbv3Qo/CjmdlzKvtbjncvONXj/3v4P17YTm4
PSsfIz0rY2XYciaeHeNZmRnPygZbBsazMsupZ2V0aDQa4AxeRYQ7Dn1k0p/fGWY5
3MFN0n3+gEGVhcjHJj752xmPvHCm8P8EYyedBZSiykLkHtF+smzi1/MnCIe+hUzn
IxAHsZATH4Gj//nfxes+KqCK0HjHw5OhshBtEXDE1x/39bumCy9YhVofgTBJVRYi
r4gX3v/aoLY171JFaFigpbq4aU58BN546qBjXmPC13ih1kcgbq+yEG0RcLz7/076
7jn3ChfXhVofgTCIVBYir4jlz79wYd7LdovQsAB7jVjIuY/AQl8fgSoLUfnls/Hw
Ma03JZ8Rbo0LfX0EqixE7iPwgj9c2vHOo8SCn49AlYXIfQTed88d+dMvvEpWhJ+P
QBcLUfsI/M2LBx42buFekgU/H4GuZyFqH4HVT5z383P+tKdkwc9HoOtZiNpHYNOR
V7/esccSyYKfj0BiAec59RHIb+LjI1BlAa5BcuYjsNDXszJYEK/JOdARP7l9lwce
XjfCYgE3SWcBb+oqC9H2zhxLdvro2X0n7SdZ0FlN8KysshC5jji+7MPbnmsT7kuL
tFYT/IgQCzmxml646vp///iZoVQRGnsBnpVVFqItAo45N6x7/p7zRlFFaFhAX6Cy
EHlFfNEy6pXazUJHFGmtJnhWJhZyYjUdevaDk6/L35EqQmMvDGduFqItAo4hf8p/
5MV/2S1CwwK8r6gsRF4Rj35+y7pNH9otQsMC9Y5gIedWU1Gg1UQsRGWp2Nir73N9
35xPpRBkNRELkVtNfR56sO1nR9sVEYKFyK2mvS/83ShWcIGsiCCryWYhaqup8Tf3
n33HrWKTmKJAq8l+FqK2mtraHn3hT1OIhSCryX4Woraavrjv4t06Kk6ULARZTWAB
5zm1mooCrSZiIUdW04HUOxrPyiFTGK6AcCkMV0C4FIYrIFwKwxUQLoXhCgiXwnAF
hEthuALCpTBcAeFSGK6AcClUrsiz8gA2kMGF6XzVl/LsVY01TUuKAz0pz1ETTYov
mHzE2AXj40dM3rY/1KcD5e32pNyHdfJijbGfWtQgT8qoELVSCI4nZXziP8RKjxHh
nZgo/0wg38iHK/GPUM7dvpHVWDpQSnAGeOmOb2QAXCNXyAWZ8c3X6x/ZcbaL2KLw
UHLOTC2ESXfHygrG2pr2Gh9PvUgAZqhVJEW2+siIFDoyrkNHpiYYKjLNUA8VuTd4
RH6NnycHWAEGBgbbAKiho9FHAcqXrgb45CyjJcVV+pIhuu5pcCQQMlDvGhaLOlDi
MXYiu4yr1BWWdnZDxNu0FnpZT3FK2VAMxVAMxVAMxVAMxVAMpXuUv7HWYYxdzfxj
GIqhGIqhGIqhGIqhGIqhGIqhGIqhGEq2FP0UH4pB5+q+o11PscjlGWeO9IyDmT7w
jIMvWcf2ZezsPOEtBwcB3/wx52SLzAjyesbJ47ffVZmpMN7ytaqwMsThZciQCexA
hs+aFB+iIgfyeBOzlh2Kz55Re78J49fDv9pUqJMswqVQ7xkuhTr3I1wKwxUQLoXh
CgiXwnAFhEthuALCpTBcAeFSGK6AcCkMV0C4FIYrIFwKwxUQLsWW5opWVAzk/w7g
v0c3NzXUN8G9JpZUdHl9RTXLyrlnmm9Pd+69Dlbpu9dXYOL8QF69nTg6g9ZX+MFZ
X4EVFYdYm2/QxHbsoIEFMTjX4T7rbljtgCuKjRdOb0wCrcbA+zKFoXbp3L0aQ42l
A6WkZ8BLd1ZjQD7kiIcUpaNbiQHoJ/oDyI8aRVI0KCcyCFZQ/o7WLyLjEudy6Yb1
WPLnnbO6qqG9zbPuw6qx4SyOjJBY3pQnBpfTsBOVbqXIrmwArjOnsLHdr8tg+77J
BpyH59TAwGBbxLtKjxDrL3q8JRqaCgSr478AuhB0JNCt2EQFfwVitsZgyYuT4ndP
8bv00uS11wB3TqEoLijxRF4Y6Q73S1n4hQvkfquYWR3Qq1anyhxTcQxXtQiDVkaY
qr3VDVkRysyGrJbPuFD7qZoNWbfkvqZmQ9bsdkM1G7IaGBgY5AxmQ9beD7Mha6Ru
gg0MIgJZi95rb7hA7t+ycR00C05PMRuy+lFEIh0lIDdDMRQXpdNDJIrZkNVsyNrl
FLOT6sCo+IRrBkZDj2uagdEtOb5oBkazG5U0A6MGBgYGOYMZGO39MAOjZmDUoCeC
rEXvtTdcwAyM9lCKb7mJRDpKQG6GYiguSqeHSBQzMGoGRrucYnby+A6xi0aeNZ+U
sRO05voCbehCa68QSxwmhkZvP699/VVPzUneweLMmYeqA1Lp+fVCfVHIVb7Hy3KI
MbFmprvlcPI/f//T9ZuremE5zHL546iW/jjwbMAfBy35ADDD2zUDnGG1VFYDtV1f
Qeb1xxHjt5+pjMyP51dZsTIkjZchE2T1UnHjV/jtiNpXxxMsLkWYwe9vjcmuSDW0
KDENti8kUf+T5s6YtWT63CVt7fWNS1bLx3WJ8zgvidzdTY8CtQlCGI82t7m65P35
gX4CVGcDYwAdGjkVcgavIsIn/7z4kz+d/oW1pTdukr6HMhhUWYh8bOJ3t8aKHy87
2NpD+Rh+u3QWUIoqC5HvMN+vfMP0Wz75VJZCnoYFHMTCWJaDijjoowfHf3v/z6ki
xqazgCdDZSHaIuAouePmJ2Z/VEUVoWEBJqnKQuQV8Zubrnpk2Hq7IjQsYGEWsTCO
5aAiDt3tvU/+9u5/qCLGpbMA61RlIdoi4FiWrK//+tcOoYrQsACDSGUh8or47Teu
fP6jGZ9RRWhYgH1FLOAz4fRUXWtKfIicyU9qm2FrdBsdi2UpMJ8d5lUW5kqbqJZS
dxcrX1ww88svP5ClEAvBwtTalava2rn5FhUvXy14auxzXxALeSFYmLfK8qYwT5iH
lE83cMDcCW/v//TFsiL6hGHhjMQaSh0JVv3rr7P/ekZ/yUJ+CBbmHjVvBqWOBI07
bZj0vaXEQt8QLEydM20ZpY4Ep85/9eZPV7RIFvplYAHnc9riMxtq6upStVPsXCKB
bJSdmVnAVqupVjyR9e0pMbUhiodyf+odNSzg9jjEcEEOdMR7E3erO/YcYTXhJuks
4E1dZSHa3plj/5p+337kgCOsUqjWWk2DmJuFyHXEgGMvKr7k6S9lKeispsHMYSEn
VlPLP++c9oexwmqq1lpNQ5ibhWiLgGPUwR+n7vvrHKoIDQvoC1QWIq+IE9998jtj
G+2K0LAwjDks5MRq2vfsig//vklYTdVaq2k4c7MQbRFwnH/D7HcPXHkkVYSGBXhf
UVmIvCLyp1+y7okd/ksVoWGBekewkHOrqTrQaiIWorJUbDx56qcFt+VtkqUQZDUR
C5FbTQ9ePn55ByMWgqwmYiFyq+mzTw/e5/pGYTVVB1pNNgtRW02nPb/Xf95fJEyW
6kCryX4WoraaLlh55+FPTyUWgqwm+1mI2mp648pTHtj3OGE1VQdaTWAB5zm1mqoD
rSZiIadWU7ViNekH4IkFuqZRKiBcCnXkK1wKFAMhXArDFRAuheEKCJfCcAWES2G4
AsKlMFwB4VIYroBwKQxXQLgUhisgXArDFRAuxZbmqio5oEPkMNAaZhPOkwsTpVr3
yQQ19+0ZKAYqo0GsUFYFhqgwcIsDZf2MPC7nx838OJ8fV/LjXIbJcVglZ46ecBzJ
RJ3h3At8KR2F+uW1Hb+5v91Ov42T2LdjN8e+E9OFySArPh1oPck1edY36IvYfBkD
I3YUQ0xUdK6/6hSv9WLinh7IFVxSmsHWSiMCZKqTsZItGM8mqhSKJVfbkSUVoehL
9FSkW2RTkx4qnvsTbapNlFTkivljeiqmBzRrqMM6DnEu7JLEOcafcW41wJj4YEDl
oAKOzRkaqOOX9WOruYJd/GKmKnAxSzLHe6s3KyoyL3BbFZfImJdZAgOPuuYgDksK
kSgvnUhUCVT13vu6RBJEIRJujV8cQLBI3msCPYkEEolYJ+3jxzrE9WcdA3Wzl8yc
Nq9oVaPQOd2RA99odPcBMslBFZSdHODNkqMwUeaWRKCrkuA7i+5OQCZJ0CaB7CRB
GUKSSCrErxkCmcRA5wFkJwYKEGJEVB94TnU3AjIJgn4OyE4QWR9Cju6K0Z36QIcM
ZCeGZVoumRnJU4UP0rq7AP5SfFt2Vc7EyQHS9IXnbaQTpm+RMXxDAMUQ3vA9lwnj
92tMGL9ew8scW/fwGr7Fsmbxi3YtDFpmGb708rgDv947tkNsdWxkjMIQb29u+K6W
hi+1Uhy0OQcMX7RAYfiifcPwRQ44qP1SqlwavsgX8dMNUIRSL5NOxcNe60uFFOgX
vVTRi6r9GfWcfsarunoJyMJ4xYFs1KITXV46umK8Il9SDMSmTiScq8ZroEiCqUza
QCcSznUi+WsDwTqeAMCPdVWnpbMudZplvEJrpFdMeCmy02lCCqQFspPCNsEtE6O7
cnTHBEebArKTA6UgDVdHCMFGV4XwM2OATEKAYSA7Icj6jqQusrP2/O2kPM7gbkzZ
+tnZbE0dL/QulgMgvTtk+wSKIbPZBKdoOB7nxwsMSyAZe5IfP+DH1SxdfZtj6xxe
s6mv8ot2ro4XEmDQFPHAdbKZ+YVRw0UjRutJtqnjhegniuy4TnNGTCCs2YSnjdIE
mE1rVbOJ3oWTciIRYjhmE41cpFMh20m+VHCy2JeKrqjFl4ryPk1DFT0yygqgcgAf
y2UMq7xjTlfptYGyMLlwO8qOIJ+DNHhvF2RyIV9SMpTOK9LPZJhqcnnvEdrk2mgz
ESwcznXC+asYIQSeI8ArBJlCqqZMFyKbkcON1oaUI9JSDonF/EVE9CARsTia4BUR
jQHwikj5B4sItrs+qLjR2jFzJEtPOyxITCTIVky0asAr5jdlWLCYWYw4brSWvFL5
2AkHBwmI2NkKiI4J8Ar4LRkWLGBWY5EbLRduWMnrSTo0SEjEz1bIFhnuFfJ6GRYs
ZBbjlK5adBLmrBahIgCvgDfIsGABEdK1EcyNVqOStW+nGxQkXqZxf714/iZ7H844
ugONye6McxqD3R8ohvAGOwx0GO34uA+j3WswmmPrHkcyUWc49wKtXx3nJOiMc10Y
NVs8G2g9MNjRHIXBPoJtPYOdlEK64YxQUvzpVOof9VRwgvt5qaKvhbwAlQpiIy/E
sMos5nR81F8SsjC6cTtSDQTRO6bD27UHGd3Il9QHsekV6RfyWjW6A0USTPnpjHSj
WyccMeEFPVcErw7EswB4haCXOlUHpgshdWAXRjxdOtBO59KBXvGy04FCPNwM8IpH
eQaLl81QqOedwk7peqfwiojrbEWEOIBXxMvkdbCIXR4l3Wg9MlQyMllBkHCZvpUH
CYcOBfAKd7m8DhYui9FT95uEndBlg3oFpPOuCehvpOVz1sv579HNTQ31TfDDBStN
b7JNmm/57+JBram2VQ3txobLDBSD3oZDf4YDBfd6njjIVjBHzzzgMC/IhhuNE17b
qg0HFPFjnafNesOoVaNLJzg2HELr5NMDkCGBdgaQDQfo+gbAspDkLxDWhsNgAPJE
KIAYjg2HVzw9Feyu8KXiua/XUEVnTKUAquinRGdM+YJANhzFRW+KwzZ4PrWDY6yD
jbPSnXQ4zm/jZ4/Hrp6DiOv4UZ13iXV+HD829K22zlv4MbtPxxzERxP+ZZ/P7fgb
8p346wuc+I/3FfGRf2U/kf8f+fG7fq/Yae/oL9LehzgDHrfzeXME8umwJqrcv0OL
k//I6jlMAeI8gLQF6604uNcrBfdb53/mx/mD3pzzMUvmuW1WlAKlJqjKAgimOYiC
Fmdb9n7Alr+fg3Rah32eTnPgpQUh2zz9aCPYpZx0YSwrD5+sJBY7LNXWPgE2hdjg
B6PAccBx3TFUhlg+LAbKC/JpwS2hqrID4tPmxEe3tDYvr+dZN9SfmmqoX9HcXDuG
7dHl3GbxdE2pNuGqor7d5kfjwWIXSXK8OVDmHi8LIykYng/4Pafx4mhvralvarfe
NSwa8YOFMGJFfEuzFWG4jLAfwhZQMe1gh9pbI9U01TScwQuc7RqLbTTV0hOrxTHa
oZCgyngNWdUECFM8Hf4jAlD7oteu4P9GssP529BJXC3X8z79DLYPu5pf38WvH+PX
z3H6a2wP9m8e1j+2C9s7NoSNiw1jk2LiC+Ss2I7sxNjO7LTYnuxR9h5z3lZF/oI3
/CIcHBzOxAs7dAi+sSAfdA1Q2dAp+O6JTcD2YULmq2V8GD53yfgwiR6T8WGcPMdE
/jChXuPHHkx8cfu3TIuy6B8TJgXS7x0Tv3irGxcTb9I4JsnwEQySiVJC+hNjwljB
PU6LCb2Hx4fe8EADIKtqVNDLGfj1NyrSByAc+8IPyAmGHr+HpZ9xfolyHo8N9+h2
YSO8woSNgPMVMef8c37ujY8aiBe8ORvncAzd0TduxYcxGu/H7Hut75d+LwxKFvZP
usJVUP5vDhP543zD8Ddn+9sX2QK5E8LqJyCIFoSgdNnSghCULhe0IGSbLghBefrR
uH3B/17Ij6JEeWER6xuLFZclKitxUpQoLSoRJ2VFYsPFREVhIbr74tJEWRVCiisS
RZUIKUqUVBWJOKUlpVYIJ/SJxQoTVeVFpayfFVDJ8mOxkkRRRTHyRecfPzReyAZw
YnEhYsufjWw9E58eexRbvoOYLnXDRBcZpG7UKkhXN7fbtIHWvx2srhud9Q5sAj+m
yHHcY3lXj+0eTuHd5koZp01RZ2s5/Vx+PMpuZaK7xp0AxEXXgV8cYAd54hzyQC2Q
Kpkgz9E1T5Hn9AYOOtTHAhmGe58i4+J+K5nIE+WBjwSgIz1eNpEWauJceQ6QmoD6
AVB+qppAOWdWE7qBXKMojKIIi6B0uaAFIdt0QQjK04/mUhRFVo9cVpioKBcdcUWh
PCkrlr1tRWEVetvSykSx1SOXlSSKy0WPXF5ZKuPIEKdHLqkQPXJpmeyRi8q8PXJx
qVtRfJ+zdGNPYyvgY5BXVcCCzl5V3G3TtidVEYs5qgLDmwDKT1UVV8jrYFWR9kGs
Z+gJvCbFCzbYeqJF6gnkP7yfc68o9ATutWH4BqMnLHhpQQhKlwtaELJNF4SgPP1o
I3hbwNa0jBUnSosrLMu9NFFuncAYtyzs4kRxobDTOcXqbItLEqUihJv5FdJyryDL
ndv7iFPJ8qz+uLLY6o9LygsT1htBCbf6C9M65AqrJy4pRKKNloq4todx5fdJXVUR
KEnYs9mriFttWiYV0Y+dwLvmGk73VxH9cqgiEBcd8gkyDPeuYSKfrqgI5AOQiqiX
1yg/VUVcJa+DVQTu7JlW0DOUhHmZIHhpQQhKly0tCEHpckELQrbpghCUpx/NeZko
TpSUlaKTLK1IlFpGdZHV+YruuKxCdMelZVbnW1rOO2+EcPO91LLjeeRyKw7Md4/V
Xsk7WVjtxbybt6z2YpGv2h2XVLlfJm5mYj54j2LLf2qS912CRtHVcidkVhR32rRM
imKbepdAvIDpWX15TvDyH2p61rRVratTZk5WRqAY9HOyUK2oUhQcPmLhQJWbo+ce
MCaoaXqBJvkOKpPXtndOFnCsprNSw3CGAx0UWs+Gc9R59dT5EcAFgHCA5mTRokIv
kBPiwcKmNGHnZNHsq/S58QjFSnk9FQ87Oig9FUV1qoYqLFkytkAVnZMzrx6y4CBZ
vYaZPSfrQIYIaXpi/d5JOv1yr6eKH12yecrHrJCJG6FpknYBdIVJcPQT2AIbamyw
qEtNbiwI3rnBVOxe0dGvIwxWL6pfLzo0QORT173idWfqOp4XwCsezfwLFk/3xSOz
gDAfRjBvStdopVdERM9WRDz0gFfE78mwYBHTRuoyy4dHI2jqule47kxdR5sFvMJh
UkZm4TTvmJnFQza48rcPvQIidtcF1NlGT3cgrJ+xjaIHikFvG6GKjG3Uu46u2EZq
C0C6uzhBF0agprw7k/aJa80hQkDFL+BnG1Gv5AXZRmCQ0oS1jfAihzzT7RuEYthI
T8XD3uBLBSeNGqrogVEKAKiic3JsI4RBHpKV4hJ81xx6e11334ps1KKjCvGCip7g
VR4oLsDLOvXdqvJIZz1nto0qXndsG9Q34BWP1i0Ei5dT20YVEdGzFREPLeAVEUvB
M4uYI9tGFa47tg3aHOAV7hoZFixcDm0bVUDE7rqA6bbN03Lcpz9nvZKFsG0svw5m
YV7XgWLQGzro0XCg4MzCvN5xtLNgQwedBBqndxAIS1+f97Rabxi1673tENEHCEMH
oblfmNcqqW5DB9/FkGf64jqExn2pYPdkXyqe+yW+VPRU4EZPxYsnbCMvVXTlVIKg
4i6oC3Tl+zLBEwgoP7W00Rfj8FnUt8JKJxb1Pc6cRX2XMGdRH0SlRX1n8YMW9eHb
Ii3qQ/wNclEf4tOiPsSnRX3Inxb1/ZM5i/qQlhb1PYM4clEf8qFFfeczZ1Gflb9m
Ud+zSCsX9eFetKjvE2YW9TlIp3XY5+k0B1uG1mGfp9MceGlByDZPP5pZ1NcjV4+Z
RX09slockx8KCaqM15BZ1Cfjw7B5jm3dRX3gFYCsqlGBbxqQGfz6GxU6V57hJljB
TGRyUhXOaYIVznUTrGAl0AQrnNMEK5zrJliN4kdcTrBKMmeC1XiEywlWuJdughWe
skwTrJA/TbDCuZlgRfDSghCULhe0IGSbLghBefrR1NUaZZVV1nTUooRYH1GUKK2i
9XOFJTRLScxlrUqUW7NbS4oT5cViJlMpzXctK/KunyuVyyKKSsRMpsJM6+fU1Ro9
iC137+MaI3SpHKtgg1WOWgnpKses1ogzAZSfqipQzplVBY0Iul0iG2VhlEVYBKXL
BS0I2aYLQlCefjS3srDWLpRVJWiNdYXoPdE921NaraXVZeW850ZIeXGiSC6OqBDL
JfhJlbdX5r28Ne21qFBOey1M65W9S/vQua3vaWx5+x+XW3WvuiCrXy16QmZ1AfdU
AtuTukCJkrrAOB2A8lPVxXdYGHWBO8vvYz1LV2CcNi6X9yWZs7wP+dPyvqh0Be5l
lvcRvLQgBKXLBS0I2aYLQlCefjR1eV9JlVhIV5UolZ1yabll0/OOt7JSLJEoF043
iisThdbq6pLChLDpeeRSKw4/qbQWTTgL6UqtFRIlJVUJ6wYlPIZ1A1en7F7et54J
dyE9iStX1+P6dq2qCZQlWmT2auIOm5ZJTWyrC/zwrQxA+alqAio4s5qgeTDmpcK8
VNjw0oIQlC4XtCBkmy4IQXn60VxL/MqtddDcMq+wFtVxO1ysritOFJdbK+eKeSdd
ZlnvZQnRAZfxvtny6QTrnRxzlItO2llLJ5ZcF5UUlgvrvaQ4w1q6jewWztJNPY0t
T/cz1E9ZoDzRIWavLO61aZmUxbb0TsEL1FYWrUwA5acqCwxLZlYW8p1CVJZRFUZV
pNOCEJQuF7QgZJsuCEF5+tHU8acqYbQXlyZKyDlHpTypFCP+xYnCImGZlyQqhD1f
mqiSPpxKKspFn4y3AHefTD6ciuVAT2FlmnOOsiK3qriZidXgPYotV+fj+1aB0uze
W8WdNm17UhQoK1IUiAsgTFUUeCwyKwpQZrs2jOsZesKMPRG8tCAEpcuWFoSgdLmg
BSHbdEEIytOP5ow98Q65QviCLU5UyFGeokLpp6Oy2LLLixNF0hkH75rFJ4KSRKm0
3QsrLfuepyq2OmRllKcK/XFxVRmN8hSXpXfI4oMAjT3hbeK6HsaV2vO41vV4h57Q
KWavJG6zaZmUxLY39JS+dIRchgzgOYGXkEtHzMLYcEAx6NeLoGJRqSi4h+RB6xLM
0TOPI1nwepEonIbsxUTrgdMQNNwt6TQEwwygYA2Gs15kXybyTF/cilDYTnoqHval
vlQUFTozPRX8tvtSMeF0lYYqbGCUIAAq7oKagQ2MGMgXB5UTxSUEOBwpLQEKkhT1
jUVFU/5278eROBwBG2pssKhLncnhCKoK8IpOa5tHM/Ho6EXXzWol3eG/7NG1alU/
I80rIqLjXCci2NMpcBIRzxvgFXEfGRYsItj2zoYIIySmIUOdetO6ZlJ4xUSCbMVc
KsO9Yn5XhgWLKUf8vBvUC/jJCOOIykf/DdArIGJnK2CNDPcKeJEMCxZQ+/0rs4g7
M2EhBY1de4VE/GyFRBcGeIWE+Z1ZSM24bWYRlVr0GXPxCtidWkQvDHgF/L4MCxYw
fbwhs3xoVLL29W8LXvGy8wKgs5SFAxm8MxhLOXKgGPSWMirJWMq96+iKpay2AKQL
60JmPyZaD1zIoOFvSRcyekt5fybyTLdYEXqALxUP+ym+VHCyzJcKflf7UmEpn66h
it4bJQiAirugXNB7IwbCkDeVE8UlZOl+BtmoxU6V6QVVG8GreFDUgJd16vlVxZPO
ek4tXVVERA8SUa98hIh4XgCviHEZFiyitAFyZ+mqYnbH0sWDD3jFxEhfZjFzaOmq
AiJ2tgKi7QJeAS+WYcEC5tjSVYXsjqWLLgjwCrlehgULmUNLN6paRC8KeAW8RYYF
C5gzS1cVLypLl9wJFciesrq5dVl9U0oYtEyYsmnoEPx4g7dHoBgym7IPyqOeidF7
rwlljp5xZDJl0TmgycGUlVVtKdHC2C7s67FdtWEEaq0HMdF6kqvzrPjClD2Qic/X
CBHt0Z0qkykLIFf0FZQm3ZStk7GSLaopO5aJ+Enq2BlREQoHql6q6CbBMwAqcgVv
KXlulUTMmYAAqVX4mpRoLvjdU4Y6XSBuh2xU8UXHlg7n052A82mQOr5HrQoFkC/1
/MSmTiSEqVZyaJG83X2wSFR7XtATQfAqLdQi4Mc6xPVnHVq5ekmXjGR/MajSsxED
jxuQnRhQixCjSxaUvyCZvBKq8GrZmObL6yBpHpCWtdwiGh2bASiGzDr2fnks5wfv
3tL6dnP0jMOrY0cpv14di3oFJvJjeWwieyxWqA0jUFsdw3Q6FmZ7nImnBQe1YEqV
Sx07non4eh2LMWYvVXSH4BkAFbniq6CfjoXUKnwVkr+Oxe2QjSq+6MzS0RUdi3yp
hyc2dSIhTNWxoUXy79N1IlHteeHfpwvWUYuAH+uqckpn3er5uXJaUhTW0ay/FPRR
Oxsp8LQB2UlhvSVCCkvHdlcO2B1dl8Nfww7mHMKvk+sbTbq6NV9n/IFiyKxu6evM
9/nxCEvv5s3RMw5V3dYyMcESlYtfr7pVW8DZ/Hidub/OUBiBGm6CSZXXpqpbKOgi
SQGoOdN1WHWLp43SBKhb19cZmATIM/0rCULBlZcqukbwDICKrgVdNgxKxLAaQsxR
t5Baha9u8le3uB2yUcUXPVs6uqJukS/19sSmV6SfK2FUBaFF8nbwG20mgoXDuU44
/65eCIH6BLxCkCpRVVa6EF1XvM6IrJrONSLrFS+7EVkhHh5IwCveWBkWLF42Gtn5
wuVO6frC5RUR0bsuYvqgMynrIZx5TFfTKmt1BNqoa3+gGMKr6zv48SRLVxPm6BmH
9+1YRVTqupjp1HUJ23rqupSJPPXqukxDFf0meAZAxfQHvE34qWtIrcJXt/mra9wO
2ajii14uHV1R18iXVAGx6RXpWRmmqutAkQRTfr1/urrWCYdznXCZ1DXqE/AKQaMg
qj5LFyKLsWjnC7EroesLsVdAxA4SUK/NhIB4JAGvgDSQEyxgVqPUznd+T1LXd36v
kNl95/dX2UM5+9jMPWBGpEuBm41nug4Ug16jo1PBgYIbmicOrwYxR886MC88SKNj
RAzN07uQqIgf6zzt1htGLRse3Al4XIRGR+i1SgakkqRyjmjjGb1Gr2QiT4QCiOFo
9CoNVXSsJAmo6M/wboOOFUu+rYYQczQ6xUXXj8NnA5hxVjqxAcxtzNkAZh1zNoA5
jh+0AUwLP2gDGDRD2gAG8TfIDWAQnzaAQXzaAAb50wYwf2TOBjBISxvA3Ic4cgMY
5EMbwHyNORvAWPlrNoB5AGnlBjC4F20A82dmNoBxkE7rsM/TaQ62DK3DPk+nOfDS
gpBtnn40swFMj9xpxGwA0yOrxTG+oZCgyngNmQ1gZHwYGM+xrbsBDIwRALKqRgXG
NiEz+PU3KjSvo46B4QdkBWuNSfc4OCdXOXh/isfiHuUujIQ3pascnLdIVzlXIELe
+rT4ELlDuspBnuulqxxYlEnpUg333aBxlYNxpuoMrnKQf3y4yB/nbxpXORJeWhCC
0uWCFoRs0wUhKE8/muNSrTRRWWQ5nyxPlJVZJ4UIKYc/mdJEYWWZ5dUyUVFk+bAs
TxRXCef5PJLlTr8wUVFVaTmqgY/kkgp04bZfmvKKSuHosrQS3svKE1UllgMcl6PL
QkQmXzk3M+FSrUex5T+k5VI4TLTJIIWj1kG6wrnTppG3HDHOtyc/S/AjKdv6fH7v
RZxWyzvOBquDx+JgR6F9ndPPY13xloP7QB70J6RM0DnjHJ1zkgkOEQ/cIi4UyCIZ
hnvXyri4XwMT+UNpYNky6Mjr6zItFMV58hxlRYoC76UAwlRFgVG1zIpCO6zXPVWB
c51XNagH8qqGc/KqhnOdVzWrK1dUBXlVg6oYrqiKS3xURTyEqtgwzFEVHUZVSHhp
QQhKlwtaELJNF4SgPP1oIywvEd/hR0misFBsxVWRKJfeLYtLhTd93ktbe3KVJMpK
hQtL3nELT/mViQrp5rK4uFD4LyuuEPt2UYeMzVrQIRcWl4oOubDUcsmvdsjlLj2x
ngl//j2Hp6CPAqqaQEmiK8xeTcDKFwjrVG0Af3sQcVoVNXEOp3+zS2oC55Cnu07V
SE3UM0dNtEo60p8j00JNfFOeA0EfRobxnDBfIvSHEeMsIhxQDPqvIapbNTyUOFDt
5ui5B4yJoK8hUbhVw7cCtB64VcPjsiXdqum/hsDkQp76+Q0Ha6jCHoUkAKjohNBR
wR5FDPCDg/iluIQA92Ze5M2O/TrecWsk7s3AhhobLOpSZ3JvhiIDvKKDQ4TBckUV
6kXXjNlQJ+7/fR3KDVf+71teAREb5zoBwZxOkZKAqHXAK2CpDAsWUPuukVlE2ObQ
cEHWgldIxO+6kDpNKZwqDTeaMjdAMeg1JarJaMredXRFU6otAOnCulVCP4R47pmA
CAEVv4CfpqTeyQvSlGCQ0oTVlJOZyDN5prhGDEdTHkrU0x2q6E1xAKCiE8NTT5oS
YeCJ+KW4BN+ZgN7+091HIhtVfCpUL6j4CF5FAJEBL+vFMkxVBOms51DTqQJ2R9Oh
1gCvgDSvM1jAHGs6VcioNB05VRnB2ce3pxCarshMlcsGKAa9ysO7PA4UnJkq1zuO
dhas8tBRoHF6Xw6LWPipckk7RPQaQuUhdGtNlZvKJGfaqXKHaaiiW02KAIuK8hjB
RLeKUTCrIcScjxUU1/lYYUlhpsrpPk8ET6fqsM/TaQ6ioMXZlr0fsOXv5yCd1mGf
p9MceGlByDZPP5qZKtcj52SZqXI9sloc0xu/UGW8hsxUORkfBsbWnio3lQlAVtWo
gNyQWZ0BkZRxHaMCFLxwOQutuzf9wcyUU4HcCWH1ExBEC0JQumxpQQhKlwtaELJN
F4SgPP1ozky5kkRVpTVNrDyBrTatKWkVleXW/pwliZJya2ZBaaKirAj9fVmissia
f1aeKBUbf/LY5aU0Ja2wosw9Ja1IzDYoK6zAbIOKBOasBUxJU2dA9CC21L7H5awB
v7a6YaKLDFI3ahWkq5vbbdr2NFEOIDVxmLxG+alqArTMakLnsKJnKwrcKyl3H8X5
73wUxdIQiiKpKAo2wigKAS8tCEHpckELQrbpghCUpx9tBO+fxI5K2ATa6pGrEuVF
paJHrqostrboLElUlsq5y4WFpeh/qxLF5VZIFbpb0SNXlYtum59VVZa4euSKqiLk
U1nF+2JkXZYoL7cmwPnNS9toeU2/qcfx5e5/XG5v8EvKAgWKzi17ZXGPTQurLAay
RqksVivKYh2nn79VlAXyxP0a5TmUxWpJR17oWElZnC/PeYFqP43QdDlMGpzAQn8a
MVMAwgHFoP8eYibL9b4DFkXQ95AoJsvhawFaT8+ZLDeNiTz1k+Wma6jCJoUkAKgo
D3RNsEkRA/zgIH4pLqELk+VWTLz5qW9+elkkk+XAhhobLOpSZ5oshyIDvKKTnwX1
C3u66OmjNmTu+39eR19PX+a1b1xe8RAZ5zrxwJpOiZJ4qHPAKx5NFgkWT/e2kVnA
EO7xvCIietdF1OlIMVFupNGRuQCKQa8jUUlGR/auoys6Um0BSBd2mtwMJvVUj5km
N5OJPPU6cpaGKnpSSAKAip4U3TjpSISBJ+KX4hKynCaHbFTxqVC9oOIjeJUARAa8
rNPseVUJpLOeMx2nitcdHYc6A7zi0ZTHYPFyquNUERG96yKm6ziaIrcjZx7pxDa6
xY1mP5TMQDFkVmD4eojjXH5cztI7TnP0jCOTAtuME17bUGDUMPBV+ef8bzJ2ph2G
eD/nf5OxD2WI01IxJo3Wk1x1mKLAZjMxpkOxqAem60wKDECu+M5NaQIUWIuqwA5n
Ir5+P5QjNFTRTYJnAFTkivGrlDy3GkLM+fDgHYn3VWDq2DvgdH+4HbJRxRedWjqc
oToBZyiQOj3H4yvypZ6f2NSJhDBVJ4cWydvZB4tEtedFJp2MWgT8WIe4/qyjwGh/
XfT83ZGCXuyzkQJPG5CdFFC9zga63ZUD46xdl8N/P5SdOIeYK6LZs95RtuZt0R8o
hszK9i55eDt3c/SsoyvKVm0BXXGvfhSTCs/1tng0E1+OQQGoMdN1WGWbzdviMUzk
qX9brNZQRccIngHqBPG+gHcSxLAaQsxRtpBaha9m8le2uB2yUcUX/Vo6uqJskS/1
9cSmTiSEqco2tEj+3btOJJzrRPLv3gXrqEXAy/qJSpg/611Xtq5dqe10rhdgr3jd
eQHGYwh4xTtJCfMXLxst7LwAu1O6XoC9IiJ610VMfwEmBb0zZx6rrQMGeW11bVaI
dR0oBr3+RovAgYJ7PU8cXn1hjp51tLNg/T0aJ7y2vV9Ei1j4FWJz7RDRZQj9jdA6
+fQApIAsRdyZ2xVi85jIU79CDNx5qaJLJUlABW+YcYYuFS83ligxR39TXLz84DAr
xOb4T8wLXkXUYZ+n0xxEQYuzLXs/YMvfz0E6rcM+T6c58NKCkG2efjSzQqxHLkUy
K8R6ZLU4hjcUElQZryGzQkzGhxJ/jm3dFWIwRgDIqhoVi5mQGfz6GxXpr6Hdm/iP
8ygc5KIG4gVv2hP/O5QVYnFlhdh6n4n/hRkm/iP/N4eJ/HG+YfibZuK/BS8tCEHp
ckELQrbpghCUpx/NWSFWlCirKrZcz1YkioVX2kRpSZk4KSusEo5myyuL0d0XlyWq
rPn1xZWJUstnOY9cVCrilJaVWSFFlayPmHhfWSK80RaVYyFWcaJK5KvOrsfyrz72
j7NCrEex5TuU5VI3LPoVYuLdMN1Hbn+2gHflp/Buc6WM06aos7Wcfi4/wk/6xznk
CesjF3SojwUyDPc+RcbF/VYykSfKAwPEoCM9XjZpnsq58hwgNYGSAFB+qppA3pnV
hG44zygKoyjCIihdLmhByDZdEILy9KO5FYVYJVWaKLa8ihclKuweuUh6JC+vtBZi
lXGateqqrDxRafko5wHUI1ek9chiHVZRYSH1yEVpbsuLS92K4vucpRt7GlsBnwS8
qgIWdPaq4m6btj2pilgMqsL/s8guPKdxLORnETPzPRxQDPpvIWZ1WO87YE0EfQuJ
YnUY8kbr6TmrwzCYjzz1cxmO11CFPUqlBCp4w/AI7FHEAD84iF9viWZaHZbcM0mn
B373s0cXPfhhJKvDwIYaGyzqUmdaHYYiA7yiL5FhMF1RhXrR00dswJ+A33f1jBMH
vOJ1Z+IA6hzwirdMhgWLp3vTyCxgiIkDXhERvesi6jSkWB22q9GQ0QPFoNeQqCKj
IXvX0RUNqbYApAu7Ngx7CyFez1kbBvMceeo15EINVfSjkAQAFbwhBWlIhIEn4pfi
ErKYGodskY0qPhWqF1R8BK8KgMiAl/UaGaaqgHTWc6bhVPG6o+FQZ4BXvFoZFixe
TjWcKiKid13EdA1Ha8N248zDdJ1e014TL5XaKw0dRnsRUAyZtddP5YEPduv4gZ0W
Zpqjxx2kvXDuBbRXvWxr0F6yqtlH/Dgq9hF7LvaxHYZ4R8XqY8/FVtrth5opPj6j
9SRPz7OeDaG91jBxV+SAg7pfSpVJewHI1RrokYdbeyF3W3u1qNoLTyPi6xeGYVqX
ngo+z9JQRQ8KiQBQcc/dmP+yMZSJCl/dpg7IA07PiNshG7VwRH+XDmcETyBoJjvy
JaVAbOpEQpiqrtNFwjvj/BWtqbYVzQ21pBEEe3qN4C8c3UQnXCbFLXd58RUCgvsL
geHTuallravq2xtTTe3x0dYeH2M0VRVeGij2bKXB0wlkJw2GSl3SFDmyZFczmRSy
Cq8saEtARLIUbx1ZdAvjduhAWB7nEjJpXpjFTjHC3JjEG/mlMi1EhzGlmDHbNToV
c2OkNd71r/yj+n886H+D8qyyQiUWy643ZvVzO/Jih9FK1XijtdUqmcYnDRBlbJGU
JpwOh4b4ahp6cQJq+d2LlQdmQ1KeKMZiPxaLz2biQfSMiaSBHgMnJDn1mzwR0hN2
tJ+Ona0NnPLl1xsBdb4YniQCSoCw3vKhB36Qk5oaINkIao46unoXHV29s45+qdXJ
ghNqfHTsZFPQ/KBP0CWIATh0IBbW7520fpOXi18b9fb1YDbAGp+ebuU6m6feVc2B
PTxF/C5M2kGe68HsfqvQZ1g5zGG7sz1cORAy57CLlcOebC+2N/uB5eQWwYO1nY7A
+c99axBbylhLybn/+mptevmxkPl4kW0+3nReMHZvBxk6hDvZeOYMOSgEX9zB4kw8
o0EIl6/aeWfOF7HvTbplwG+4e6lSZ75X+HzVEfjM+SK2VwbED3cvNefM9wqfr2qH
Zs4XsVUZSI5w91KR+V5AuHy79yzREe5ePfNZwhG+znvms0Rxw91LReZ7AeHy7d6z
hLjh67xnPkuIG77Oe9KzdEDHucxtlwH1yT2fO43///EUXAmrQ/1IXWgNqgpUJe1T
CTG8Hw64O+F0S0LgW2yUEp6GKUQ9V97pPPl7vvy91/rehzUDCRkzDUKmwqkiwgGy
IPBFVIXbEBrQHw6f1YIoVgpi/6R9KkEFoT60fsiqIGxqiILAk6ODviDUIShguy2I
OdaVg4XJ4yw8YjUNYQz7NY3SpH0qEQtVBAJZFUTumsbuSgzA/UTcn9+1J4IKIkxx
ZFUQuXsiMAlQxXZbEDSaS8jUNIILIud9RFeahrcACPqC2Mu6ctC9JyLnBZG7J2Jv
68rBdlgQu1pGIZLTgNMoa/hHGsnW/AYh0CVT97M6VfeYrErf1x7tVce94h0o5gL2
dp+f9ds0+OXBA/Lf6ferwQ8NFkOKeYPhm+mbUoDX2ZVMdOjgFSH4Rf7eY7MVP9eg
UsO5kG64K2xHtibN9FChN4RJBh3iSVFeA9imPq8OQnmNzP/fIFFe/xskyqswi/LC
IG7uoZaNeFowbCgALnAlJE9OHWvJMFs+bzREKyfuIEYyV2Wbxzb1u2TwpoFXDhnZ
/+HBvxrYOmRc/xcHPzRw0RBeTjFZtku7ULYxDBTmGmrZFtldhig9FSS9+rwSbUc2
0ZLuRf48IIcN/DjNGt4tlTHGdWBgejqvB2tgv0MG87JGPzFtRU1rXSo+unHamPgE
a+FzH8lJzBr2HsjuL0f5gocCa1pIvvzEiXoVz2wf+wsTqM7zIVKJ50CkTUjZ8lkt
68dOZXBq+i5r4r/jsno2kFLcJR1Ou0M/tWPffa1+ajNvc+in8Ju3TbW7OVul3R3c
57P+4/KPG7Skzx4D+ucXDTq9T8mATX12G5R9uzuYM34cT4/fz3iicfnOL8KX8PAi
+bsHf/D65zu/CD+dh+P++C3h4ZuUX4Tr2h0+DWXX7vI7Rbsbzmm6docPHTEozw5K
Od5Spa4vrgeMmcDiDDekpoemOZC9mXA3va3RfPLYrL4HFlw9aPSgU/seXtA+KH/Q
N/qeUnDSoPd4ey/uI6t4dPgqLu4jPD/lFulVDGRXxdf3EVV8kU8V72hV8a6i77Uw
3qoLv8/V3rrWd7Nbp65XDn1t8KJhFw69aOhXg8uH1Q+9bejOQ/YeduxQp67zu1TX
+aMX8af9Nf444/dCns/Koc4vwst5+Ffyt56HXTTU+UX43jx85yHiF3zcNtT5Rbiu
ri8oyLauvy/V6BNMr0bx1THGZc/bIIN5WaMkFhbNr29vSE2Qy05gsOuacT+Lta1X
wUPZc/mvDhrGdSFsTxx/zP/boD59d+KM5uV1XRfmiQQ5hlrBonqAG1glcxY0CpvE
Hyoded0QR4gsranZlHcQtt3yht2B8nasET22TnkPZtMHNw54e/jigSsGXzpgw/Cq
gUuH3DngjuH7cnbj+bK8k+HLO57PktYNcgq1vLurrApkjaGzEl1WIUOXxeusg+KO
t2pw9pKZ04tWNS6pPqEIOgkmZkwaj2rHRZ2VGAjoIzuqI7rRUTm5pkOtyJ0Glo7o
W7BicNXA4SP+H6/IYwd+Pvz57aYiB8mKxCCOqMgiqyLTTUlUpDXrv+dW5VO8Ku/l
Vfn/eFV+u2DpkC94VZ5WsL1U5QBZldxikVWJqW5+VSnapLQUe15Vpgq+OeK4QSsG
82ocUTRo6ZCbC2aPwGvV9lGVA2VVorJEVZZYVTnCVZVyMY7dKntkZW57tglGoFD0
7vHsdGwd22TbK28MpqC8rUGVAGyd8h7Iju47pv8ug/cd3NpXTHVe1Les/6DBOw3e
pZeM+43uuIQJS3sYE64M8IbHLHbOoLJYWpi0fu1pu84kXEyxzrd4/zLvK7Z+/a1W
OH5xjQP10Iet4f9qebzNDPlPFckZ6k1n5Y+xn4LrWVFMTNRwRiPdEogxSG03JIFo
nmpFdBrE9AI0eu7XqATm3JgeN/zqBCAseNk9HxjghdLJC4g4ss4RhgPXkEvSO8Us
dRxJHBtEEvwmZRkmN/Doo7lqSIprZJDHRidFQ6oed3++0EeXM0jT9WagFrUXTjMY
KJvBBNkMduqVzQC1OTStGfzEbgb7Jq3fjm+IX1cz6Ks0AxVqM8iLoBko3ZqmGYhB
IT18moFfF4+somoG3mnxAD3uMop17m0GFN7dZrB5J2oGR7NcNoMq2QwWy2Yww24G
TNMMVHibAFVx7qFKJpoBdO3ItGZwEckeH5+0fne9RPxqtQFjX7GXXnrJPnCNA09K
fgTNADxa98nTNYMstIFfku5qAyG8wB0b05sBls/yODgQ1zpHGIVDLie8e82gfH9q
BuewXDaDznzRDPaTzWBQr2wGMPF3SGsGvyTZaS3TCiprnTbAI9/R0WEfajOIRdAM
7Ik02maQhTbwK/DuagMhvDyXj7+3GfA4OBDXOqdmgHPI5YTrm8Fxx/UN1QxW7UDN
YDrLRTPYNdnRgbI6P/Z1qyLGosao7tbBLWxgBn7hKhAF8VBc1MPA6F66dKn9++67
77oMcorbk+NQ+yCrKf26d4Fk9EOm8ghTZlsyTm+vj3SElSdsPAOD7uO9jnwmFO77
LNnHUcuYKZBRORgYGLjwPhue736jQCsiDQeQhuuKNjRxTBwTp/fGcXQrNC3pVr/Y
YXI0cUyc7S2O04r4j2lFJo6Jk0UcpxXlM/OeZ2CQDZxWhA8WphUZGHQdTivqx0wr
MjDIBk4rwiwH04oMDLqO95IdyW/YsyeutCZW5LOr2DXWr9g2AGFNXFV9yk/yYqKt
Pc6v/5Mn2h6cWZWUVcZrsXNIS3N9U3tbvKY1FW9e1d5WX5uKt69IxWvW1LfFG+ob
69vlTjhZoBNMAVdbyzYwuTXGxikTjcdbrna6wEr4BR0rWDU7ldWyBm75Xm5NWukK
rk7+qAO/P0r+w8qRpvoAS/lxZdJxmX6LPetIfEu51fKRBQ69k37EdXKqE0PMgnUg
pgxtSM4d8DQPXrS6puEB/ps4iLE1J79/zW+bRhYN/8VBE1ru+M6iO5M/X/LtkTu8
ddHDb11WeuthK6dPv6Rj3sNz/vyn2oWzTh60w9FnXLH3mpEfXN/61l5r8vZft9em
xB8vfPnX/Y79wy++d9fir/3vugd+es3E+sv/M2vK4wVs2N6x+V+rXbP4jZ+ueO+q
/qUrv1f12XnH/Wh9Yu19z/c/8V/sb+efc+Uuo2/5Yp+V119zwtSb1g194vL8xsv2
++3I2vik8UsPGbj4sovv2/BJ3dyDah47c/a0VYv/UH3NJUezBcfF3rq7YNURiZXv
bVx579kffHbx5Pv+cnDBk79Ycfnz+Tsc3hi/bcVnHefW/qntt8lxT972w4f2eP0X
ddddM2uPH988t++RP775rcefXjF68FdvjP/HSWP7/fCDy9cMG3vojf93wTvHPXPP
6F1unPVa4/Pv/PqdjVe9/9mt+y1PfflV9XnHbny28dPHb339vUOfPe6HhW8c8OMx
58Yu3at4r11PzL/s3Ms3v5//w9/Hz//9tDNOzT+t+S8lHWcvGfDMz0pefbJf+e7n
rChpW/TXc447+LkV8eb31z996zv37d1vl+qJqRPmPfXTf0y+vr1s48+WHvvvkzb9
6I1fvX7hvN/eeVWf3V/6cvUH/6y5/44zO/+96ph1r7du/s7ZZx41Izl0xf6LVv30
pntOWDk0efcZB825ZPxFt155zu0vFy/f8L/aURt/OmZ58V9O/Oj2u+/eXHD8K0/l
/WZxze038gxPn/NS26aGtrtffvLqTQ0/fOaqp545+F8/fObjE9ZMG/rGT+bt88+6
U78sW334maMe+eXHYw+97/6v/+mTF9/9R8Xu1z7y3SlfPv/AbZPGX9F/xI+e++JH
n447as3HpYdX1v39rF2vPefeD/u/cO/Hzz9/1RWvTv71K4df8MAFVz/xxKIXJ48c
9MUpiybtN/n6h+b85pwbjvrqhqPYDfd0HFX494a3Gr5/y8XP/fXHLyx69qqXvl8e
W7DhwF2vffnAz2v7Nqx74PvlD5xf//7gupHLXjvgwedXlL5w9z0zzpoz4amjNj9f
8Er+shmNp4z442u7VZU/f8HaPmMGP37aolRT7Q5yN4EC/uijGVU3ty6rb0qtbrNc
MwRtIoB+wYAlMbENZQTQJgJH9/940FeDBsuJcd5NBK5n298mAmUKtUg5V93/q678
3ZsIqKkBko2g5qijZ9pkQL2zjh5mEwHsRrWQH1MZ/NvQJgK7fOvxX9839dopVrYh
NhG41sr1GnYdf0pEDol5l785pP5+kUOILQCus3K4lt3An6vsNhG41MrhJl4HN7Nw
Tvvflaslkv/9ltlEwINw+aqrMzPni9heB/z4DXcvVerM9wqfr7riMXO+iO2VAfHD
3UvNOfO9wucLbgiZ80Vsr/N6INy9VGS+FxAu3+49S3SEu1fPfJZwhK/znvksUdxw
91KR+V5AuHy79ywhbvg675nPEuKGr/Oe9CwJ57/0hk/YbjcRuE6JAWy3vvOvt64c
bLcFca115SCTp/RtdhOBG5QYQPcchPdi3/k3WlcOttuCuMm6cpCpaQQXRM77iK40
DW8BEPQFsd66ctC9JyLnBZG7J+Jm6+r/s3clAFFU///tsrC77LLgbWKFpqQiKd5H
6pKlWT/MvwZ5IyIgypGAildSHmUeaeSJqJV5lBqGeJQoHkkedHilkHceiIpmQh7A
f77z3rDDziwsl4rvfXR4O+99533n8/2+78yb2bfvmUChIfAiArBV/iIC++2y9af0
GtU1u8P6LXr8StFGzxYREEP4/T4sIpCuA3vVUOXrsL3yddheVWM2F+smM19K2pvw
ihZSImGsLNuyRQRKWkRgGaJ5EYH9djVtG/LXqdtczMF1CtJnaxGBZU8k7jrb/Kd2
U/nofG3qa9SqVrrxNm002Tb1dGWPO1g8wEeHFxH4jzsIFg8QUsiHxQNakbQ+1/Bg
8QAhhXxYPAD0Q9pGgxcPEFLIl4s7+GqobHFX0iIC8EWH3HShVWgRge52rvbL7Zvo
guzeso+2V+mm2g23H2bPFhEQXLxccHGKcCR2sdm31OYulr+6PhkXs7UDil87AL5s
rOJrB6TrHLlbIHQ5YTumuqKzsa3NnWjVnL/UHeG57OE7bEuAM8VdFQyo6/HMX1qc
veWm6irJ3o8Hxdm7BcLzxXoKwjJ4Ou1dNds3d1fgbQ5jNYoDs7f1KM7esLVGeHxM
cXgy9tajzfpm6heq1dOc0PdWP3DKUac5BKovOp3ljOuiwvbWlMLeLioxj8qC2N7l
7YMNIR6DMVb4lrwXwS2Z6w3ECLLN+S5VH9/u/fjJ25/KmdvBk0fVqmp7OU/mqM87
rdCkORg0vzjN1NDiyQHEkzAaDntyH+9J6Son4Elf3pVP5dIYu/UTNUecgrSX9Cs0
65y6azMctmrmO7lpTY58ttdT8CSONK1ysp93pK6II+GB+03fHt37eRA3uiCoXlCN
6ZfkzPL0j011S2Fy5k69Wluv2r/a83o3bY7T79pTDt21Z522U+PMN4gz4bkVO/Nn
3pnSqBScKbMe3tPiTlg+oJm6jr6hPsIWD3IeaNtOrdPXrmLzpsPDzWNdPqDwXmL9
TLnwICY0MDED/PZR9hJKAGKFbsUAcThQqEhcIZQJX1RFCwcQCHLC+UMqR0CA+Uhg
AMyPvuoZWz6gIwmDISQM3igMA7mnUDHMQ0BwceVDzAyHAZj0sc6b/gk+vjRhAM9q
vB5lBYWB4HAxhLLyhAEmj/HJL9IwgImhjz9j86anqpqp9/APq73V8bbwsNpOnWRb
1cIAXgXAOnJFw6AQMbdws49pZTT/MYaBk8Zh0CDfjr8LCBvswwatRGceBmW4G8Br
C8thgM9cHhbCgP++RgZQlRAG4GQxBMXCScuFgXBLBIxMl4YBZxT+DkAMxX+GPCEf
eAn5ZmFQ2PStDYM1SAgDONPKDYNpdjgMfO1wGIy3q2phAG9o2sqGQZFfMaHXZcIA
rsQg/FBRNAxgHzZoJY4VEAbwNslyGBRnPQthYP7TLwFQVUWFQR/S/It0ihTSMIA8
IR94VVQYjFQIYQCo+DBgyweUWUY6Tbv5ftWCwNESSrKHNTZ7nDJV3R9SWMvHWjkG
hvKDLR/AwFBxYMsHMBkmw2SKyrDlA5gMkymvDFs+gMkwmfLKsOUDGBjKC7Z8AAND
ecGWD2BgKC/Y8gEMDOWF3PIBbmT5ADeElw+AgSklLR/QqmVLa+fsJ7pKDyuXDyjF
qVj/Y5SqvXzAJhSWhcff/sNt97lNYRS+qcEQtAujY+zI6FnJaBlxhqSQQE4GUnN5
cRk8UAgnJSdbUWDECRhxoo8RN9cvzpAUEsjJYCqMuKSMEbcgW1FgxAkYcaKPETfX
L86QFBLIyWAqjLikjBG3IFtRYMQJGHGijxE31y/OkBQSyMlgKoy4pIwRtyBbUWDE
CRhxoo8RN9cvzpAUEsjJYCqMuKSMEbcgW1FgxAkYcaKPETfXL86QFBLIyWAqjLik
jBG3IFtRYMQJGHGijxE31y/OkBQSyMlgKoy4pIwRtyBbUWDECRhxoo8RN9cvzpAU
EsjJYCqMuKSMEbcgW1FgxAkYcaKPETfXL86QFBLIyWAqjLikjBG3IFtRYMQJGHGi
jxE31y/OkBQSyMlgKoy4pIwRtyBbUWDECRhxoo8RN9cvzpAUEsjJYCqMuKSMEbcg
W1FgxAkYcaKPETfXL86QFBLIyWAqjLikjBG3IFtRYMQJGHGijxE31y/OkBQSyMlg
Koy4pIwRtyBbUWDECRhxoo8RN9cvzpAUEsjJYCqMuKSMEbcgW1FgxAkYcaKPETfX
L86QFBLIyWAqjLikjBG3IFtRYMQJGHGijxE31y/OkBQSyMlgKoy4pIwRtyBbUWDE
CRhxoo8RN9cvzpAUEsjJYCqMuKSMEbcgW1FgxAkYcaKPETfXL86QFBLIyWAqjLik
jBG3IFtRYMQJGHGijxE31y/OkBQSyMlgKoy4pIwRtyBbUWDECRhxoo8RN9cvzpAU
EsjJYCqMuKSMEbcgW1FgxAkYcaKPETfXL86QFBLIyWAqjLikjBG3IFtRoJd4tALV
4NKJqFB/H8gX9D0Z4tGPj/gkRCnxyYhS4lMQpcQ/QJQSn4ooJR6DKCX+IaKU+EeI
UuLTEKXEpyNKic9AlBKfiSgl/jGilDiwIzroIj4LUUr8U0Qp8dmIUuJzEKXE5yJK
ic9DlBL/DFFKfD7CepxoI74AUUr8c0Qp8VhEKfEvEKXEFyJKiS9ClBJfjCglvgRR
SnwpopT4MkQp8ThEKfHliFLi8YhS4isQpcRXIkqJr0KUEv8SUUr8K0Qp8a8RpcRX
I0qJf4MoJb4GUUp8LaKU+DpEKfH1iFLi3yJKiX+HKCW+AVFKfCOilPgmRCnx7xGl
xBMQpcQ3I0qJ/4AoJZ6IKCW+BVFKPAlRSnwropT4NkQp8e2IUuI7EKXEf0SUEv8J
UUp8J6KUeDKilPguRCnx3YhS4imIUuJ7EKXE9yJKie9DlBLfjygl/jOilPgBRCnx
VEQp8V8QpcQPIkqJH0KUEj+MKCV+BFFKPA1RSvxXRCnx3xClxH9HlBL/A1FK/Cii
lPgxRCnx44hS4icQpcRPIkqJ/4koJX4KUUr8NKKUeDqilHgGopT4X4hS4mcQpcTP
IkqJn0OUEj+PKCV+AVFK/CKilPglRCnxvxGlxC8jSolfQZQSv4ooJX4NUUo8E1FK
/DqilHgWopT4DUQp8ZuIUuK3EKXEsxGlxG8jSonfQZQR76vJ0yA0cJxfyE0u3b5J
iaKH3jzdLXyQd90Uv/ZGtapZ3y8fLb726akFDRdtaaxZX6vWG8o1TUIdlizbHqFv
NFnxn2rhqU4tW3r8Y3tqaac7z/fvv6DerbnPZx2YcHdXL2PoGyvfWhDrXPBrcu7y
qx3CIi7H3bvQL3lo9lXfRRMXh93btjK069SC65PcBk1LS1p4J3rKw753p7ulpWZe
cQ5ace2eTzv1ubaOyQt/vdMt4/s687ZN23Vm8pZpK844/zuw4O7ly72mjo7wb1N/
bu7MricmPzx49tbueLe8uXGLuzqHbPnss2t9dN2XxZy91EmRmDpuXWRa7Kahg4cM
mRS+84OHsy9fztrW9dz25+ZtTUw8lvFdum6J97S4xWrnvGmTbsWfjQpcnJ46rU7O
4NyzhvrZg8/fvbl+5tcHU6cdrPNez2lzeyXszn6UsGXSpnFzbl3f1fanmeMe3boT
FJiaUeOV3oemni54kPfvj7Ufdk68NHXsvG1ZDy8djZryW276vdDsibnz3tu9rHkL
3/4v+tYNHVJ3bnhO6oUHWwpyXG9+MywmK2ts7sC/prSrazicc2Jdl/TLu6qtbt/D
2TnPOdZv2nc3fGc9+D713PINNz5L/frBMl/DoZfS+rVJ3fbny7H50V+HvFQ3LsN3
yIsOa1u+4mPz+uw2z7t0G397uMptQ7DznphaJ7+dXsunf2K7jxRuG7y1bhsSAkNV
Nj79v6vu098vLV1jtyHBp/GGhL3Lkqrp+/ttfKu/34y2o1+qm7B34MKEvfajT/Zo
OWxGUjO/GbVObpg7LMV+tPdee7cNA1jFrGJWMav4Wa04elX/Oi8G/dbtzKvZG6/4
B0TeHpIx7rNurTufnTd21couWxePW3M/P2l8iynv5x0OPP2nz4FL924mHw7++P6l
R1FLEuMvZHS5e2V95ooJyfcfXf/5xImkzP8NjgtxfFgrJf7W8FsHvkuz//Vo9zqR
QUFB54a/MvP08HEZ49xrZ0x2NwzNvhw46cjRkLX/23e+1tU9vw1t/+qeG2kZqZE5
+XOTb/V68bfTWTNT47vknOp8Y9SRFac7N9IHZuequ046c3t7Ym4f39xlt3dcme3Y
89wHbZboHy5Wx8UmuWVty11x7tcrPuGd4m52vn+mxo0uExLzvj88d9DoC8/9uOKr
iKPnlu2//Cg95+yPA/3cQmYc+91+0IWe4TOSZ3f8xz6uS2JQTv7LieNzZqm7YCUJ
U3/ocmbynYNrb4YfqTN1TV67fh12f53Tq+fD7mmT/418mDH5H8f8K9EDvac2uz8p
M//R9BY33nEsGNSz/cQPpkZd63Qu+eGxnRPGTI11H9N+0JIjmdd7v3x3+PEcw8oj
rx94dOXzbeqtB/edcc29daZzSEDswfBvY8Nih2arMlY7Pz82Lir7Rt2M1XHPj49r
FLv0UILX3mNdX8tY/fDihH9Dj7778hnXq9kru+a3y+zR84yr44W1vVotnTXnftpp
148HZ/tv98rvOvaj0KNz88dnjPggcnbGiAtZU9HJkGt9BgaEjahurB6j5LpCeqRF
z3Ppm2ND/cJ8Xw8ODAyICAiL6u4XGRDpHxDmFxEcHonsUROuU9bJBqEFZG176JkZ
uLSFqFdFM6CjCjYC1EAtub9ZKi/1XV2ezkB6uNGoFbcBFJzR4UeiSjSC7ANW8Cts
O5L9wRpxD9oOJ7IwlRXtMdshcJWQN4LT3opoAqQYyQdR/9oOKVze5FJoFjambFkI
zcCUY/Sczh0ExwuoKUih2sgVQZ1jRKXQegQMFn1ehUYi0zmIjwAIfASIa5ErF9cs
V74AcQ89vCawjbDVKswN4zZ/bgvgtjroVe5vm9YAeyNfXcw0nBYiuHBfjzRqSHfz
NW5DO9CPpAaMLd1wOsBYmGW2r0cJvAFT+Bq2o5/QziI1CCi5hq18DcloF3c236DX
EPafXtQezPHL0ek6NIzz6qMZWflTpXaDCYKtqcccZa3H/DhzILQxBqJKXMN61Bzh
mrFEyViHXBBue8XBunrtRZ9LrhekNxqLcoDUOl1i1iXrsr5enehzyfWCtDkHkLdO
l7jmknVZXy+cjYCS6wVpMQeBh3W6xChZF8C6esvXloTNOl1PZ1uCzXqfP51tSZC1
TpcYJesCWFdv+doSyFrv86ezLYGs9T5/mtpS4xhYvR0mhhMj2Fg/dQz3f2c32MO9
Dswa278lChREUUdj4UcCZbF6iwK0CxjPMwTMQA1F+RJ0E0pnEk0fk/QTkm5Ebtxf
ePf7CpGUAHNq6YkFGhNDwHxpYhTtCGnUA/nUZIhWIkM0MhZ+JBAMIW60llAmQxSW
WmEIaDlykDcEzJ8mBrWGgKkDxRhg9OaRxIcG7gxbCo02xsKPBAqrTIBRJkNUXmjA
xHJiFG0RCarStQjBENaYo0yGqLwWARPNiUGtIWDiOTFKCo3iDVHp14jShIa5AQTI
GwImohOjfC2i0g1ReS1iN79nAoWGqMt3CuElErzwATRENVFhJ7kAUkxovudLqJ6p
hEBc3qCwDv4tHoFLzAsI5P622WeXrf9Tr1FdtTusT9Tj14NKPQw7mE4IZPCLAcM5
wrlCDqRQv/kGQxUqH4LV4DNm51QkryaKRnWLHFEU8h1hgYMcXIzYXhqUbXNaB/aq
ocrTYXvl6bC9WpbBXvBCtvIhtg1uLdrCMjgL2MPMjZ7NeA7bSHsTXrcKLyI5CWNl
2VaJsu3m67O1ixxqqLfoD2sjHNzUR/SJ2oEOnJ0UxLbDSmFbBbworGyIbetReMnA
1hNDYC9ur0JZTdSCZ3eEaw9QQwqCF8wa7m8bIuEWUx3BhdEG8S/pY0g2Z2u4TnQf
6RcRFODSJLR7Uxd3/qW1DTkTBX8N0aKEdmBfOAcu4lXgH6gd+xW3WRs+B19FVKL2
gY/C7QAf+wrhpkIjkB0azX0KRdf4F9JuZWobcCTWIoUp7uA6VdO2AX+dus3FHFyn
IFU+U3G3/YnEXWebXLWbylvna+OsUas8dONtWmuybZ7TlT3uOnMn7s0dD2kud5Cb
ypRCvi+X70FSZ67hqVWmFPLHc/mgH9LWXH62KIV8ubiDr3nKFneqAhx3TlyZXNyl
IOhfOxaJO7iV9g3wjxgbHBUaEBbl0qRxU3fkgkChEHoQmlp0/pWiofckwkeJTqtc
7e30TXR5qrfsL+pUulq2w+0P6W5w8d7Khri4ifUubmWDmmANlQmpiwFlc/FyG+zi
eRZcvId3cX187eXRHPaK/frZ3N/yl9on4+9RhnT9QMe5hnmGfH07x2DDGkNthxcc
/89g8reqVP5WNRnItfh0rklDOperZ5TBlEJ+Oy4/n6TBXN48gymF/Be4/NoOOIXz
WGMwpZAv5+859mX191fkVgpvoOT8Dd88KjjuyhSSzdkaLDHA493gqJAAd/6LYQXf
aZcLZTv+1J6cgw0oVXVa58jdD6H/Cdsx1WWdjW0t7kSVytLfD5X4gEqG2MHYPYB4
1IH725HboBX4C8IygDPF/RYMqCveBXKItTzLYu/i8OzauwvC9oYBBJbA7F06FGfv
rgjbG6K7ODwZe+vRZn1T9RuG5zQn9F7qBoZ76jSHALXWcIYzrosK21tjtN7eLiqN
EWuoTIjtXd4OQhjxGAzswbeIAwhuEdyxMYJsc76mHu58V15BOunim4NwQ8AvXGzI
zeDtctwMTLVKIXbeH+o0wx7OeffU6w3xmjQHB80CwwwNLc7zJ87juhLEeam862yK
OA/81aN7v6fRfRM0sw3B2hP6eE2Q4Q1tmkOS5h2Du5YW9wUQ98GbC+y+X3j3KYu4
DyR7dH/avKdFtW2bqjfYN9B3svVSf2Kfp2to21a9yr6Wvk4VeTPRJGY+wv2Awdjm
CPqfiD+dzYW2eMnIJ+f9cSoaJmjH9Xpxf3VpYCu0atXqIilowfe0aO7fCE4O3hEr
kWfhjU4jeitiQtPCNrUceXCVg/egzyK0JzED/JbEjpTIAcQKqWAIPQKhInGFUBU0
LAA4WQxBTjh/SM0JAHEB5iMWSXkBZ6ACYijhM69eSIV8PCYWNiNsKbgGSI2ewmdO
HJ7HjXgfzlGJmhhxUC22TVDhAPVG4ITSh4HA2CRngikMtFwY1NE30Lvb4vHFtbgw
0OmrWhjA44dBEga7BO7DGhj5tHB8rTgMbDnLwblPRcTNBLAP/6ClKCsgDOBRyXIY
4EdWeciEAVQPNIWKxBVCVUIYRAsHEAhyxYWBGNvvScOAM4r4jPjPkCfkk9MgMtaG
QYwR70MFpjC4XUsIg96oMsPglKqpep+6gf6Ryku9Up2n+1vVVr1NDWGAZMJADPMQ
EFxc+RAzw2EA98wxkjDILjANMw8K5HClrxHXIA4DLQkDhPLRsGHDiqSw4eeZ8ocB
PFHxepRyYSBXiwBxoyOA6i0ZHKoqz90AE8foQ5q/OAy48gLOQAVETvhcuAEvnGc5
DLy9ba0Kg3VKIQzgxzUVHwZ1jTEx0Fw+UXzIO6IZeEzw3UfIxa74CizliwEiIBcT
E4OOHz/O50FvA9qYkF67do3/LJQJsk+zjBAfD5V4k+5XLQgcLaEke1hjs8cpU9X9
IYW1fKyVY2AoP27EqBDuc9xERhvTbRm+wCnx5sDAwFAEN5GTqugTBUSRcIcDCHe4
0twNmQyTYTJVV8Z0b4U7rXBvtSRtTY1MhsnQJmOKIi5hUcRkmEwZZExRpELsOY+B
oSwwRRF8b8eiiIGh9DBFEQwCYVHEwFB6mKIIRjmwKGJgKD1uGGOM0wpHTyziB1a0
QIvRUj5FKAjhgSlh3K0qhytUKnCsbef2Hyhx7DlzW4fWLiP8ovxc3g8PDouKdPGL
CHAJHxsVGTwiwCVqZICLX3RwpEtIcGhwVCRRVQYUwEkBlvADeGFUnwI1I8N0Ac1h
LEgpTsX6gb4jUR80Go1AIVzHN5Yfs1IaLDHuiIF0hzGTrxEPecIYxm2LjEsLXfA1
/wNp01cpq/nfCMIZmo/5wftGT5MEHv1nAh4xlGLsq9mqxHP+r+HStS4I5vxf8lv4
sZY1U7vY1XcaGXvAcY/x4pwOYzw/3b7FLX6+z8av3kxZ7zVofGuHMZf7/x5x+sU9
fumh6vwam2oUaAuUP2/yz3Yf81rf1eP6DQl+6+J/d1fkTcmOGxc8+c40Z82Xl9Zq
TsyMjui5fHfwLZ8DjUa9V/fuy209vmyQH/aps3OWxrvhP171+9jOKVj056wxz/3b
uK/ntqjfa3e9/eq81J09bQ5FXWs75mGnZVPWONTPGW1T/dClxg4LNZkq43fNjJO/
+PLW7F5p8ROTkw8/+uPLq2M/VvudqxfaKb6h10Hb/TUzsxc4re2Sa9804PuD/hP9
4t4PXz8mIeWnVt7G+5P2OsZ9Mf2vi9mJHd47eu63S2Oee3HeuXmpAXtXN3n76p6z
7ffnncxK/yC3xq07/27dHf5dyziXnSGxQaO/9Vqxavtb3oceLEn6r1HKV3sTdaNn
LQirq+h2/P14leccw/71taYn3zmlnDf5Vw9dwcGwQadG/rPj7ZvBG7MW3qz79Ycd
0tTuroN2TnRa3r3Lvk1rJhYcm9Qyc9S36j0/XN9xNjJ5cVK9tSv6tbDZsi539IXr
ngkbJr495Za2T/7ZSW/v3vXSqymTGl28ObPb0bvfLPNffXzy6hrXDi74/Wi2Q8ZJ
fcLKkNWP2u/rvSwpc+WmTXvh347z3hsSHs5zG+zH1Zldff22pF0j77n090kO6BYX
Pmu244uX3079u9/9oL9mBPaM+Pyq9xSfb/y/Wd/2QWamY40zO8d4h8z77+VpdTLb
+396/Y8+IdODwnqucr2QPLtJ4JzAK61/v5GU1fGLAUHbE9V1lu6s3r15gzXfbqoe
mXpgb4Dr/iOZev+ry1t0CIq9nK7q0SKsxv1emX2OuPa8tm6nl8u7x101NzZM93Lx
Oek63z2sRmLHoNg594YOiXu09E9XpXt4DU2tpF5rjy1NdXVyC4+9G1B726wvP2/X
a3CBbbf3tj2PJ2tuy1+U+PG/3N//+U3gotnFA+GJmcWAEVtGkhYtoRJGMINgo3b8
s4Y9P7Itib8ImQ9FbM9fDJVk6DTOA8MLn/F8MXBxEi4xpvlioNaKmi9Gh6opqik2
aD+zbasIUHyi7WzrpfBSvK/tB68cjGUY32oUCVQa8HhDbCtrfquCh0p6GFRq/PsU
NfnlFzprMo0IZRlFabqHSCEMJtahzdpqitnVP7M9oQ1QBFXvbHtT66V4p/qzaOz4
QmMrH7ex6xqn8keARNHBq1xW0SGrDAwMDAwMYpQ0ZNVcnoGBwTLkh6yaSzEwMNAD
+SGr5lIMDAyWIT9k1VyKgYHBMuSHrJpLMTAwWIb8kFVzKQYGBsuQH7JqLsXAwGAZ
8kNWzaUYGBgsA4asmsZL9tOkIzy28RCX5ilhbONd97eP+AUMGxZ9eH/K+c/jBza1
G6Hu8NOOn3+q07j2iP4DGgesvfpNo6tX/66zA3k/UHq81MdW51SgVp47vrPm/Fc+
cOl26sTP3Zq6td3R6OzmdU02V1+z3KHJCUWbvzZ3SLR/06PDaz97Lhrl8VrzhTMG
XP/C94vPB9Yc3HdprP2Wekf2jGr/y8QlZz5vmRa2tGPHPhuDja6ec1v1b1O70aIv
Vte+7Hdi9g2/4OYTZ7tFxv6jHaQb//07gUObvTvaMH+Wr//AwBc+ecGhyxKfH15z
fGvff+jglKvxMP6trbEDP2AExr/BWKk+EeGjAvyjXILDAsMtjoITp5TDCGYQbIRn
/gW7CK94Mcxn9MWzE5Z+oK+bMZQfhAS2LxwuFaPsPVF3QhEK3zfxCOO1vRH9fkBE
ML+wy+t+UQEonB9+7OU3wd2jnXurlh4dET4CzjSMn3ZadESv1zl5nhQWAiphfAW9
w6MChoeHj5aIwKu4MH5IMGlCRYthC+OnjzepCYgoKgNPUGH8KEyuiqhw//CQouXQ
NwzDGST/U9QIFX7D1g22tCNHYFZFCUwR3YG0eJhgkbX40oO1+KrX4m1ijOKiMkJh
/H8AAAD//wMADLsGAQ==</Template></GraphPadPrismFile>
