# Supplementary material for: Quantification of clinically applicable stimulation parameters for precision near-organ neuromodulation of human splenic nerves
Source: Commun Biol. 2020 Oct 16;3:577. doi: 10.1038/s42003-020-01299-0 (PMC7568572; doi:10.1038/s42003-020-01299-0)
Supplement: Supplementary file 5 — Supplementary Data 3 [file 42003_2020_1299_MOESM5_ESM.xml]

<?xml version="1.0" encoding="UTF-8"?><GraphPadPrismFile PrismXMLVersion="5.00">
<Created>
<OriginalVersion CreatedByProgram="GraphPad Prism" CreatedByVersion="8.0.2.159" Login="isha.8.gupta" DateTime="2020-08-13T21:20:39+01:00"></OriginalVersion>
</Created>
<InfoSequence>
<Ref ID="Info0" Selected="1"></Ref>
<Ref ID="Info1"></Ref>
</InfoSequence>
<Info ID="Info0">
<Title>Project info 1</Title>
<Notes></Notes>
<Constant><Name>Experiment Date</Name><Value>2016-06-14</Value></Constant>
<Constant><Name>Experiment ID</Name><Value></Value></Constant>
<Constant><Name>Notebook ID</Name><Value></Value></Constant>
<Constant><Name>Project</Name><Value></Value></Constant>
<Constant><Name>Experimenter</Name><Value></Value></Constant>
<Constant><Name>Protocol</Name><Value></Value></Constant>
</Info>

<Info ID="Info1">
<Title>Project info 1</Title>
<Notes></Notes>
<Constant><Name>Experiment Date</Name><Value>2016-06-14</Value></Constant>
<Constant><Name>Experiment ID</Name><Value></Value></Constant>
<Constant><Name>Notebook ID</Name><Value></Value></Constant>
<Constant><Name>Project</Name><Value></Value></Constant>
<Constant><Name>Experimenter</Name><Value></Value></Constant>
<Constant><Name>Protocol</Name><Value></Value></Constant>
</Info>

<TableSequence>

<Ref ID="Table85"></Ref>
<Ref ID="Table86"></Ref>
<Ref ID="Table95"></Ref>
<Ref ID="Table99"></Ref>
<Ref ID="Table205"></Ref>
<Ref ID="Table209"></Ref>
<Ref ID="Table213" Selected="1"></Ref>
</TableSequence>
<Table ID="Table85" XFormat="numbers" YFormat="replicates" Replicates="1" TableType="XY" EVFormat="AsteriskAfterNumber">
<Title>Recruitment Curve Chrage Density SpN NVB 0.4ms</Title>
<RowTitlesColumn Width="1">
<Subcolumn></Subcolumn>
</RowTitlesColumn>
<XColumn Width="53" Subcolumns="1" Decimals="7">
<Title><TextAlign align="Left">Charge Density</TextAlign></Title>
<Subcolumn>
<d>166.67</d>
<d>150</d>
<d>133.33</d>
<d>116.67</d>
<d></d>
<d>33.33</d>
<d>50</d>
<d>66.67</d>
<d>83.33</d>
<d>100</d>
<d>116.67</d>
<d>133.33</d>
<d>150</d>
<d>166.67</d>
<d></d>
<d>83.33</d>
<d>100</d>
<d>116.67</d>
<d>133.33</d>
<d>150</d>
<d>158.33</d>
<d>166.67</d>
<d></d>
<d>8.33</d>
<d>16.67</d>
<d>25</d>
<d>33.33</d>
<d>50</d>
<d>66.67</d>
<d>83.33</d>
<d>100</d>
<d>116.67</d>
<d>133.33</d>
<d></d>
<d>66.67</d>
<d>83.33</d>
<d>100</d>
<d>116.67</d>
<d>133.33</d>
<d></d>
<d>66.67</d>
<d>83.33</d>
<d>100</d>
<d>116.67</d>
<d>133.33</d>
<d>150</d>
<d>166.67</d>
<d></d>
<d>50</d>
<d>66.67</d>
<d>83.33</d>
<d>100</d>
<d>116.67</d>
</Subcolumn>
</XColumn>
<XAdvancedColumn Version="1" Width="53" Decimals="7" Subcolumns="1">
<Title><TextAlign align="Left">Charge Density</TextAlign></Title>
<Subcolumn>
<d>166.67</d>
<d>150</d>
<d>133.33</d>
<d>116.67</d>
<d></d>
<d>33.33</d>
<d>50</d>
<d>66.67</d>
<d>83.33</d>
<d>100</d>
<d>116.67</d>
<d>133.33</d>
<d>150</d>
<d>166.67</d>
<d></d>
<d>83.33</d>
<d>100</d>
<d>116.67</d>
<d>133.33</d>
<d>150</d>
<d>158.33</d>
<d>166.67</d>
<d></d>
<d>8.33</d>
<d>16.67</d>
<d>25</d>
<d>33.33</d>
<d>50</d>
<d>66.67</d>
<d>83.33</d>
<d>100</d>
<d>116.67</d>
<d>133.33</d>
<d></d>
<d>66.67</d>
<d>83.33</d>
<d>100</d>
<d>116.67</d>
<d>133.33</d>
<d></d>
<d>66.67</d>
<d>83.33</d>
<d>100</d>
<d>116.67</d>
<d>133.33</d>
<d>150</d>
<d>166.67</d>
<d></d>
<d>50</d>
<d>66.67</d>
<d>83.33</d>
<d>100</d>
<d>116.67</d>
</Subcolumn>
</XAdvancedColumn>
<YColumn Width="81" Decimals="5" Subcolumns="1">
<Title>HT1 (0.4ms)</Title>
<Subcolumn>
<d>45.99133</d>
<d>9.88803</d>
<d>10.92262</d>
<d>0</d>
</Subcolumn>
</YColumn>
<YColumn Width="81" Decimals="8" Subcolumns="1">
<Title>HT2 (0.4ms)</Title>
<Subcolumn>
<d></d>
<d></d>
<d></d>
<d></d>
<d></d>
<d>0</d>
<d>2.08701804</d>
<d>10.57658295</d>
<d>20.96215069</d>
<d>28.79377432</d>
<d>40.07782101</d>
<d>66.22568093</d>
<d>98.58507252</d>
<d>100</d>
</Subcolumn>
</YColumn>
<YColumn Width="81" Decimals="9" Subcolumns="1">
<Title>HT3 (0.4ms)</Title>
<Subcolumn>
<d></d>
<d></d>
<d></d>
<d></d>
<d></d>
<d></d>
<d></d>
<d></d>
<d></d>
<d></d>
<d></d>
<d></d>
<d></d>
<d></d>
<d></d>
<d>3.393571705</d>
<d>5.155544082</d>
<d>9.958693688</d>
<d>16.36762618</d>
<d>19.11707758</d>
<d>21.93107009</d>
<d>32.25764812</d>
</Subcolumn>
</YColumn>
<YColumn Width="81" Decimals="0" Subcolumns="1">
<Title>HT4 (0.4ms)</Title>
<Subcolumn></Subcolumn>
</YColumn>
<YColumn Width="81" Decimals="9" Subcolumns="1">
<Title>HT5 (0.4ms)</Title>
<Subcolumn>
<d></d>
<d></d>
<d></d>
<d></d>
<d></d>
<d></d>
<d></d>
<d></d>
<d></d>
<d></d>
<d></d>
<d></d>
<d></d>
<d></d>
<d></d>
<d></d>
<d></d>
<d></d>
<d></d>
<d></d>
<d></d>
<d></d>
<d></d>
<d>3.368968913</d>
<d>4.571669714</d>
<d>5.218736812</d>
<d>6.083837389</d>
<d>16.23294416</d>
<d>43.8036292</d>
<d>52.39836827</d>
<d>62.45604164</d>
<d>100</d>
<d>95.90659727</d>
</Subcolumn>
</YColumn>
<YColumn Width="81" Decimals="8" Subcolumns="1">
<Title>HT6 (0.4ms)</Title>
<Subcolumn>
<d></d>
<d></d>
<d></d>
<d></d>
<d></d>
<d></d>
<d></d>
<d></d>
<d></d>
<d></d>
<d></d>
<d></d>
<d></d>
<d></d>
<d></d>
<d></d>
<d></d>
<d></d>
<d></d>
<d></d>
<d></d>
<d></d>
<d></d>
<d></d>
<d></d>
<d></d>
<d></d>
<d></d>
<d></d>
<d></d>
<d></d>
<d></d>
<d></d>
<d></d>
<d>18.85179153</d>
<d>19.21824104</d>
<d>86.31921824</d>
<d>100</d>
<d>69.62540717</d>
</Subcolumn>
</YColumn>
<YColumn Width="81" Decimals="9" Subcolumns="1">
<Title>HT7 (0.4ms)</Title>
<Subcolumn>
<d></d>
<d></d>
<d></d>
<d></d>
<d></d>
<d></d>
<d></d>
<d></d>
<d></d>
<d></d>
<d></d>
<d></d>
<d></d>
<d></d>
<d></d>
<d></d>
<d></d>
<d></d>
<d></d>
<d></d>
<d></d>
<d></d>
<d></d>
<d></d>
<d></d>
<d></d>
<d></d>
<d></d>
<d></d>
<d></d>
<d></d>
<d></d>
<d></d>
<d></d>
<d></d>
<d></d>
<d></d>
<d></d>
<d></d>
<d></d>
<d>4.687937308</d>
<d>5.234256927</d>
<d>8.19129583</d>
<d>16.80660509</d>
<d>33.34732718</d>
<d>56.57710607</d>
<d>87.62944305</d>
</Subcolumn>
</YColumn>
<YColumn Width="81" Decimals="9" Subcolumns="1">
<Title>HT8 (0.4ms)</Title>
<Subcolumn>
<d></d>
<d></d>
<d></d>
<d></d>
<d></d>
<d></d>
<d></d>
<d></d>
<d></d>
<d></d>
<d></d>
<d></d>
<d></d>
<d></d>
<d></d>
<d></d>
<d></d>
<d></d>
<d></d>
<d></d>
<d></d>
<d></d>
<d></d>
<d></d>
<d></d>
<d></d>
<d></d>
<d></d>
<d></d>
<d></d>
<d></d>
<d></d>
<d></d>
<d></d>
<d></d>
<d></d>
<d></d>
<d></d>
<d></d>
<d></d>
<d></d>
<d></d>
<d></d>
<d></d>
<d></d>
<d></d>
<d></d>
<d></d>
<d>5.302995707</d>
<d>13.28888483</d>
<d>58.12174628</d>
<d>91.64078911</d>
<d>66.85542059</d>
</Subcolumn>
</YColumn>
</Table>
<Table ID="Table86" XFormat="numbers" YFormat="replicates" Replicates="1" TableType="XY" EVFormat="AsteriskAfterNumber">
<Title>Recruitment Curve Chrage Density SpN NVB 1ms</Title>
<RowTitlesColumn Width="1">
<Subcolumn></Subcolumn>
</RowTitlesColumn>
<XColumn Width="53" Subcolumns="1" Decimals="7">
<Title><TextAlign align="Left">Charge Density</TextAlign></Title>
<Subcolumn>
<d>416.67</d>
<d>375</d>
<d>333.33</d>
<d>291.67</d>
<d>250</d>
<d>208.33</d>
<d>166.67</d>
<d>125</d>
<d></d>
<d>8.33</d>
<d>41.67</d>
<d>62.5</d>
<d>83.33</d>
<d>104.17</d>
<d>125</d>
<d>145.83</d>
<d>166.67</d>
<d>187.5</d>
<d>208.33</d>
<d>250</d>
<d>291.67</d>
<d></d>
<d>125</d>
<d>166.67</d>
<d>187.5</d>
<d>208.33</d>
<d>229.17</d>
<d>250</d>
<d>270.83</d>
<d></d>
<d>41.67</d>
<d>83.33</d>
<d>125</d>
<d>145.83</d>
<d>166.67</d>
<d>208.33</d>
<d></d>
<d>83.33</d>
<d>125</d>
<d>145.83</d>
<d>166.67</d>
<d>187.5</d>
<d>208.33</d>
<d>250</d>
<d></d>
<d>41.67</d>
<d>83.33</d>
<d>125</d>
<d>166.67</d>
<d>208.33</d>
<d>250</d>
<d>291.67</d>
<d></d>
<d>41.67</d>
<d>62.5</d>
<d>83.33</d>
<d>104.17</d>
</Subcolumn>
</XColumn>
<XAdvancedColumn Version="1" Width="53" Decimals="7" Subcolumns="1">
<Title><TextAlign align="Left">Charge Density</TextAlign></Title>
<Subcolumn>
<d>416.67</d>
<d>375</d>
<d>333.33</d>
<d>291.67</d>
<d>250</d>
<d>208.33</d>
<d>166.67</d>
<d>125</d>
<d></d>
<d>8.33</d>
<d>41.67</d>
<d>62.5</d>
<d>83.33</d>
<d>104.17</d>
<d>125</d>
<d>145.83</d>
<d>166.67</d>
<d>187.5</d>
<d>208.33</d>
<d>250</d>
<d>291.67</d>
<d></d>
<d>125</d>
<d>166.67</d>
<d>187.5</d>
<d>208.33</d>
<d>229.17</d>
<d>250</d>
<d>270.83</d>
<d></d>
<d>41.67</d>
<d>83.33</d>
<d>125</d>
<d>145.83</d>
<d>166.67</d>
<d>208.33</d>
<d></d>
<d>83.33</d>
<d>125</d>
<d>145.83</d>
<d>166.67</d>
<d>187.5</d>
<d>208.33</d>
<d>250</d>
<d></d>
<d>41.67</d>
<d>83.33</d>
<d>125</d>
<d>166.67</d>
<d>208.33</d>
<d>250</d>
<d>291.67</d>
<d></d>
<d>41.67</d>
<d>62.5</d>
<d>83.33</d>
<d>104.17</d>
</Subcolumn>
</XAdvancedColumn>
<YColumn Width="81" Decimals="6" Subcolumns="1">
<Title>HT1 (1ms)</Title>
<Subcolumn>
<d>80.60881</d>
<d>100</d>
<d>79.95606</d>
<d>87.14419</d>
<d>22.76043</d>
<d>40.95446</d>
<d>0.549149</d>
<d>0</d>
</Subcolumn>
</YColumn>
<YColumn Width="81" Decimals="8" Subcolumns="1">
<Title>HT2 (1ms)</Title>
<Subcolumn>
<d></d>
<d></d>
<d></d>
<d></d>
<d></d>
<d></d>
<d></d>
<d></d>
<d></d>
<d>0</d>
<d>1.78</d>
<d>12.17</d>
<d>16.9</d>
<d>45.59</d>
<d>42.5</d>
<d>74.45</d>
<d>88.82</d>
<d>87.9</d>
<d>96.41</d>
<d>100</d>
<d>84.27</d>
</Subcolumn>
</YColumn>
<YColumn Width="81" Decimals="9" Subcolumns="1">
<Title>HT3 (1ms)</Title>
<Subcolumn>
<d></d>
<d></d>
<d></d>
<d></d>
<d></d>
<d></d>
<d></d>
<d></d>
<d></d>
<d></d>
<d></d>
<d></d>
<d></d>
<d></d>
<d></d>
<d></d>
<d></d>
<d></d>
<d></d>
<d></d>
<d></d>
<d></d>
<d>0.009423002</d>
<d>16.07719117</d>
<d>29.43074739</d>
<d>63.572996</d>
<d>97.39899316</d>
<d>100</d>
<d>80.65702853</d>
</Subcolumn>
</YColumn>
<YColumn Width="81" Decimals="0" Subcolumns="1">
<Title><TextAlign align="Left">HT4(1ms)</TextAlign></Title>
<Subcolumn></Subcolumn>
</YColumn>
<YColumn Width="81" Decimals="9" Subcolumns="1">
<Title>HT5 (1ms)</Title>
<Subcolumn>
<d></d>
<d></d>
<d></d>
<d></d>
<d></d>
<d></d>
<d></d>
<d></d>
<d></d>
<d></d>
<d></d>
<d></d>
<d></d>
<d></d>
<d></d>
<d></d>
<d></d>
<d></d>
<d></d>
<d></d>
<d></d>
<d></d>
<d></d>
<d></d>
<d></d>
<d></d>
<d></d>
<d></d>
<d></d>
<d></d>
<d>4.927761833</d>
<d>24.22532471</d>
<d>52.06888165</d>
<d>59.71688476</d>
<d>100</d>
<d>85.75667656</d>
</Subcolumn>
</YColumn>
<YColumn Width="81" Decimals="8" Subcolumns="1">
<Title>HT6 (1ms)</Title>
<Subcolumn>
<d></d>
<d></d>
<d></d>
<d></d>
<d></d>
<d></d>
<d></d>
<d></d>
<d></d>
<d></d>
<d></d>
<d></d>
<d></d>
<d></d>
<d></d>
<d></d>
<d></d>
<d></d>
<d></d>
<d></d>
<d></d>
<d></d>
<d></d>
<d></d>
<d></d>
<d></d>
<d></d>
<d></d>
<d></d>
<d></d>
<d></d>
<d></d>
<d></d>
<d></d>
<d></d>
<d></d>
<d></d>
<d>33.77265239</d>
<d>81.13673806</d>
<d>84.34925865</d>
<d>100</d>
<d>83.56672158</d>
<d>78.87149918</d>
<d>56.38385502</d>
</Subcolumn>
</YColumn>
<YColumn Width="81" Decimals="9" Subcolumns="1">
<Title>HT7 (1ms)</Title>
<Subcolumn>
<d></d>
<d></d>
<d></d>
<d></d>
<d></d>
<d></d>
<d></d>
<d></d>
<d></d>
<d></d>
<d></d>
<d></d>
<d></d>
<d></d>
<d></d>
<d></d>
<d></d>
<d></d>
<d></d>
<d></d>
<d></d>
<d></d>
<d></d>
<d></d>
<d></d>
<d></d>
<d></d>
<d></d>
<d></d>
<d></d>
<d></d>
<d></d>
<d></d>
<d></d>
<d></d>
<d></d>
<d></d>
<d></d>
<d></d>
<d></d>
<d></d>
<d></d>
<d></d>
<d></d>
<d></d>
<d>2.868737755</d>
<d>3.435488385</d>
<d>10.63532046</d>
<d>50.10495382</d>
<d>92.29638959</d>
<d>99.12538483</d>
<d>100</d>
</Subcolumn>
</YColumn>
<YColumn Width="81" Decimals="9" Subcolumns="1">
<Title>HT8 (1ms)</Title>
<Subcolumn>
<d></d>
<d></d>
<d></d>
<d></d>
<d></d>
<d></d>
<d></d>
<d></d>
<d></d>
<d></d>
<d></d>
<d></d>
<d></d>
<d></d>
<d></d>
<d></d>
<d></d>
<d></d>
<d></d>
<d></d>
<d></d>
<d></d>
<d></d>
<d></d>
<d></d>
<d></d>
<d></d>
<d></d>
<d></d>
<d></d>
<d></d>
<d></d>
<d></d>
<d></d>
<d></d>
<d></d>
<d></d>
<d></d>
<d></d>
<d></d>
<d></d>
<d></d>
<d></d>
<d></d>
<d></d>
<d></d>
<d></d>
<d></d>
<d></d>
<d></d>
<d></d>
<d></d>
<d></d>
<d>3.305096356</d>
<d>9.064754772</d>
<d>87.46803361</d>
<d>67.17508448</d>
</Subcolumn>
</YColumn>
</Table>
<Table ID="Table95" XFormat="numbers" YFormat="replicates" Replicates="1" TableType="XY" EVFormat="AsteriskAfterNumber">
<Title>Recruitment Curve Charge Density SpN NVB 2ms</Title>
<RowTitlesColumn Width="1">
<Subcolumn></Subcolumn>
</RowTitlesColumn>
<XColumn Width="53" Subcolumns="1" Decimals="7">
<Title><TextAlign align="Left">Charge Density</TextAlign></Title>
<Subcolumn>
<d>41.6</d>
<d>83.3</d>
<d>104.17</d>
<d>125</d>
<d>166.67</d>
<d>208.33</d>
<d>229.17</d>
<d>250</d>
<d>291.67</d>
<d></d>
<d>41.67</d>
<d>83.33</d>
<d>125</d>
<d>166.67</d>
<d>208.33</d>
<d>250</d>
<d>291.67</d>
<d></d>
<d>83.33</d>
<d>166.67</d>
<d>250</d>
<d>291.67</d>
<d>333.33</d>
<d>375</d>
<d>416.6666667</d>
<d></d>
<d>83.33</d>
<d>125</d>
<d>166.67</d>
<d>208.33</d>
<d>250</d>
<d>291.67</d>
<d>333.3333333</d>
<d></d>
<d>16.67</d>
<d>41.67</d>
<d>83.33</d>
<d>125</d>
<d>166.67</d>
<d>208.33</d>
<d></d>
<d>83.33</d>
<d>125</d>
<d>166.67</d>
<d>208.33</d>
<d>250</d>
</Subcolumn>
</XColumn>
<XAdvancedColumn Version="1" Width="53" Decimals="7" Subcolumns="1">
<Title><TextAlign align="Left">Charge Density</TextAlign></Title>
<Subcolumn>
<d>41.6</d>
<d>83.3</d>
<d>104.17</d>
<d>125</d>
<d>166.67</d>
<d>208.33</d>
<d>229.17</d>
<d>250</d>
<d>291.67</d>
<d></d>
<d>41.67</d>
<d>83.33</d>
<d>125</d>
<d>166.67</d>
<d>208.33</d>
<d>250</d>
<d>291.67</d>
<d></d>
<d>83.33</d>
<d>166.67</d>
<d>250</d>
<d>291.67</d>
<d>333.33</d>
<d>375</d>
<d>416.6666667</d>
<d></d>
<d>83.33</d>
<d>125</d>
<d>166.67</d>
<d>208.33</d>
<d>250</d>
<d>291.67</d>
<d>333.3333333</d>
<d></d>
<d>16.67</d>
<d>41.67</d>
<d>83.33</d>
<d>125</d>
<d>166.67</d>
<d>208.33</d>
<d></d>
<d>83.33</d>
<d>125</d>
<d>166.67</d>
<d>208.33</d>
<d>250</d>
</Subcolumn>
</XAdvancedColumn>
<YColumn Width="81" Decimals="0" Subcolumns="1">
<Title>HT1 (2ms)</Title>
<Subcolumn></Subcolumn>
</YColumn>
<YColumn Width="81" Decimals="0" Subcolumns="1">
<Title>HT2 (2ms)</Title>
<Subcolumn></Subcolumn>
</YColumn>
<YColumn Width="81" Decimals="0" Subcolumns="1">
<Title>HT3 (2ms)</Title>
<Subcolumn></Subcolumn>
</YColumn>
<YColumn Width="81" Decimals="9" Subcolumns="1">
<Title>HT4 (2ms)</Title>
<Subcolumn>
<d>8.651685393</d>
<d>9.737827715</d>
<d>15.917603</d>
<d>17.08052434</d>
<d>29.7752809</d>
<d>53.87453184</d>
<d>90.4494382</d>
<d>100</d>
<d>82.54681648</d>
</Subcolumn>
</YColumn>
<YColumn Width="81" Decimals="9" Subcolumns="1">
<Title>HT5 (2ms)</Title>
<Subcolumn>
<d></d>
<d></d>
<d></d>
<d></d>
<d></d>
<d></d>
<d></d>
<d></d>
<d></d>
<d></d>
<d>10.77870656</d>
<d>23.95512538</d>
<d>63.44038715</d>
<d>100</d>
<d>93.35129784</d>
<d>71.1724593</d>
<d>70.43554773</d>
</Subcolumn>
</YColumn>
<YColumn Width="81" Decimals="9" Subcolumns="1">
<Title>HT6 (2ms)</Title>
<Subcolumn>
<d></d>
<d></d>
<d></d>
<d></d>
<d></d>
<d></d>
<d></d>
<d></d>
<d></d>
<d></d>
<d></d>
<d></d>
<d></d>
<d></d>
<d></d>
<d></d>
<d></d>
<d></d>
<d>15.07792679</d>
<d>56.54222544</d>
<d>75.89706415</d>
<d>74.73722363</d>
<d>74.77346865</d>
<d>84.30590794</d>
<d>100</d>
</Subcolumn>
</YColumn>
<YColumn Width="81" Decimals="9" Subcolumns="1">
<Title>HT7 (2ms)</Title>
<Subcolumn>
<d></d>
<d></d>
<d></d>
<d></d>
<d></d>
<d></d>
<d></d>
<d></d>
<d></d>
<d></d>
<d></d>
<d></d>
<d></d>
<d></d>
<d></d>
<d></d>
<d></d>
<d></d>
<d></d>
<d></d>
<d></d>
<d></d>
<d></d>
<d></d>
<d></d>
<d></d>
<d>2.80156731</d>
<d>6.311922754</d>
<d>48.96445564</d>
<d>77.00811643</d>
<d>93.6118108</d>
<d>97.00531766</d>
<d>96.73243773</d>
</Subcolumn>
</YColumn>
<YColumn Width="81" Decimals="9" Subcolumns="1">
<Title>HT8 (2ms)</Title>
<Subcolumn>
<d></d>
<d></d>
<d></d>
<d></d>
<d></d>
<d></d>
<d></d>
<d></d>
<d></d>
<d></d>
<d></d>
<d></d>
<d></d>
<d></d>
<d></d>
<d></d>
<d></d>
<d></d>
<d></d>
<d></d>
<d></d>
<d></d>
<d></d>
<d></d>
<d></d>
<d></d>
<d></d>
<d></d>
<d></d>
<d></d>
<d></d>
<d></d>
<d></d>
<d></d>
<d>3.881633026</d>
<d>5.959448351</d>
<d>37.04676226</d>
<d>100</d>
<d>82.9813225</d>
<d>63.05941182</d>
</Subcolumn>
</YColumn>
<YColumn Width="81" Decimals="9" Subcolumns="1">
<Title>HT9 (2ms)</Title>
<Subcolumn>
<d></d>
<d></d>
<d></d>
<d></d>
<d></d>
<d></d>
<d></d>
<d></d>
<d></d>
<d></d>
<d></d>
<d></d>
<d></d>
<d></d>
<d></d>
<d></d>
<d></d>
<d></d>
<d></d>
<d></d>
<d></d>
<d></d>
<d></d>
<d></d>
<d></d>
<d></d>
<d></d>
<d></d>
<d></d>
<d></d>
<d></d>
<d></d>
<d></d>
<d></d>
<d></d>
<d></d>
<d></d>
<d></d>
<d></d>
<d></d>
<d></d>
<d>5.040871935</d>
<d>7.901907357</d>
<d>66.0626703</d>
<d>100</d>
<d>86.23978202</d>
</Subcolumn>
</YColumn>
</Table>
<Table ID="Table99" XFormat="numbers" YFormat="replicates" Replicates="9" TableType="XY" EVFormat="AsteriskAfterNumber">
<Title>Chronaxie SpN NVB_4-6ms</Title>
<SubColumnTitles OwnSet="0">
<Subcolumn>
<d>03 Jan 2019</d>
</Subcolumn>
<Subcolumn>
<d>26 Feb 2019</d>
</Subcolumn>
<Subcolumn>
<d>28 Feb 2019</d>
</Subcolumn>
<Subcolumn>
<d>6 March 2019</d>
</Subcolumn>
<Subcolumn>
<d>8th March 2019</d>
</Subcolumn>
<Subcolumn>
<d>15 March 2019</d>
</Subcolumn>
<Subcolumn>
<d></d>
</Subcolumn>
<Subcolumn>
<d></d>
</Subcolumn>
<Subcolumn>
<d></d>
</Subcolumn>
</SubColumnTitles>
<XColumn Width="58" Subcolumns="1" Decimals="1">
<Title>Pulse width</Title>
<Subcolumn>
<d>0.1</d>
<d>0.2</d>
<d>0.4</d>
<d Excluded="1">0.5</d>
<d>0.6</d>
<d>0.8</d>
<d>1</d>
<d>2</d>
<d>3</d>
<d>4</d>
<d>5</d>
<d>6</d>
</Subcolumn>
</XColumn>
<XAdvancedColumn Version="1" Width="58" Decimals="1" Subcolumns="1">
<Title>Pulse width</Title>
<Subcolumn>
<d>0.1</d>
<d>0.2</d>
<d>0.4</d>
<d Excluded="1">0.5</d>
<d>0.6</d>
<d>0.8</d>
<d>1</d>
<d>2</d>
<d>3</d>
<d>4</d>
<d>5</d>
<d>6</d>
</Subcolumn>
</XAdvancedColumn>
<YColumn Width="531" Decimals="3" Subcolumns="9">
<Title>Threshold SpN</Title>
<Subcolumn>
<d></d>
<d></d>
<d>40</d>
<d></d>
<d>30</d>
<d>25</d>
<d>20</d>
<d>15</d>
<d></d>
<d></d>
<d></d>
<d></d>
</Subcolumn>
<Subcolumn>
<d>45</d>
<d>25</d>
<d>12.5</d>
<d Excluded="1">11</d>
<d>10</d>
<d>7.5</d>
<d>7.5</d>
<d>4</d>
<d></d>
<d></d>
<d></d>
<d></d>
</Subcolumn>
<Subcolumn>
<d></d>
<d>50</d>
<d>32.5</d>
<d></d>
<d>22.5</d>
<d>17.5</d>
<d>15</d>
<d>9</d>
<d></d>
<d></d>
<d></d>
<d></d>
</Subcolumn>
<Subcolumn>
<d></d>
<d></d>
<d>30</d>
<d></d>
<d>20</d>
<d>15</d>
<d>17.5</d>
<d>10</d>
<d>12.5</d>
<d></d>
<d></d>
<d></d>
</Subcolumn>
<Subcolumn>
<d></d>
<d>25</d>
<d>14</d>
<d></d>
<d>11</d>
<d>8</d>
<d>6</d>
<d>4.2</d>
<d>3.2</d>
<d></d>
<d></d>
<d></d>
</Subcolumn>
<Subcolumn>
<d></d>
<d>41</d>
<d>24</d>
<d></d>
<d>17</d>
<d>15</d>
<d>13</d>
<d>5</d>
<d>5</d>
<d>9</d>
<d>8.4</d>
<d>15</d>
</Subcolumn>
<Subcolumn>
<d></d>
<d>50</d>
<d>30</d>
<d></d>
<d>20</d>
<d>16</d>
<d>12.5</d>
<d>5.5</d>
<d>6</d>
<d>2.5</d>
<d>2</d>
<d>1.8</d>
</Subcolumn>
<Subcolumn>
<d></d>
<d>41</d>
<d>23</d>
<d></d>
<d>15</d>
<d>12</d>
<d>10</d>
<d>5</d>
<d>4</d>
<d>3</d>
<d>2.4</d>
<d>3</d>
</Subcolumn>
<Subcolumn>
<d></d>
<d>44</d>
<d>25</d>
<d></d>
<d>19</d>
<d>10</d>
<d>15</d>
<d>9</d>
<d>7</d>
<d></d>
<d></d>
<d></d>
</Subcolumn>
</YColumn>
<YColumn Width="531" Decimals="3" Subcolumns="9">
<Title>Charge Density</Title>
<Subcolumn>
<d></d>
<d></d>
<d>88.88</d>
<d></d>
<d>100</d>
<d>111.11</d>
<d>111.11</d>
<d>166.67</d>
<d></d>
<d></d>
<d></d>
<d></d>
</Subcolumn>
<Subcolumn>
<d>25</d>
<d>27.78</d>
<d>27.78</d>
<d></d>
<d>33.33</d>
<d>33.33</d>
<d>41.67</d>
<d>44.44</d>
<d></d>
<d></d>
<d></d>
<d></d>
</Subcolumn>
<Subcolumn>
<d></d>
<d>55.56</d>
<d>72.22</d>
<d></d>
<d>75</d>
<d>77.78</d>
<d>83.33</d>
<d>100</d>
<d></d>
<d></d>
<d></d>
<d></d>
</Subcolumn>
<Subcolumn>
<d></d>
<d></d>
<d>93.75</d>
<d></d>
<d>93.75</d>
<d>93.75</d>
<d>136.72</d>
<d>156.25</d>
<d>292.97</d>
<d></d>
<d></d>
<d></d>
</Subcolumn>
<Subcolumn>
<d></d>
<d>27.78</d>
<d>31.11</d>
<d></d>
<d>36.67</d>
<d>35.56</d>
<d>33.33</d>
<d>46.67</d>
<d>53.33</d>
<d></d>
<d></d>
<d></d>
</Subcolumn>
<Subcolumn>
<d></d>
<d>45.56</d>
<d>53.33</d>
<d></d>
<d>56.67</d>
<d>66.67</d>
<d>72.22</d>
<d>55.56</d>
<d>83.33</d>
<d>200</d>
<d>233.33</d>
<d>500</d>
</Subcolumn>
<Subcolumn>
<d></d>
<d>55.56</d>
<d>66.67</d>
<d></d>
<d>66.67</d>
<d>71.11</d>
<d>69.44</d>
<d>61.11</d>
<d>100</d>
<d>55.56</d>
<d>55.56</d>
<d>60</d>
</Subcolumn>
<Subcolumn>
<d></d>
<d>45.56</d>
<d>51.11</d>
<d></d>
<d>50</d>
<d>53.33</d>
<d>55.56</d>
<d>55.56</d>
<d>66.67</d>
<d>66.67</d>
<d>66.67</d>
<d>100</d>
</Subcolumn>
<Subcolumn>
<d></d>
<d>48.89</d>
<d>55.55</d>
<d></d>
<d>63.33333333</d>
<d>44.44444444</d>
<d>83.33333333</d>
<d>100</d>
<d>116.6666667</d>
<d></d>
<d></d>
<d></d>
</Subcolumn>
</YColumn>
</Table>
<Table ID="Table205" XFormat="error" YFormat="replicates" Replicates="1" TableType="XY" EVFormat="AsteriskAfterNumber">
<Title>Acute_2ms</Title>
<RowTitlesColumn Width="40">
<Subcolumn></Subcolumn>
</RowTitlesColumn>
<XColumn Width="197" Subcolumns="2" Decimals="8">
<Title></Title>
<Subcolumn>
<d>9.672</d>
<d>11.72</d>
<d>13.402</d>
<d>15.214</d>
<d>16.986</d>
<d>19.04</d>
<d>21.44</d>
<d>25.4</d>
<d>32.2</d>
<d>30.96</d>
</Subcolumn>
<Subcolumn>
<d>4.83533039</d>
<d>4.94205423</d>
<d>5.05313467</d>
<d>4.97619131</d>
<d>5.22163097</d>
<d>5.44902744</d>
<d>6.03539145</d>
<d>7.50758949</d>
<d>10.7317473</d>
<d>14.3004056</d>
</Subcolumn>
</XColumn>
<XAdvancedColumn Version="1" Width="197" Decimals="8" Subcolumns="2">
<Title></Title>
<Subcolumn>
<d>9.672</d>
<d>11.72</d>
<d>13.402</d>
<d>15.214</d>
<d>16.986</d>
<d>19.04</d>
<d>21.44</d>
<d>25.4</d>
<d>32.2</d>
<d>30.96</d>
</Subcolumn>
<Subcolumn>
<d>4.83533039</d>
<d>4.94205423</d>
<d>5.05313467</d>
<d>4.97619131</d>
<d>5.22163097</d>
<d>5.44902744</d>
<d>6.03539145</d>
<d>7.50758949</d>
<d>10.7317473</d>
<d>14.3004056</d>
</Subcolumn>
</XAdvancedColumn>
<YColumn Width="81" Decimals="2" Subcolumns="1">
<Title><TextAlign align="Left">Recruitment </TextAlign></Title>
<Subcolumn>
<d>10</d>
<d>20</d>
<d>30</d>
<d>40</d>
<d>50</d>
<d>60</d>
<d>70</d>
<d>80</d>
<d>90</d>
<d>100</d>
</Subcolumn>
</YColumn>
</Table>
<Table ID="Table209" XFormat="error" YFormat="replicates" Replicates="1" TableType="XY" EVFormat="AsteriskAfterNumber">
<Title>Acute_1ms</Title>
<RowTitlesColumn Width="40">
<Subcolumn></Subcolumn>
</RowTitlesColumn>
<XColumn Width="197" Subcolumns="2" Decimals="8">
<Title></Title>
<Subcolumn>
<d>12.1814286</d>
<d>13.6</d>
<d>15.0385714</d>
<d>16.1128571</d>
<d>17.3757143</d>
<d>18.6985714</d>
<d>20.1571429</d>
<d>22.3471429</d>
<d>26.3485714</d>
<d>29.96</d>
</Subcolumn>
<Subcolumn>
<d>6.99512075</d>
<d>7.33206883</d>
<d>7.50031206</d>
<d>7.46979856</d>
<d>7.77076113</d>
<d>8.14187413</d>
<d>8.26233162</d>
<d>8.66576735</d>
<d>10.0250444</d>
<d>9.51219848</d>
</Subcolumn>
</XColumn>
<XAdvancedColumn Version="1" Width="197" Decimals="8" Subcolumns="2">
<Title></Title>
<Subcolumn>
<d>12.1814286</d>
<d>13.6</d>
<d>15.0385714</d>
<d>16.1128571</d>
<d>17.3757143</d>
<d>18.6985714</d>
<d>20.1571429</d>
<d>22.3471429</d>
<d>26.3485714</d>
<d>29.96</d>
</Subcolumn>
<Subcolumn>
<d>6.99512075</d>
<d>7.33206883</d>
<d>7.50031206</d>
<d>7.46979856</d>
<d>7.77076113</d>
<d>8.14187413</d>
<d>8.26233162</d>
<d>8.66576735</d>
<d>10.0250444</d>
<d>9.51219848</d>
</Subcolumn>
</XAdvancedColumn>
<YColumn Width="81" Decimals="2" Subcolumns="1">
<Title><TextAlign align="Left">Recruitment</TextAlign></Title>
<Subcolumn>
<d>10</d>
<d>20</d>
<d>30</d>
<d>40</d>
<d>50</d>
<d>60</d>
<d>70</d>
<d>80</d>
<d>90</d>
<d>100</d>
</Subcolumn>
</YColumn>
</Table>
<Table ID="Table213" XFormat="error" YFormat="replicates" Replicates="1" TableType="XY" EVFormat="AsteriskAfterNumber">
<Title>Acute_0.4ms_Mean</Title>
<RowTitlesColumn Width="40">
<Subcolumn></Subcolumn>
</RowTitlesColumn>
<XColumn Width="197" Subcolumns="2" Decimals="8">
<Title></Title>
<Subcolumn>
<d>7.7275</d>
<d>8.845</d>
<d>9.325</d>
<d>10.1175</d>
<d>10.5875</d>
<d>11.7875</d>
<d>12.375</d>
<d>13.17</d>
<d>14.7325</d>
<d>16.385</d>
</Subcolumn>
<Subcolumn>
<d>2.45199749</d>
<d>2.14523503</d>
<d>2.3062885</d>
<d>2.10089465</d>
<d>2.18538135</d>
<d>2.03922167</d>
<d>2.06811508</d>
<d>2.5037838</d>
<d>3.15855848</d>
<d>3.11129662</d>
</Subcolumn>
</XColumn>
<XAdvancedColumn Version="1" Width="197" Decimals="8" Subcolumns="2">
<Title></Title>
<Subcolumn>
<d>7.7275</d>
<d>8.845</d>
<d>9.325</d>
<d>10.1175</d>
<d>10.5875</d>
<d>11.7875</d>
<d>12.375</d>
<d>13.17</d>
<d>14.7325</d>
<d>16.385</d>
</Subcolumn>
<Subcolumn>
<d>2.45199749</d>
<d>2.14523503</d>
<d>2.3062885</d>
<d>2.10089465</d>
<d>2.18538135</d>
<d>2.03922167</d>
<d>2.06811508</d>
<d>2.5037838</d>
<d>3.15855848</d>
<d>3.11129662</d>
</Subcolumn>
</XAdvancedColumn>
<YColumn Width="81" Decimals="2" Subcolumns="1">
<Title><TextAlign align="Left">Recruitment</TextAlign></Title>
<Subcolumn>
<d>10</d>
<d>20</d>
<d>30</d>
<d>40</d>
<d>50</d>
<d>60</d>
<d>70</d>
<d>80</d>
<d>90</d>
<d>100</d>
</Subcolumn>
</YColumn>
</Table>

<!--Analyses, graphs and layouts as compressed binary. Don&apos;t edit this part of the file.-->

<Template dt:dt="bin.base64" xmlns:dt="urn:schemas-microsoft-com:datatypes">eF7sfQl8FsX9/rzhjgaw4onHghdXQsKhEMG8SQghcoUkQNAqLsmSvPLmfeP7vgGi
HNGi1tZ69mfFq4DWq1rq8a94VKlFxaNetdajh7ZqvcVb29r3P9+Z/e7O7s5uVthX
Aff58JLdOb777MzszDOzM7O1lVOnVteVj4t07UkIuShyUSSP/ppJY9560kpdGvOI
BUoP/hecfw5/6blGEmIQT1STCrsTQ15X7VGEVNGjA+gPrtyL/j6JEPIn+reU/vbW
3QB96K8//fWFmPpvLv3No7+F9NdEf3+gv2cIjx8iRIgQIUKE2DVQRH+j6a+Y/kro
bwz9jaW/cfQ3nnBNcCz9HUd/Uforpz+5tggRIkSIECFCfFuA/rtCf0Pp7zD6KyRm
Gw/te4gQIUKECBFi5weMxfe2O4YIESJEiBAhdjlE7A4hQoQIESJEiF0OPdgb8e/v
TcjiwYSU9iDk4p72ME6YKiBL8VQkQvoMgJl2hLT1WEe7/b2Ns8X0rO8ANNmLx+xJ
/nKw7tINriLRgw/eyC94xR5j+zbToz5kGjufRoKTI3sSmNwo4uDopLLlbXFlqZZK
x5KJyUNLioqHKlqiKdkcS7RMHjq3YWrhhKFlx+VPGjJldmXDgtoqpT0eS2eU2rkV
M2oqlaGFo0eXt7fHtdGjpzRMUWpn1NQ3KNTG6NFVs4YqQ1szmfbS0aOXLVtWpEKo
oqZkGwRMj65NJdu1VKZzBjVWSCMUNWeah9LLcOsWOtS1OdaUOS6/36QlWudx1IRu
rD0VS2SKatUWbWoy1aZmivifDGVeC15aatJoiEEj6gbkFjKxpiVapqgppamZpBGn
36R0hnq3CMFPTS7iYSeN1v26MRnLaG3lqZTaaRpV4RSOTFIuNvzcGMTVqVTXT1+o
+y6sb5gnUnS5gE4ynVEz2tS42iIaBTstWuq44kmj8ZBxHm2k5Gi8E8NNehHhLmpn
TkumYqcnExk1Xqeld5fMcbktiElJx487Zsyk0ezA3do3nxOzUzGNEs7Qp2z3yQfJ
TYkpWGJNQbnBbz4r6pvUOE2m3ScbbDcEcVj5L9kJn4N5tBGKNe1m9ZHkpoxM2Clr
IyS82z0KLjdm5MZO8kikOxY18Ou0q1SWLYwlFicXYprJ8qJ2Zm3tlFoIW5ls1map
bZqZVEb6SC/lkmt+s83TqDPfxIwTc67buxAYlY+zailPCrJ8cs0oIaeErBLzz2DZ
kFIT6Thr2uoZF0Z7l054H7ck0Pv2c6EhlmxRnRx3qWR3uQeBTyydLFS/5bS2X8lS
pZY3n9qRzmjN4FinNRkV1K6UEXYz/m7QZtUjlb29WIszoWSC2Pag8/hjLE2SmElw
JiP/rZcDWpp384Jgv0ObWcy8whKLuOvGecLYYpnz+Aljd+YSQJOihqqTIrPtnhJr
0xIwXLR7FAA/N2iz6pHK3l48wyeOl5WDCeOspWbnLQeO5mx3yX/HjQkkd8522iQ/
N6G6tWO7SfZ43KHNrEc6e3vxB3GXbKnl6WRvyHbDomC/RZtdzD6XRtnFedduq9vb
m6XV2W6R+243JxD9tvuuLlcqr62Zx1+0mTmi0ywuLhpT7He4LNPZLuSpI3NsCdZg
zyiDrNc1nFzdqHpZEZm6E0UJbmeKRCeNZm8pj8vv3QUbrjwW6SMsuC5PxdS4+YK1
W1wkvNzldsAhj9R3ti1Kfg1D9wkb1HA7fEOY+ZQ6vMtNm94WHE5/BwnnOp8eeZE8
3Q7f6aaBitC0MktbptQl21TnRjewlK1AODftfE+3w1+P01xsVhOqENKKo+hvoHBu
2hmq2+Gb38zoaIo1q0p1Sk00a0J4NzjTmU/aj7IMU+YmYk3JZk2ZWW8GYxhJ+BY7
CCcf2ISH2pmpxVKdSSGkFbB8/1Dh3GmHb+Kz4/nejx3Xd8YXq5oznxAjSHf5lc8c
KtV4bFEqJoS0AvJrL+HceV97MIcGtZWWGyGgDduy2ax47rTD5y7w7KqIq01LhNAm
7Hb09BHs8LuuSCaX0HKszI43K/WZzri9DH1qszPKkT68VHA+s2jVm1wmBDcAz5c4
68J5XwOYA/BRyhOZ2Gkd0lQ6kmBIDvO+kA9/ajifumQHfSyalZkNSkUy3izE6z59
eG42pLRFHU2tWsb5SDB82K2d7zGHymRHKqaloOYQQpt40zXfS3Q7sGCWkGo1pbYl
E+KtWPC6hE/Ekj6DCLhM0+JLNdocqJRRhz3TKT6S2CH6Q87t7EPADqsPhXB2fCa/
LwZuZ1923GI6u6KB/maUE7KO8q2gubEE/hzeodvZj4Wp0FLxWEKpVxNpZSo42wDl
UF5+ML/2Zw4VqaTavEztFIJaAHbkz3udbgc2LtsxcDsHsuPZizTa2MqfdcDj8vzq
YbZfg5kDTZ+EmmJPRCUtRloirVnKEjxf8ucUyw9vJa3prEzR2qx1I6SP2F4405lP
CqtINicTMfaASuuyI4i1HVzDm2GBzyHMoULtaFU70spE2BNGAjsfZ37xVilaoWbU
hHtpVIhbu4x8IAS0O7Qb1GaGswNs8BaTQ0+fiJk+Q5jDzGQiCXKN5haVfUsddSLo
Dd6ycACfLONTodsZytzL41QrxySCRUf35RmuRNOndiZVUTNisL2eDArpLn3gSqAT
6hVqqanVRSooxM0O1odQMmi+Q6lRm5tp1VrTUClE0DGcYAvO4bwvKPFQftJLtNTS
WDyusbZwqtpkqRXhat46ARRAHqldHDtdSwkBbYCneZRwbtoZo9sZxhwatLZ2WpzZ
8yW7sXdcn3e8L7hzqjNpmYk3u+uWVyR2IpbyAwqJ6OrXHej/Hv11UaO30r8zCt6j
5fWfuh1QkNAOtsWa+G1JG9T3JHyIhQ+kXtZsv8TAAtyfd3y+YMOJPJJamPZUmi58
ImY5hE0roD6Mx2ktJoS0ovt+AWx8QchUKuSXQM1ancy00pSaqTXHOoR6RKY3eH7h
fYHChvtqSiYyKdcbg1LPFQWH8/nim3DUtLWrTRkhoA0u6SPwgY26jH5KRSrW0ioz
Z7ejbzQqpA9U7LRfQEtOPa3JFouBBcBzKs93bAdhwzBCapPJlFIXa2qljaEQ3IC7
XkU+sOkYLc9aItOR6lTqaU2WjC+i6lWIRJx61WnnaObQTffLkT7OdD6GOVRryVRL
zO2p8HoukM8E5kDFQZo2hBk3U+79HbQzkVj63Yq8YQY+olJy2oGN3cx05o+FEEEH
pLO8vcD0gc3h8vR0hlZVWUxLgKO6hvIDyhbhtDOJOdD+qZqBfWldsIigcuNwlsPJ
BPjQHIdZ3mp8JjVXolTYa5ChpLvyAxveienMnzc77OXHaaeMOcyLq82xtliKFuhU
rN35pLrbwfo5ShgfbZHXcIuHHeRTzhwqUmpzXOtUpqmJZllDCK2lvF5FPvDrSY65
a2rVhPNPg86PKyZ8n/5XS/N2pl770Ubtg/uLdDv80o0NsUxcS0t6TBwwmoLbICgR
/qPoC3+4nSnMQS/PekgnPu42faqYQ9RbjhGFuD0XWM9PZQ62cS0Q5FXLMykV+82y
dodY+FQzh5mxplQynVyc4W28o6q2jyc46zFY6UHzoLyePaXpdpsQ0+FuB++rhjl0
I+cd/VPnfR3PHKLVHfGYh55XiFs6431NZw7Rs+JnpZSzkj+o/8G8Hyz6wSwhCoN9
XMK0g/pwBnPoxowPOzOZA7PjasXLDqYzj8XsXHb/JTcJYUW429lLtzOb/rrEIFK4
24G1QmCHPsDUTnRadf09f7tv4yb+mDjgbgfTZw5hdvSEPus0eSJ1b6eOOehmXFOo
++cdJEEeGx9Lt2rxxQofIVV4s2/AzsfUh9ju8BZGH39W6jS5knLng+WZVzkNyxRa
lVmGEywVB+heuY5CO7BJO63t65SKqrrpM6oWCIEFQD0vt4P3NZ85TEtqi+O0M9ig
LXc2XhLodhi4nUZ2PENNaEqhx4CmDU47/EbK1VQycVSatV9mCHc47ZzAjmtVmCKa
cOktO+G0cyI7RjvKjBgfWDCDMbiP82M5hEaStrm98wv+2j9/I/yESxmAfscagqrU
AOuKczsnMQc+aucNeOROIdjjN8HtnEzgXUi3mS3UAw33ZbOQGq2H7cc6ydzOQuZX
3hbTEgl7qpg4lEjHbXqY/e5TmEOl2rYo5SaeiVf/C9OZx63vXBSLK9UpzeUdBtwA
H2HmcD4Xi5iD3v8CWZ90DPIT3n7J+WA9z0V3dbKjudP1bYGz3jDrH7wv/hiUJxKx
xbSHKoYVAb0QO5+spd7g164cO3FaqnbMuCmtDVJbCnEb/8H0gfovgu9TaJ2l1GTU
uKOLATpB/lwgHxAZEXxPZH/dYKB7O7xTMb2D9r+gInPR4VCv8mW3HKYd1L18zKe8
RUs0dUqHwhngmRLHD5167FT6O4dEH3/yideFcHYoxE3/YDrzjnFlKwyxuQ+QAR/+
5o7DtIPPFx/RgHSmHbhEjGpV2c1Bv1LeL8ByyMVcVUcqqdTHWuRPFx/9so+vEkv6
8Jgn9/Te/Oz8noSM6UXIK/TvVvp7jP6u69k3DtG4HV616+PPla3OR4tBIW7pjM9p
O3OopO2NmlKFkFZ0/375NOYwK6a2UDtKfTIekxXoocStHGJ+8byuz9ByGHMbjeL1
obweQzu8K1mRitH0ScSaXJ4w+3im8774swT5ns7EJDUYh/v4KtrpIPBcdPNYeOQX
PhdLmcM0VcvQJEo3tS7TYpIHZAhxq8eQD6iUPEc/rr5da4KarVrfUxdGB8VxG2d/
ZzlzmJls1lIJZVaySBkDcewAPt7PF+/bRqckM+L4pR0KcUsfvK/TmUN9a3JZE7y4
chkAAn3oXX7OYA5ThDAyQK8RniDIAHgi4QmKkWQCiHI7K1i4/y4YF3kII0nwe/qL
JvnbxE+oFNxC/3Y9cxB7ucjtrGTh9HYZOstGXBFQj3mnzyrmYL5Hk77WY8+XvJ7H
/FrNHHTdosBwlBDcwB3E2S4Ti50u5vBEn8YItygH3P1m+oydSMvllj78LqIlPeFU
t3MmC9eQUps1fSx8RgNVrbbhY2gv5O0pPl9nMQebHUflAekjlmczfdDOD4hVJwiB
BcB7czkfzK81zIE/F67VvMdzgfX82cwhOmXqdDVWWA8uMijEzU65buccYvZz5X1c
gELc7CCfcwVfb4zqwUc/X4JGSAC380N2XNOmtnh1dmT9XGLJr/OYQ0W8Q1Om0VLj
8i4f3h575/uPCNSrM+uV2R2ZuGN8HzGEuM1rQjs/Zg71sbb6DjexQbzSGe2cT8z5
UbWO9wQI0C3e48Y/YQ68PLfhSFszGxWvL4dBFAZ4vsTn3TnOdgFzmK6mMrElqhDS
CoW4tV/I50LmcML88ubkIo0PSkoAY/Oi0nKmz0XMQahX8a2KEIuP78rTGZ/Ti5nD
zE6aQM3KfG2REFiAezlEO5cwh6mpjkysher5ceOdlRhxjoc7y+GlzMGwM368dAai
u25BOz9lDpXJ1CLNXY750If/xxzql8XSx4wpUSriS2Z3xJ3vL7rXdZcR6NllXYDx
7O4CdDs/Y+F6YgQXQCmAtIeSqujnKumEQ93O5QTq+SgP7g56H+/DxRFMJF1IILm5
nbUYzBNP0wCjRvJwUK7FuojbuYKAGqENujJsqUoL46K4pqTjyXaNv+AXAHHrabcv
SX9xhSpmrVBLtyd1O1eyMJBgYvtkB4yxQZih1mM29MbtXMXCnb1nvlg8HJDdD6YF
t3M1c9nT0wp/279ngmuxriuzWTh/IvFDJlK5nWtYuA04AcEnoJxgWeF2fk5gLhrk
nxdk9/PagHxyWA+0s4659Tz3qogXJYi7eV02e6lC77GSz1LueuiwfYcQtLOe/u4n
ey7+nxhNChhhnoeV6ymENO6dzwo3t7OBOX9/0Rd6ADkGiZ0CG7idawnM5Sjbp/hQ
rzINfj/SG4yyffi5us9AFoXbuY75sVXvtK1pK22cPCPZMqzRVpohgngdOMZb5HZ+
wY5r3/9d5Iu/iyPDTjxA+cBkdCiPWW70+2uORTvXM4dRF1wVEdsnO6CsdE0k5GZ6
cNUcPvt68+m94FS3cwML98RdnwuxnHi123S+kR1fu2++l3z28XzBewaqW9RUnPYs
hVBWKMSqW+ATq8TSXtzMHDbP6uZBpdhKdbxSyXlN43buvMJI518yh795D5M4AOnc
S781bucW5n7CgfmFQjAHuk+fW9lx5r1+XsWZfCK+xLeB2/kVOxabAi84L4bt10Z2
VnyE0pRM6Bu/KSXFHTOV6gZDjXmD2/k1O36utZfzUgL2FhPGBm7nNnZ8X12PSPc5
Lwe3czs7nvFrf+kjA7cDPc8Iqf3z85FxM38R8apd6bXYxSBEA02Fp99+ZuD7z+D7
wTtZmH2/l++ZPt2Xn//Hju974r+G/9cFt/MbdjzlKe9yeK8o5m3gdu5ix6NW9vS0
4wVuZxM73jL+hgjMmHEDzO6JUp2x71xCJh3NZ+l03f/eJ9Ah4XbuJjJdZzECIdyh
27mHQMqLY4xfDyfpdu5lZ1uec1Cw4CAPccTt3MeOx1m9HIAaF0apQGJDLIVAOz2x
koxBO78lMDdu4oTiYyYec3TRuJKiiWMnjDnablehhkqK6PVoh6VoPNVBCk37opKj
i4txXsr9LJyfavVwSiaZ4GGX0VLy/Z/MEurVBwikc3fPOpR6eP8Fs6B+TWO/8KNs
dh+9z8XtbGbHxSd2Z4mQx/rz/Ac++/FS+5fHjfbid8zhuekRz/K8yeMy3M6D7Pjw
kh6edrzA7cCIHi0/C7rXY27gdmAkkJaJGuiawlidNQwC+t3e77v56GN5fBEbrMs4
h4wZYJaifDwK7TzMHCrURZ3K9FTH4sXSYRLH+hRnv/IR5tDN6wv2HMj7lTiesJVA
OdTXywghrRD7lACdDwO38yg7hvUOMMdzZrLZ2Tkl8v571jIu8Rhzr6xWPJe62Pvv
zvGNxwnTYzifvz6ZykisKQRXoHA48+sJwuzo87OEoBYMIXylD8LJ5w/MoaaNLfeE
geP6VrXZMdcB+u9iG+jsvz/JHCqT7e1aqj2uZjScumwZ5pClM7GMJzzFHCR2LIOt
9nR22nmaOcD6grk1bm8LeDrL7wvtPEMgnStjmU4YQ2SpJIRHQLdF/n4Q8+tZ5sCX
tMHagthS2bMBdsSugZPPH5mDxY5SmbRPz4b5G+L8VWf6PMccauMqzCxwHQFSSHfv
9f5EeP8i0wolUQhqweHE7X0Bps/zzGF+rFlTZsDUFCGwABiPks+nxfL8Z+bgXmOY
gCSpJnwMCF5yqKRZgWlj3M4LBMbaxGdHBhjuqaWV66oSPtYK/cCXx50+rvSxpbqd
F1k4KIewZMZtoYtC3Moh3tdLzCFa3ZFoSXdI38kAFOJWr6Kdl5kDn8e4I/XzX5jD
T3m5cgX4TyngacNNUCORkV0/jGA6/5W5VSST7ZobGeJVb2D5+Rtz+FGkbzeMaNwj
ed4DB8BtcJqHfP5O4F3IvTc/ucXrnS6UZ+92+RWCdu568HFeOUrQvZ1XCdh54BZ3
LgCFdJdf/yBs/kY3hhTSnZ1/EmYHbuz5p11vDO5Lbgfv6zWC6eNhxocduJtzyNMP
euWWn/t6gxj35ZFhMNggf5+CfP5FDDtPbbqHP7VOHEa6s/Mmc6hMxpOJhOq6pGgo
cas3sH5+izk0zC9ns8dcXlux9+befN5mDvNiCS3lOguf94fkdip0O+8wh4ZUh4bv
MITgBuzzx5x83mUOtWp7Z6pDIqB00G6WS/ogn/eYg/HeXAgrwl3/YL36PnOwr9uC
ebpCNI/5SNguf8AcIH3YmkaXRLLXh8702cYc5lG90qwKAW1QSHe65UNilGePuqP7
euwjgs+7hxkfdj5mDtPUVDy5jE9Hks3Uk80T5noen4tPmHtVXGtvVaWSjgH0mLze
wHz/lDlUqumMFo+r9nxCgG4R9ZjTzmfESGePqqz79OHjzjPVdn1muPzZsK/jcPLh
7wmM9ZWwPQDMmDh6vGUtIjwX8ucd+XzJHMx9BuQvLO12zP4XPhf/Zu4Najyu1Kod
boK1++fiP8xBf97li80Jzy/5+25MHz7eV6GmNbaS1WX1qL2f4uTzFXPQ31NDxbos
FYNPWwiRiNf8XqzH+HjE9FSMFsSEvHIm/D2avDyjHaDL5jnUaYu1lJZo0nDyWEYY
EoD0EedsO++Ly73y+CItlXGvoO3p4+ynwLgPznNwr5/t+eUsz3nMhelw196glw5H
Pnz8qDylLqLZ3kC78GmNfYpEiET4cyqfv4rpzMdnK2jj1apP7pXdHcxPsPPhzwXa
4eP7uP6rkPbBWOrbAPWh9zhAb5bO82vZlC9qRYMdU8qFKAxVpLt878PsTImltCbY
yzotuyv5/iTEYgeWyuXBOvG2ZKKiIx7XZMMkHnYwv2A8XbJeZqwYy8sOpg+8J5DY
AYEhwN0O3tcecjuQ0QLc7eB97anbSSjl7bRmlZYeLzvIp4CXn24mJCnErd5AO/15
eTbmH9YmaUWUYkMTKS2N8xBhPFMcT3DuIzSA89H7uW49VIW48UE9PzACVVADNaMK
4eywrx903tdezE59K+gwMaQV9nrMaed7zM5MlfKRtBMImZ2Ixc7eEVYfltfWNCVd
JosSZ/vuzPdBEXgnB/MhY/CcqnGF12liLKcOd9rZh91pXbJpyTLY+8CyWtQEtO9i
/azw13ZCvu/L7FSl1LQuMKRtGNSr8nFsfC74G4TqGOXCt5eQPRYe+3ignf25HS2h
OXdbMQFlWa5/0M4BzGVqR6aDpstM+eizU7c4n/cDBTtMtkgt2e2YfFD3Dhb5NFbE
v64d5HOQaGdGRmrFj52DrekjBhYgey6Ixc4hEeiD8XmMldBMSQH9d7mOQjt8WsvU
ZCojr3k4QEfJx2krdDtKBN49KEIYGapoAbrVdm9z++YzJ25nCLNMZYt8IbUO6BNI
9AbJy8PndChzeW2YTajYEN2Lp88TN2cZwK3npNblb5N1up3DmB3a/4JdIDPwHlEG
eN7lzymWw8OZS/kiWv9Yl41a3hfAcyrvn2J+HRGB+nAadATVztqYSzkEPnyHMQ6n
nSMjUNOWd3ZkWtVOVQhqwSdZ67w553N6FL+vpbRTWa2mYBMP2TMP48Z2vZq12BnG
7FTUeGyCR3j62PtNhNnBfB+u23FdWsDg/nyhnRG6nRlJrwnZ7s872hkZgedUf+9Z
5fbmU9buRCx2QDnco9upUN3s2Pk406dQSJ9Ktd0ljezp7LyvIuYC69HSmaRLq+PV
7mA7OJrzYTrKfV43lB95/YN2irkdNQP7VGTcBiZg3ru3ni9hLrx+buMtuzLVsWIT
+l89hXNnOo9hdmZW14+h7XsCVk3JALvBiVMAnXzGMpfZajrmklUMCsGd5TicdsYx
F1MnzI3LhIt7vwmf0/E832mH0mulAtjxbneOZi7GejQQUqwL1rBMtArvUeTjSGjn
GOZSk6Diuxm/lOBUnPB+EPIM4UyfCTzftXhsuQKbnTi6uAxQnu31GGF2sJ6fyO8r
0ZJSYTqby5MBdsT9f8z5h1ieS5mL9L2n8JjAPXnn17H8vrA8s31cnAV6CEQSzp3p
M4m5zNQysKpOc3u+3PUq2pnMXGq1FO3FdXA+NKntyWQfP3T2T49jdirjaooWG9or
lK//Ajti/eO0U8bsGPs5CGFF2NsLZzsYZXbqtZakpsytEcOKgHIor8fQTjnP96Ym
LZGxdZIFQPmR28F0ruD5jusm6strZil1bcrSIotRSB/ver6SucBSIqUhucxti4nu
6/kpvPxYxtmcCg/4yPu5mD5VzAX7X0JQC+zjq04+U5mLvm+Y634g7uUZ7VQzF6Vn
9zP1UF/Co7OO2OdV8pnDszRaIbbLRlY5oI73rldr9HyX7afHHhIWwX1cHe0cz1wa
3DZg0GFPZ3guuK7D8jOd2dHHe6eqfJmtA1B+5PmO6TyDucAW8qk2tsWxY0wdoBC3
+6rQ7cxkLjhOC1J8hrM4O95/meM2mD58DqFhx2UcAIbL5OPqaGc2s1OhxVssGx7a
4P6+EtudWp5fwntG2XorSGd5ecb8msPvy9TzFbIes13PO++rTr+vREtHTM3IrTj3
03PWz/XMTjfTQFi+e5cfmBEN9TOtbVQpFQZ33Yt25op2GlpdTHVfb8zj+eXcR0iI
5afdmc/sVMJ8kpT7+53un69Gnl+xTDqT0tQ2ZZ6W0tcRwtw9jGfXP+bzjuOQC5gd
e/0DGyWbtY+f+ucEnu/CuJYsiaD8yNdXop0TnXbosyr0v9kzC897H0873+fpk0ou
U+PxGOwfbp8zCHDvf6Gdk5gd8/3gDGn5cc93fE5PRjvpWGKJ60gt9C3s9TOx8FnI
y7OaUKbENFdF7/5cYP1zCnMpz8RpxaEKIa0A/SOWQ3O/U+Sjcj6ZzjitVeUPF/GT
zou4HVyn2VyZkC3UdE9nvK+mCBt/7qCP11SQLfI6yN0O5lcz46PP73Xt6NrHAcx0
xudLi8B782laLBNT6p0Dxi7Q+TBwO4uZnXtecn31zuB+X8inhdnpZvqPj/k/rcxO
9MkNW9975iFXQ+7ruzHfY8xON2Z82Dk1AgrNqDeEsCLs+yjqdlhVwu0sYS7690Fc
ewbdz4ON6+UHNrJS3eiw51SuDzG/2jifqWqipT4p7eMCFOLWXqCdBHOZqbYktIxb
rcHrZ5GP8/lKMjt16tKYJoSzA+oN+Xgm2mlnLmzOl9vDRfiu1XI7WA5PYy7Cfrnl
8Qx8PCBjmcD8ljzfhfRJMZcvVhcvf4X+nqa/TfT3xAmiqnRixkBY9zckEumL5Scd
gRmbYlvpBRiTgn58cT9CRvfiLSO3k+H55T0tl+W7dz+ug6ez9+tKH/XY0gg8XzPU
TKsqBrTBvZ7H/IIVPdBvWpY2+jqSRsO9n4vP13Kz/HjUqu77LCGfTuYyVgwkAVwC
9nqDzvhowucRVpLRE+CA2zmd2Zn/ytotn66cel/L4Imv/bZq8eFfnHPSssbjjujR
eOwRPWBl1/Irs9m7aFl5+IVsdj4l9ynbXqenYOcMZkfSVbIAys3rtLNywjF8PKmK
wFoubRFMFud2VkSgHSxPNKtxjT8YNbXlViPEq/7BdF4ZAcsTvvRbok1s7kjFM6mM
bmcVs9zNZxmIQtzqMSzPq5lLOS3OsC+oXNXx+kfs4TvtdDGXqo72Vip1VSGoBdDu
yOsfTJ8zmUu12tyi2TtvHtDtMHA7ZzEX2BFrQTIl7RPI4LTzA+Zygtq+eFpHWyLt
8uLzr67PKd7Xmgg877PbMzGv70DZ4dQtZwt2eK9b1umB91biuW5HaJfPYXbK4dNv
MztpbXaqtEa0z5dw2jnXtOMxz+qLbu3w2fnmvitKbUrCCPpN3nr+PGanYe7seugN
LnGpn93fV6KdH3E+amoJ7VdO1eL+CqOz/PzYKD+0g5FoWaRK5zXZ4bRzPnOZW1nh
+UJOIW46CuvnnwiW3QG7a1zXD3fN4+gf6SBrI8jnApbv9n3n7FNzu/+e1IUR2Idq
WiyltsD+tNPVJR3YkNESMEuMLMD5XPA7na7CaLpqetpgH7dx5vvFzKVChalM7p/W
g3Ior1dxvfklEZitb717fzj3yTkE0oTbuZSXn4Le1kA2PEsL83P0t5X+XqC/l+jv
lf49/ta/B6bPT5kdNt+GvdOTzbbxGifB9Pk/5iLuswSTImESqzhpvXv9cxlP506v
WQV83E/OB8vzz/h9pWlFmGjR4kmlqllLp+0lQDY/Kmu5r8s5n1gy4fHZHMe8Jicf
eELwvR4tRHVaS0ec/sXXe3o893W1yOcKZmdqrEVNub9e9rCDfK5kduqbWmOJZskG
kzpgTz7x3MnnKmZnVqxtUUeaZrsLIbs+dPK52pI+YlgR/7TZMb//hXyu4fmlz+uW
zbkAuNfzqFt+brEjNUK4fva2sy6C81e1FMyelk9NUYib/kE765nLFC3drLUlXb8U
2v141AZefvg8K5fRZ6/0wXS+Vi8/MGPZvWMJet/7Ob2OucD3L9QO12z3GG/B9PkF
s3N8R6xJc6nDAFA/S+ZHCelzPXOBHa2rEi3xWLqVvdizP2mQ7/Jx2grdzg3MZabK
57M14NzuSrU9RttCbOtBP8vTGe3cyPOL9r/SsMO2ywbQkF9yHY52buJ8YlAhur5G
8xg3Rjs3M5fNdwiBXHDL/dks7NYBKzLhis36qz1u55fsWNyPke1B39RhuTf7fozO
8nNLBMwK39PUmzGr4Pjctfxgu3Mrt9wNRj2QZVtGwWqEnvT+4EdPr6ld/bJu51fM
Tnkq0Z6KJV0LNMwblM/fwPvi2+g3pNTFi120sxvYvfVAO79mdqoWpTz7F1AOvduv
23j58V42QRTill9Yb9zOXGD9RXd25PUG5tcdyMdrWb8PPnfy/GpSab3aCc88zE9p
VmZUWR54qFfldjB9/h9z4fPiCmtb1ZoE38nZCoW41fNo5zeinfmxxDRNFcIjFNKd
nbt0OyDFZqpuM9rgvrz7BZuYS0OrxjSd40WuDvfxKEznuy12auOqdGm/TI8Ri517
mJ2a+tmVtVVz68SwImD8SF5+0M69EWiXQW+4vDJnsL+XcabPfcwOs5GRl0EAzDf2
tvNbZqdWTXjR8aF772cu82lrsSyZdJRjhEK6s/MAc9G/RxbLdOodufJ4Ji0YhfF5
eTuIdjaz+2rQmloT7slDhhI33YJ2fsdcouYHpY5v1RIt0zSrKIf8ktvBfH+QuVSo
zWpFMtmmVICbE3a94bTze3Zf1Sl1aizjvsTS/lw47WxhLmycRHH/mrN7vwnT5yGJ
HefWsnY+Th3+MLODFgpn8WklDa3Wx/Uw4jYfG+08EmHjP/C+QAjXHXQ7DNzOVubS
3fc97XDaeTQCe2h+XT7ieELv6Eo2HkyTMLuKHVUrsH8u6i7QuvwMLg6h+BmYMM+g
w2Keob0fG7Nm/48814fvcwju28+Wf8EGnrg/EL57DezQEiJEiBAhQoT45gCK4Eqj
jX+YLM3jSiBEiG8WedGJXSATi0g/Ngvb2HldSS5W6rSmVEcs06YlMkplRwqW1rSq
qRbY+mOWMmtehTKmLU3y9TWJJkCpQtmGPfzNndyVxsnTRzSOUqZPLi4qgUt9ZwCd
LEyjUtbP7kGyNMUjbFdd6IFtYiOAWB+IgFpBVjMca/QsQNdPYvFhpBbeyEL6d4fJ
bK5LP/aFCcQz+jH4Pysc87n3hECu1Qrh+dwSjtFCX2OhcPyCQH4dSwXwhDF38coA
K79sFtngNe3+yJBjYZ7dH1kj7P7incj8xbuT+Yt3LPMXU0HmL6aMzP9tI08BQAYM
QiQoJ9AjhHe98IocSgKkaBlR9BAQmtPnozpgD/6CW5SN8BnPpdasNKsZVYhsoK/Z
dcV7iXKz8sDYs/UVGDu+vgJjv9hXYOws+woMaeg7MCS278CQK74DQ/ZJAk8lU+jd
vESPo+wb8SFChNgdgA86PPRBAO3iWV8Xy5sOOfudOZvuL8O/1ngfrMbznQ3iPcA5
1q5+cQJTuRFyIrkkH/Z1tqsPMwVM3WH3sSoO0ceuNUwfu8owfez6wvSxKwvTx64p
TB+7mjB9rCP8oU/oE/qEPqFP6BP6hD6hz87h8zpJDYCvy7qHCH1Cn9An9Al9Qp/Q
J/QJfUKf0Cf0CX1Cn9Bne31uMmbewLk9BB6Lq+rDGDtXjBOiz7G/l7E3fFeTn5G1
7C8hiwnfyQpiAt7sQQj8EPACDr5M/43MUQNSgMu7YOMfmOkRIYOFeSCj6JmFSoGF
S0FBIVvVm2dEgRU1YATmCL3WE+4GVl7xF4RF+ryfHgR2fIH9UmG216Usbb8OLo/e
3QV/746+xSyKrx9Pob/LomuNWWvuOSdCfOnpL4Z4TX8xxFeh/mKErAD+YoSsAP5i
hKwA/mKErAD+YoSsAP5ihKwA/mKErAD+YoSsAP5ihKwA/mJ806wm6iuARpN+JEr/
zkomYEf6xbEMLAEKcj0QrE05sbwlmYilMycpS9NFSoJtJxA7XWtWUlq6PZlIa0ph
oTJPTcXURXFNSceT7doMTU1nlPRpHSoNA7ys1nc5sIyxrgeCRQujac5n4Zf1Wg/k
BnM9EKTyJLYzCC4q+DnhX1KBYxk2sqvBShM4w9DrPWLg6qFlQtFbrh+Df6dwfLp+
DHl8hn4MebxCP4Y8XqkfQx6vEmy+KBRU6+oh8coAK79sFtngNe3+yBCvafdH1gi7
P96Jmz/enZs/3rGbv5gKMn8xZWT+5uohKBNgDCJAiZKtHALIF6YAwB7SifL6yQwM
Hsyp5yD2FwLDKRzrS43Yo0yrD/r4dsQzads6JVbKBxIFDEFk/aI0MrBk1YxsZdP+
pC+cdx/DwHd+HREZ8grpe674Xb8QIULsTrCMb/fhNd5CiZ8IcBZH1AFQhUBFAnok
m+0ltC8Rc8fM6IVRPJxz9R0335x/evSKtYCbytAd8Y/G/e56hsbo/TOoz2qi3Ba8
mfH3F+24uXNsw+tGRVcREEtvacDGaqgeuS24S2c7CoAweM+/J/3zYY/OPWnFelCf
s8gLeeNYQwFgVa3BkLuIZzxF8ayH5ayn5QzTm5/1tpz1sZzhOi9+1s9ylm8528OF
mZN1eBaehWfhWXgWnn3dsy7L2ZkeIXfetnFPy1mB5ay/5WyA5Wyg5Wwvy9n3LGd7
W84GWc72sZztaznbz3K2v+XsAMvZgZazwZazgyxnB1vODrGcHWo5Uyxnwyxn8A0L
8+wwy9nhlrMjLGdHWs6O8rjCcMvZCMvZSMvZKMtZoeWsyHI22nJWbDkrsZyNsZyN
tZxVd8FYC9dR5mjs8DySD24wUgPqGkaUeKxsdloXbAWOIdmAyeaxX35Qfajusq0M
rcmBez1DOBdRD2A2Rf9OfRYHvfI1j65enWV+2a20JOmuGIn7MN80G2hgh1lg2lXG
/1rPn2AjjqYrYJstpOlWQ46hxwsmlxQXjxjWePK0WDxeD0O9w0cPq6ocX2w6KCMV
i//wgnxSM/BYGnkHDNSy74htx0g0qR0IXyPb3ti3k400ZmOpMoV6J1NKUzIBny9P
qZlYMlGQv6BU4dvrWuyMUoqVTFKhN3rEKCWWaEppahq+BK+mlUY819IF+XDbpUq9
2qZZ7SodiVgmzYIX5BvpQEOy1FmsNmUoE/oPvDjPUSxKXEuni2hi3T4Q9vbfBYnf
QUs7ffoblXRrsiPerCzSlOakhP8omnsZBb4Lg/shUdbxZAvNu0xrGyVY2NCqKQuU
pWq8Q0vDOGaGnjex1x/L4NotSWVxKtlGb7ejXb/jIoXcMRC+MfetUriT9f7hQX9c
2C/jg9Vf4cAuwxxyJxuCxe9OLIiafiFChAixc6KOa6569pkao4Ug0KDwV1+mGwzR
MfcGy3cOELdZasQtuh46FMQNqz9BcHWVMU0Uf5QpHeYL4EOOTDShLNvGQzKcT97t
x7Uhrc85MzH0gskzZlczyTJ8ZGNhoxHtOwOaKvz27R7fFWCZCBFipwKqRfu53Z0j
929e4NxrJY/ch7j6uMfZrXxc041Hkvl4WAt9Qh+LT9bmiT7w2VQrMKSbNbJa4sP8
ZAx4JJsPM8OtyeL49YFjuY8I9MFRPMT5A2GwBPQkKj5QnHahB/LU1D6GPGWC9lv4
bwU5iMDg/SnkIkq3llzM/vKzaWQOmeAysRRDINgXm3V8/RjTouLAKJ8KGQ6M+h7X
DAdGv8nxxXBgdPtGJcOB0RAhQoTIGcKB0V0f4cBoODAaYmcEqkX7ud2dIxwY3Ul9
XNONR5L5eFgLfUIfi0/W5ok+4cBoODD6tWNMi87r4l8CzCN85fF8qVxvlLouIIOI
fjuED412Pn3tZV9+OjJ6I1GIOQ9VBogl52uH2FHIld15ejpEqG2+QnrH0uHSAXcX
/OCkI3fZdIChab7SfMfS4chlLbe+/4Nxu2w69KC2+Yr9HUuHc9vePOiJPhN32XTo
SW3znQF2LB2evePBDfnPj9ll06EXtc13WNixdLi1x0eFn4zYFZ+LasuumNfou2LC
3iCwK+Zogs20+66Y2/Ei5+vv1GLfFTNCLz9VeHM3ip5tF5UCB5eCQj17MblhA02+
dWbQ22XeQxT9Fqro9dk7m1Yt3i6EDPHdQhTyv7SuqnrhlLqF6UysbeFSvbguNIvz
wmB3nN3ZgM8Ews+mstdbquQ4/R1NeFV4A4HXiGgSKjTcsscc3A4I0/7z4uX79Ns3
OqMnvwhcGGBSAIIihcDHLj8b2bz37z4dr1OISCjAlUUKwqh6MLjtlCuzdcs+LeMU
8iQU4IcURpAcZMQhZ77621m9emFGjHBSgJIhUgg2CSjWvvDHvzS3jMGMkFCALqtI
IfCMmLPvgjv2mvwJZoSEAiw3RAojSQ4y4opXv7xt48HHYkaMdFKA3qtIIdgkoMjc
d8kbdw6ZiBkhoQCCSKQQeEbccH11+6yWzzAjJBRAXyEFmEYwRWtJaXyiwlR60JwE
rbHjOAgzon/3FOp0TdRsxN5B/GXNPktufPddPRUiPiiUN5/akc5Q+RYUlyEjJpcU
rUAKeT4o1HewDQ3ruTw0DG0/Nky7qPi5NRfpGdHDD4XOouVG9CBw54/eurjwp8N0
Cj19UKibWV9lRA8Ce742aNjjXx2pU+jlg0J5TWWTET0IPPunq9f2fPF4nULvbijA
cU1amRpXW1q05jLTTBDQH8ps9xRmdbQt0lJQImMZjU99CqJQGs2UhAK8PQIKuJFh
4G3E0tiD0YrPeGMNF3FSgJ66SCHY2plirPLH5ftVDdcpyFTTHsRKIfA24hJSv3CP
dR+yqukMqWrak5gUcqKaTv9zcenad17TKchUUwGxUgg2CSia/jG74Ljn9sOMkFCA
ukCkEHhG9Og99/rRf3gTM0JCYQAxKeRENcGTDi9G9IyQ6AXoDokUgk0CisbRRX/K
f4fXC2dIVRPs2ClSCDwjeo2p2rZfgsvXMzxVE1DIoWoahFWTRxuBFIJSKgYqp190
SOehWBy9VBNSCFw1vf1x54cjzn8DM8IHhcBV029+8xR59/K1ekZ4qSaDQtCq6cjZ
iz986QB8IrxUk1EWglZNj+1RceVB5xTrFLxUk1EWglZNV9xL8vbfn6umMzxVE1CA
45yqpjM8VRNSyJFqwoyQqSYYpQYKuL1z4G3E6588dd/jvfMYBbiIk8LexEoh2NqZ
4sjyQelzFozVKchUE4zJiRQCbyPu+1PJm8dcxtuIFVLVtA8xKeRENf36mjHr3970
uU5BpppgmqpIIdgkoPjllrtfPqqmCDNCQgH2chYpBJ4R53z6hxOG/uMjzAgJBZgR
jBRyopqu6rPh5rmD9sAnQqIXDiBWCsEmAcXDv/rwlz3POgYzQkLhQGKlEHhGDPrq
x1es3MZHX1d4qiagkHPVtMJTNSGFoJSKgYFH7jn+vv3f11PBSzUhhcBV0y2FN5ZN
u+s9zAgfFAJXTVfscdzzNdF2PSO8VJNBIWjVNPvWo5+Iv8DHHVd4qiajLAStmo68
4OB/9p57oE7BSzUZZSFo1dTyxFt3v359pU7BSzUBBTjOqWpa4amakEKOVNNQrB0l
FODLlkABP3oReBtxwIwpV7ywZDCjABdxUoBZfCKFYGtniqOGbPyg4MxxOgWZajqY
WCkE3kY8etdXB878iqumlVLVdAgxKeRENY3v++k/DlzCX5WulKqmQ4mVQrBJQFFy
4MyawY9y+bpSqpoUYqUQeEasn/pawQu/NTJCQmEIMSnkRDX9k2zc58zRQzAjJHph
KLFSCDYJKLqeWjv8sGP5O+uVUtV0GLFSCDwjTrv7s9OrjuWqaaWnagIKOVdNKz1V
E1IISqkYaK2dftfIv36gp4KXakIKgaumX1/6k45xzyMFL9WEFAJXTZNK1/7qpqFT
9YzwUk0GhaBV04hTH67t+WQfnYKXajLKQtCqKTugqkfBvfytzEpP1WSUhaBV075P
JYtK3irVKXipJqAAxzlVTSs9VRNSyJFq4q9KV0pV0+GE1474KbDA24ivSiJrrtyz
H6MAF3FSOIJYKQRbO1P071jz5ryhR+gUZKoJPnouUgi8jaiYMXTUIYu2sapplVQ1
wSpqpJAT1fTL2VuLL4/8TacgU03DiJVCsElAceXnQzb/5N29MCMkFGAhskgh8Iz4
8l+/LfneC/w95SqpaoLLIoWcqCZ40vEN3SqpaoLLihSCTQKK/ufc/2xnC1dNq6Sq
CWYlixQCz4jfPTr8lLtruGpa5amagEIOVdNArJo82gikEJRSMZAZdfKRp0bf0lPB
SzUhhcBV0yV3fbpxzUX/wozwQSFw1bT4zOtS+86+Qs8IL9VkUAhaNfV4vv+x9Wt4
z3qVp2oyykLQqunz+T3Pe3YBf0m4ylM1GWUhaNV00vHqdZPfqtEpeKkmoADHOVVN
qzxVE1LIkWrCjJCppkLCa0f8QGrgbUS/vt/b+OUXXLLARZwUioiVQrC1M8UVh/2v
5eFHeSq82EOmmuDyIoXA24je157d+08qH+J4sYdMNcHFkEJOVJP2745+77RzyUIv
ItELJcRKIdgkoDjz/CnXv3M1f2FMM0JCAZZ0iBQCz4iLvvj3Uyef+zFmhITCWGJS
yLlqoheR6AXYGFCkEGwSUHx1b5rMvZO3ETQjJBTGEyuFwDPipl+0l1zen6smmhES
Clg7AoUcqqa++ER4tBFIISilYqD09GFf7X0IH+ihGeGDQuCqacPMH8956Fn+kpBm
hA8KgaumH535h3Oe/vhUPSO8VJNBIWjVdFdizx4bPlF0Cl6qySgLQaumxQ9cOn/M
yQfrFLxUk1EWglZNm08ec3RebJpOwUs1AQU4zqlqoheRSBY7hRypJr4ygD6UBgX5
wmKkgOe4+g7gL0YeHhC/MSAZEP5ihKwA/mKErAD+YoSsAP5ihKwA/mKErAD+YoSs
AP5ihKwA/mKErAD+YoSsAP5ifNOsJkYndoGFYtKPDTA14Ab50Geo05pSHbFMm5bI
KJVsJ/zKVjXVoin17bOUWfMqlJK2NMknw0TShF8POJwh2itVGidPH9E4Spk+ubio
ZPfensQGyApMo1K2MI/23QhsRPgA8yVkk5FvdkBeifmFOJbtSQBG59HfJBY/n/42
EJ7+3WEygeLQlwwS8m5f/Rj8DxSOn9KPIddGCOFXCsdFQjE8UTheR/pGeBkFvuLV
AFZO2SwywOvY/ZEVx4l5dn9kirD7i+xl/uIdyfzFu5T5i3cu83/byCcAXAwiQP5C
3vcifL8N2PACUgvWVZcRRQ8BoXkMKEHmEw5uUbbW0njWtGalWc2oQmQDfXkEiIxc
o7zSkQeGQL4Dw7nvwFhL+QoMSeM7MKSh78CQ2L4DQ674DgzZJwk8lUyhd/MSPY7C
oxEiRIjdAvigw0MfBNAunvV1sbzpkLPfmbPp/jJ+5txNHs93Nhg3kOX3irWrX5zQ
BSkeISeSS2iT2upQF2YKmLrC7mNVFKKPXUuYPnYVYfrY9YPpY1cOpo9dM5g+ZgkI
fUKf0Cf0CX1Cn9An9Al9dgWf10lqACGXE/cQoU/oE/qEPqFP6BP6hD6hT+gT+oQ+
oU/oE/psr498FhSGwGOYJYAIY+QyxgmWD8idoX9ADmaHwQfkYN3cEX0IeZ16nkiP
Zxvx+FQV2A/zG5lFZv+AXB69/GBhVscotvmcQKXAwqWgoJDtMJJnRIGvwoER/DZc
hG3Qz1/3Bf2dOD9fwHLPORHiK0x/McRr+oshTpXxFyNkBfAXI2QF8BcjZAXwFyNk
BfAXI2QF8BcjZAXwFyNkBfAXI2QF8BcjZAXwF+ObZoVrdEpIPxKlf2clE/FYAj5E
DYt0glyxs4Js1xeyHR/Itlrf5cAyxrpiB5YglNCcz8Iv67Vixw3mip0NBFbswD6M
uETgWvr3Ov1Yho3sarBuBM4w9C88YuD6nquEone1fgz+1wjHP9ePIY/X6ceQx+v1
Y8jjDfox5PG1gk3r+h7xagArp2wWGeB17P7ICq9j90emCLs/snfzxzty88e7dPMX
71zmb67vgXyGwPAcQymRre0ByJeOAMAeXi7K6xwzMHgwp56D2F8IDKdwrC8GYo8n
rRLoI9kRz6RtK4lYyR1IFDAEkfWL0sjAklUdkrVHZH/SF867j2HgO7/Shwx5hfQ9
Fz6vEyJEiN0Rbwo1QqQPr/EWSvxEgLM4Sg6AKgQqEtAY2WwvoX2JGC0GiV4YxcML
Ok4bXEBqolesBdxUhu6IZVdtOOzu/35QhuG4LXh34u8v2nFz59iG142KriIglt7S
gI3VUD1yW3CXznYUAGHwnqu7oF1llSox1fTwPJIPbtAqQ+UO6gNjT+tKCSFZ47h5
7JcfVB+qu2wrQ2tywBfZABDOJQMBzKbo36mPwtMrX/Po6tVZ5pfdyr5txlwxEvdh
vmnWqLDDLDDtKuN/redPMMVougK22UKabjXkGHq8YHJJcfGIYY0nGxs1Dh89DPYq
NB2UkYrFf3hBPqkZeCyNvAMGatk2jdvRkyC1AycQvsnj9sS+nWykMRtLlSnUO5lS
mpKJJtoV4hufFeQvKFVmOe2MUoqVTFKhN3rEKCWWaErR3kws0aKoaaURz7V0QT7c
dqlSr7ZpVrtKRyKWSbPgBflGOtCQLHUWq00ZyoT+Ay/OcxSLEtfS6SKaWLcPvIOS
3gWJ30FLO+0pNCrp1mRHvFlZpCnNSQn/UTT3MkpGWJ1OWceTLTTvMq1tlGBhQ6um
LFCWqvEOvodlhp43se7rMrh2S1JZnEq20dvtaNfvuEghdwyEzee+VQp3spoeHvTH
hdWLH6z+CkU8wxxyJ5PbsC0hYEHU9AsRIkSInRN1XHPVs++WmJs9892OYZjDdAMZ
x9wb9PEyK26z1IhbdD10KIgbVn+C4OoqY5oo/ihTOswXwOUlE00oy7bxkAznk3f7
cW0o7MNshl4wecbsaiZZho9sLGw0on1nQFOF377d47uCYPfmDhEiIKBatJ/b3Tly
38uGc695lXIf4urjHme38nFNNx5J5uNhLfQJfSw+WZsn+hBZHP2vzUOPQ1ZLfJif
jAGPZPNhZrg1WRy/PnAs9xGBPjiKhzh/IAyWgJ5ExQeK0y70QJ6a2seQp0zQfgv/
rWDfje4ip5CLKN1acjH7y8+mkTlkgsvEAAyBgIFOxNePMS0qDozyV9nhwKjvcc1w
YPSbHF8MB0a3b1QyHBgNESJEiJwhHBjd9REOjIYDoyF2RqBatJ/b3TnCgdGd1Mc1
3XgkmY+HtdAn9LH4ZG2e6BMOjIYDo187xrTovC7+XZY8Np+UkPlSud4odV1ABhH9
dggfGh1743F3/rN2SPRGohDr+i87IJacrx1iRyFXdufp6RChtvlqnB1Lh/GVN522
NjJhl00HGJrmq4J2LB0O+8u65W3Dxu2y6dCD2uart3YsHfpeEX91yajRu2w69KS2
+SqyHUuHJ0fftbXrp7tueehFbfPVfjuWDtdtfHHM4/2ju2w69Ka21wWQDqOeTxx4
QEXRLpgO1ZbdnVbouzvBSmLY3amE/i7sTchfqOeHBNLDBFwRdnfajhdaX3/FsX13
pwi9/FThDeYoerZdVAocXAoK9ezF5IaNoPgWUEFv+3QPUfRbqKLXZ++uWrV4uxAy
xHcLUcj/0rqq6oVT6hamM7G2hUv14rrQLM4Lg905bWcDPhMIP5ujXW+pklcRWOvL
q8IbCLxORZNQoeEyd3OQPyC0XLRy3WmH7h+d0ZNfBC4MMCkAQZFC4GO4pY/9YfLi
S4/TKUQkFODKIgXh7UIw+OTwIaWDt3xexinkSSjADymMIDnIiJ6xX01ou7EnZsQI
JwUoGSKFYJOA4vNXNt00SJ2IGSGhAF13kULgGXH28IJJ9y//DDNCQgEWsCKFkSQH
GQE6BIY69IwY6aQAvXiRQrBJQLHmlMeKWv5cjhkhoQCCSKQQeEZc8OKPN/z9+S8w
IyQUIJWQAkynmKK1pDQ+YWMqPWhOgtbYcRhVU//uKdTpmqjZiL2DOG7+0NN/duk7
eipEfFAobz61I52h8i0oLofc+2zTy8+/jRnhg0J9B9uYp57LQ8PQ9uOKYy9Krfn9
5XpG9PBDobNouRE9CKxfeu+Km6LFOoWePijUzayvMqIHgTVnnHvpnvsX6RR6+aBQ
XlPZZEQPApsP6fp081HTdQq9u6EAxzVpZWpcbWnRmkFbBAj9ocx2TwG+A6+loETG
MhqfAhZEoTwSa0cJBXiLBhRw85/A2wilurXvi68NZBTgIk4K0FMXKQRbO1OcN/CQ
Dx4fOEqnIFNNexArhcDbiOEnPDT+zhM+YlXT1VLVtCcxKeRENUXGHf/0wcf2xYyQ
6IUCYqUQbBJQXJjf79E//nA4ZoSEAtQFIoXAM2LsG3985pLbP8SMkFAYQEwKOVFN
e26q+tv6ubyxvlqqmqA7JFIINgkoig975cLmC3gFfbVUNe1FrBQCz4i3xo/v8/GH
xhMhoYC1I1DIoWo6HDPCo41ACkEpFQO9m2fUPv339/VU8FJNSCFw1dQncc/9/3sQ
KXipJqQQuGqqPK3y9PtLz9Izwks1GRSCVk3X/uf15f87/xCdgpdqMspC0KrpNye9
mOk95GCdgpdqMspC0Kppn5/cNufnf+Cq6WpP1QQU4DinqulqT9WEFHKqmq6WqiYY
pQYKuCVi4G3EIU/85oHoxJGMAlzESWFvYqUQbO1MMfbTe34Wv/cYnYJMNcGYnEgh
8Daitqr2f6dE+BDHNVLVtA8xKeRENa1asNeQXoMHY0ZI9AJM1xUpBJsEFJVXb3mz
17SjMSMkFGD/QpFC4BlR/NjH/xpx8aeYERIKMDMaKeRENa1s2rbw/r2jmBESvXAA
sVIINgko+g/5fO2/9+CDftdIVRO8MBMpBJ4Rp+w/6l81qvFESChg7QgUcqiaBmFG
eLQRSCEopWJgy2Xn/LD0JC5ZrvFUTUghcNV015nr2zv7IQUv1YQUAldNZ8wmvZ8+
bLWeEV6qyaAQtGqKvX/pi198dphOwUs1GWUhaNW0elr/lhsnDtUpeKkmoywErZpe
y/7ouJ+9V6VT8FJNQAGOc6qarvFUTUghR6ppBNaOEgrwhSagwKdk5KCNuPLtV9vz
vsfHmuAiTgowm1GkEGztTPHM6onn/lPhY03rpKrpYGKlEHgbUbZ+bN+NJ/Oe9Tqp
ajqEmBRyoppGTv7otevLv9QpyFTTocRKIdgkoEjeM/TEynN5536dVDUpxEoh8IxY
+7cxVywq2oYZIaEwhJgUcqKaKt+/9byydYX4REj0wlBipRBsElA8ed3f/7pivxLM
CAmFw4iVQuAZseDsROOquz/GjJBQwNoRKORQNRlVk0cbgRSCUioGzvio8V8HH/me
ngpeqgkpBK6aDhw9Wv1F8l3MCB8UAldNvxlz7KudX5ypZ4SXajIoBK2aTmwv0f7z
76N0Cl6qySgLQaumN28paPx76gidgpdqMspC0Kqp7yWl+4749VSdgpdqAgpwnFPV
tM5TNSGFHKkmPta0TqqaDie8dsTPYwTeRtxQdfa4c/8UYRTgIk4KRxArhWBrZ4qh
HY/8d2pPXhzXS1UTfLxTpBB4G9E/cdmWcY28sV4vVU2wmhwp5EQ1pYc+eN8dU763
Wc8IiV4YRqwUgk0Cwss4zuhZL1VNsCBbpBB4RlgpyFQTXBYp5EQ1WSnIVBNcVqQQ
bBJQjC1KznhoNZ/FsV6qmmBWskgh8Ix46fiPNt11OldN6z1VE1DIoWriY03rPVUT
UghKqRh4s6zvlo1HPKungpdqQgqBq6ZT1r4yac9PfocZ4YNC4Kqp568Ov3jj4HV6
RnipJoNC0Kppv8Uvtlwwa5xOwUs1GWUhaNX0n1d+2nTVeWN0Cl6qySgLQaum617e
4/8Ne+N4nYKXagIKcJxT1bTeUzUhhRyppglYO0ooFBJeO+JHwwJvI4rnlE/cEufj
jnARJ4UiYqUQbO1Mcf5zX17/3yfH6hRkqmk0sVIIvI1oX/zfxJsPfMKqpg1S1QQX
Qwo5UU0dJ5y5ZOOigzAjJHoBLi9SCDYJKObM+/i6Hx9uZISEAizpECkEnhEjp109
eL8fGBkhoTCWmBRyopou27zkh5MO4O+sN0hVE2yQKFIINgkoXnrnlfNTcd5GbJCq
pvHESiHwjFjcvsfjMz8zMkJCAWtHoJBz1bTBUzUhhaCUioEtfT5f/fI/PtBTwUs1
IYXAVdM7G05c3OevSMFLNSGFwFXT/z22KnHLMj7EscFTNRkUglZN5/3hqs0X/KeP
TsFLNRllIWjVdP4Pi276+Wu9dApeqskoC0Grpk8qxkx8pcexOgUv1QQU4DinqmmD
p2pCCjlSTfwN3Qapajqa8NoRP6UaeBtx48C3PmsZMYxRgIs4KcD+vSKFYGtnigkz
Zt+4/tohOgWZaoK9fEUKgbcRx058aurB5XzywLV5MtU0kZgUcqKaHl1xUnvfgrzN
ekZI9EIpsVIINgkIL+M4ynKtVDXBfs4ihcAzwkpBppomEZNCTlSTlYJMNU0mVgrB
JgGxU5CppuOIlUKuM0JCAfyRQg5VE8GqyaONQApBKRUDpQMT6en3vqXXC16qCSkE
rpoa9z+i8MPL38CqyQeFwFXTrfG9BsRGXqRnhJdqMigErZr+3t7nqWMf4FMur/VU
TUZZCFo1tR5/+MrrL+FjTdd6qiajLAStmuAC5kPppZqAAhznVDVd66makEKOVBMf
a7pWUE3y7ViQAp7jngUAfzHy8ID4jQHJgPAXI2QF8BcjZAXwFyNkBfAXI2QF8Bcj
ZAXwFyNkBfAXI2QF8BcjZAXwFyNkBfAX45tmNTE6sQssjCH92AupBvy8EvQZ6rSm
VEcs06YlMkol+45SZauaatGU+vZZyqx5FUpx0bi2NMknw0TahF8RWMDeZIbFUqVx
8vQRjaOU6ZOLi0p2723dbIDMwDQqZRsa9CBZmuYR8gDzJWSTkXN2QG6JOYY4lu3l
BEbnEhiZg/j5BHaH4+nfHSYTKBB9yZ5C3vXXj8F/oHC8l34MuTZYCL9COC4UCuIc
4Xgd6RvhpRT4ilcDWDlls8gAr2P3R1Ycc/Ls/sgUYfcX2cv8xTuS+Yt3KfMX71zm
/7aRTwC4GESA/IW870X4PmWwURikFuxHU0YUPQSE5jGgBJnPOLhF2R4VxrOmNSvN
akYVIhvoyyNAZOQa5dWOPDAE8h0Yzn0HxnrKV2BIGt+BIQ19B4bE9h0YcsV3YMg+
SeCpZAq9m5focRQejRAhQuwWwAcdHvoggHbxrK+L5U2HnP3OnE33l/Ez59eI8Hxn
g3EDWX6vWLv6xQldkOIRciK5hDaprQ51YaaAqSvsPlZFIfrYtYTpY1cRpo9dP5g+
duVg+tg1g+ljloDQJ/QJfUKf0Cf0CX1Cn9BnV/B5naQGEHI5cQ8R+oQ+oU/oE/qE
PqFP6BP6hD6hT+gT+oQ+oc/2+sjnQWEIPIZZAogwRi5jnGD58O4q/cO7MDsMPrwL
U8GO6EPI69TzRHo824jHp6rAPuLfyCwy+4d38+jlBwuzOkaxTXsFKgUWLgUFhWxn
tjwjCnxNF4zgN3Uj7MNG/HVf0N/X9fPlUPecEyG+wvQXQ7ymvxjiVBl/MUJWAH8x
QlYAfzFCVgB/MUJWAH8xQlYAfzFCVgB/MUJWAH8xQlYAfzFCVgB/Mb5pVrhKZyzp
Ryro31nJRDyWUBbHMrBMJ9g1O2vo78TylmQils6cpCxNFykJalqNx07XmpWUlm5P
JtKaUliozFNTMXVRXFPSsAPMDE1NZ/RtN9LAzGp9lwPLGuuaHViEMJbmfRZ+Wa81
O24w1+zAKp1JbAdrXCRwA/17o34sw0Z2NVg5AmcY+iaPGLjC53dC4XtQPwb/3wvH
W/RjyOOH9GPI44f1Y8jjR/RjyOOtgk3rCh/xagArp2wWGeB17P7ICq9j90emCLs/
snfzxzty88e7dPMX71zmb67wgXyGwPAkQymRre4ByBePAMAeXi7Kax0zMHgwp56D
2F8IDKdwrC8HYo8nrRToI9kRz6Rta4lYyR1IFDAEkfWL0sjAklUektVHZH/SF867
j2Ggr1nbud6Ngb674VofMuQV0vdc+DBhiBAhdke8KdQIkT68xlso8RMBzuI4OQCq
EKhIQGNks72E9iVitBgkemEUDw965x9HH0jGRa9YC7ipDN0Ry6/acNjd//2gDMNx
W/D2xN9ftOPmzrENrxsVXUVALL2lARuroXrktuAune0oAMLgPVd3QbvKKlVi6unh
eSQf3KBVhsod1AfGntaVEkKyxnHz2C8/qD5Ud9lWhtbkgG/ZAiCcSwYCmE3Rv1Mf
h6dXvubR1auzzC+7lX0VlrliJO7DfNOsUWGHWWDaVcb/Ws+fYIrRdAVss4U03WrY
9qELJpcUF48Y1niysVnj8NHDYL9C00EZqVj8hxfkk5qBsN/kDhioZfsJbEdPgtQO
hD1Htzf27WQjjdlYqkyh3smU0pRMNNHOEN/8rCB/Qakyy2lnlFKsZJIKvdEjRimx
RFOK9mZiiRZFTSuNeK6lC/LhtkuVerVNs9pVOhKxTJoFL8g30oGGZKmzWG3KUCb0
H3hxnqNYlLiWThfRxLp94B2U9C5I/A5a2mlPoVFJtyY74s3KIk1pTkr4j6K5l1Ey
wvp0yjqebKF5l2ltowQLG1o1ZYGyVI138H0sM/S8iXVgl8G1W5LK4lSyjd5uR7t+
x0UKuWMgbED3rVK4k9X08KA/Lqxf/GD1VyjiGeaQO5nchq0JAQuipl+IECFC7Jyo
45qrnn3xzdzwme94DMMcphvIOObeoI+XWXGbpUbcouuhQ0HcsPoTBFdXGdNE8UeZ
0mG+AC4vmWhCWbaNh2Q4n7zbj2tDYS9mM/SCyTNmVzPJMnxkY2GjEe07A5oq/Pbt
Ht8VBLs/d4gQAQHVov3c7s6R+142nHvNrJT7EFcf9zi7lY9ruvFIMh8Pa6FP6GPx
ydo80YfI4uh/bR56HLJa4sP8ZAx4JJsPM8OtyeL49YFjuY8I9MFRPMT5A2GwBPQk
Kj5QnHahB/LU1D6GPGWC9lv4bwU5iP7fRU4hF1G6teRi9pefTSNzyASXqQEYAgED
nYivH2NaVBwY5a+yw4FR3+Oa4cDoNzm+GA6Mbt+oZDgwGiJEiBA5QzgwuusjHBgN
B0ZD7IxAtWg/t7tzhAOjO6mPa7rxSDIfD2uhT+hj8cnaPNEnHBgNB0a/doxp0Xld
/MsseYSvQpkvleuNUtcFZBDRb4fwodHhz16/JTOgJHojUYh1BZgdEEvO1w6xo5Ar
u/P0dIhQ23y1y46lQ/zm/Q44/bDDdtl0gKFpvmpox9JhWaZm7VnakbtsOvSgtvnq
rR1Lh1/P/d2716wp3GXToSe1zVeJ7Vg6XD378sn1B+669UMvapuv9tuxdPjrPSti
7949ZpdNh97UNl91uGPpMHtsNPPwzbtiPVlt2d9pjb6/0xrC93caS38X9ibkWer5
IYH0MAFXhP2dtuOF1tdfcWzf3ylCLz9VeIM5ip5tF5UCB5eCQj17MblhKyi+CVTQ
Gz/dQxT9Fqro9dm7q1Yt3i6EDPHdQhTyv7SuqnrhlLqF6UysbeFSvbguNIvzwmD3
TtvZgM8Ews/2aNdbqmTYnq6M8KrwBgKvU9EkVGi4zN0c5A8I/7jty0k/vHJ0dEZP
fhG4MMCkAARFCoGP4a742e3V+0TH6RQiEgpwZZGC8HYhGKRunn/sEf/6pIxTyJNQ
gB9SGEFykBF7laV/uuTPX+gUyAgnBSgZIoVgk4DiF3/rMWte/ljMCAkF6LqLFALP
iOl73X7ITzqNjJBQgAWsSGEkyUFGgA6BoQ49I0Y6KUAvXqQQbBJQvHb34w9fMKga
M0JCAQSRSCHwjLi0ftmIl9f9GzNCQgFSCSnAdIopWktK4xM2ptKD5iRojQCAVVP/
7inU6Zqo2Yi8g/i4dNJdz/zmPT0VIj4olDef2pHOUPkWFJe2xpcuKb3kXcwIHxTq
O9jWPPVcHhqGth9T3ljUe9w9c/WM6OGHQmfRciN6EHjuxzUlpScfqFPo6YNC3cz6
KiN6ELj74v2vPO/cfXQKvXxQKK+pbDKiBwG4gFk19e6GAhzXpJWpcbWlRWsGbREg
9Icy2z0F+Ba8loISGctofApYEIWyBGtHCQV4iwYUcPOfwNuIpa/f9fjsV3lxhIs4
KUBPXaQQbO1MsWWQsuXHz43UKchU0x7ESiHwNuLaSNuUu6d/xKqmB6WqaU9iUsiJ
avrexyVbF+07EDNCohcKiJVCsElA8cpjX2y4YMZwzAgJBagLRAqBZ8TR5721dv8N
H2JGSCgMICaFnKimeUs+e/GEIZgKMtUE3SGRQrBJQNHaevicG48owoyQUIBdqkQK
gWfE925af94XLxpPhIQC1o5AIYeq6SDMCI82AikEpVQMLDp9w5r62Pt6KnipJqQQ
uGpq//Xdr5SORgpeqgkpBK6aJoyoe2LVI2fpGeGlmgwKQaumtlOXZ18/d6hOwUs1
GWUhaNV0y1Wf333W3CE6BS/VZJSFoFUTyb7/ZfmsaToFL9UEFOA4p6rpQU/VhBRy
pJpGYe0ooQCj1EABt0QMvI24+5HGH2dv688owEWcFPYmVgrB1s4UyxMb/3Ph8RN1
CjLVBGNyIoXA24h93r78yItTn7Gq6fd5MtW0DzEp5EQ1TVhatfdtl/XEjJDoBZiu
K1IINgkofvLSOf/++PGjMSMkFGD/QpFC4Blx3TGDn/zz3Z9iRkgowMxopJAT1bQq
NuL/rsrsixkh0QsHECuFYJOA4j+jPnli75OOw4yQUIAXZiKFwDPi7TFv/+Guuz7H
jJBQwNoRKORQNQ3CjPBoI5BCUErFQNHg38/6dAWXLL/3VE1IIXDVdLXy9pbzddX0
e0/VhBQCV037vf3AsJmzJusZ4aWaDApBq6bhb/zu1cKTe+gUvFSTURaCVk39/3Hc
isJfRXQKXqrJKAtBq6b5x4y/5d1eE3QKXqoJKMBxTlXT7z1VE1LIkWoagbWjhAJ8
owko4EbQgbcRF5VsnnnSZQMYBbiIkwLMZhQpBFs7UzRdeupRx43g/YiHpKrpYGKl
EHgbsXRe/fvX3MSrpoekqukQYlLIiWo6qeKLiyd/wFXTQ1LVdCixUgg2CShO+Ptv
WxYSBTNCQkEhVgqBZ0TdacOfT77B30c8JFVNQ4hJISeq6eUbDtjn2TH7Y0ZI9MJQ
YqUQbBJQXExOv/bl2YdjRkgoHEasFALPiP/+8LjePxy8DTNCQgFrR6CQQ9WExdFL
NSGFoJSKiX2v3HP8VVgveKkmpBC4atq8vOhX9yaNqskHhcBV05WPdl68/uwz9Yzw
Uk0GhaBV0153Pd+j+X4sC16qySgLQaumSa/c886qSw7VKXipJqMsBK2ann9/xF/6
D63RKXipJqAAxzlVTQ95qiakkCPVdCTWjhIKhxNeO+LnMQJvIwZ8f0TlfmuKGQW4
iJPCEcRKIdjamWLongd+tOWGI3QKMtUEn+8UKQTeRpS8qD6U+QlvIx6WqiZYTY4U
cqKa9mj7sMevrt2iU5CppmHESiHYJKD43x73n3bK/h/oFGSqCRZkixQCz4g/flRz
zB1nnfeAnhESCnBZpJAT1QRPOk4eeFiqmuCyIoVgk4Cio/Jnj63s4m/oHpaqJpiV
LFIIPCPm353s+ej7/A3dw56qCSjkUDX1xarJo41ACkEpFQPna8f8+cy8t/CJ8EEh
cNV0z19qMnm/egMzwgeFwFVT7bLbU7decqmeEV6qyaAQtGpa2fOra45K8rmvD3uq
JqMsBK2aXs6/dnDt7Xw6zcOeqskoC0GrpltPrrj5gKdm6BS8VBNQgOOcqqaHPVUT
UsiRauLTbx+WqqZC8Kc//GhY4G3EjMHXPrte4QM9cBEnhSJipRBs7Uyx/JPTbl+8
Py+Oj0hV02hipRB4G9H11yWL/3r3x6xqekSqmuBiSCEnqqlsWeeAvy7jQxyPSFVT
CbFSCDYJKC7c8nlBtJUr6EekqgmWdIgUAs+IY8+a8MDWdiMjJBTg8kghJ6rpR2eN
qZs8iU+ze0SqmmCDRJFCsElAkT7jmAkLtxpPhITCeGKlEHhGVLw2/+avskZGSChg
7QgUcqia+Bu6RzxVE1IISqkYmPTJzV2vH8P7EY94qiakELhqmtZIxr0yACl4qSak
ELhqGnbTK9dNPnyRnhFeqsmgELRqSr3396veO59PxX7EUzUZZSFo1TTwlMNmHHfL
3joFL9VklIWgVdOTH/X9bfKqcp2Cl2oCCnCcU9X0iKdqQgo5Uk3DsHaUUDia8NoR
P6UaeBsx8/KWo1/4ywGMAlzESQH27xUpBFs7U9y9ZvOAfpceplOQqSbYy1ekEHgb
cdvoq09ZdgevmrZKVdNEYlLIiWpqeeqea/uP5Mt1tkpVUymxUgg2CSjG9z15wkNd
fPrtVqlqgv2cRQqBZ0T9jZ03Nh3/DmaEhMIkYlLIiWqCJx3HmrZKVdNkYqUQbBJQ
ZEY/9djcN/h8x61S1XQcsVIIPCNeXlV4+R8u4GNNWz1VE1DIoWriY01bPVUTUghK
qRh4Iv8nvX6ej8XRSzUhhcBV0z1Ne92+qokPd231VE1IIXDVdNQ511zXNOhHekZ4
qSaDQtCqadsJ9S8+fCvv0G31VE1GWQhaNd3z0GtNy/+JD6WXajLKQtCqacjk2Nkj
H5+uU/BSTUABjnOqmrZ6qiakkCPVZNSOBgX5dixIAc9xzwKAvxh5eED8xoBkQPiL
EbIC+IsRsgL4ixGyAviLEbIC+IsRsgL4ixGyAviLEbIC+IsRsgL4ixGyAviL8U2z
mhid2AUWxpF+bIyrAT+vBH2GOq0p1RHLtGmJjFLJvqNU2aqmWjSlvn2WMmtehTKm
Lb2wsjWVTMSaSD4ZJpIn/LrAZb1ot1RpnDx9ROMoZfrk4qKxMMT6nQFkCaZRKdvW
oAfJ0pSPkAeYLyGbjPyzA/JMzDfEsWxHJzC6kMD4HMTPp7+bCU//7jCZ7erYjzwt
5N0z+jH4Pyscz9aPIddqhfCrhOPRQnFcKBy/IJBfx1IBPGG/FfHKACu/bBbZ4DXt
/siQY2Ge3R9ZI+z+4p3I/MW7k/mLdyzzF1NB5i+mjMz/bSNPAUAGDEIkKCe9CN/Z
DLYWg5IAKVpGFD0EhOb0obTxtQUAcIuyXS2M51JrVprVjCpENtCXRwAyeC9RblYe
GAL5DgznvgNjzeYrMCSN78CQhr4DQ2L7Dgy54jswZJ8k8FQyhd7NS/Q42pc5hAgR
YjcAPujw0AcBtItnfV0s5//52vbJ+X8u23TI2e/M2XR/mTWe/btFOw/Ee4BzrF39
4gSmdiPkRHIJbVJbHerDTAFTd9h9rIpD9LFrDdPHrjJMH7u+MH3sysL0sWsK08eu
Jkwfs2yEPqFP6BP6hD6hT+gT+oQ+O4/P6yQ1gJDLiXuI0Cf0CX1Cn9An9Al9Qp/Q
J/QJfUKf0Cf0CX2210c+cwpD4DHMEkCEMXauGCdYPu67Xv+473rCP+4Lmy1U9SJk
JfU8kR7PNuLxyS2wV/k3MkfN/nHfPHr5wcI8kFFsY2CBSoGFS0FBIdv9Lc+IAl/s
BSP43d4I+3gSf0EY9Dd8/Xyd1D3nRIgvPf3FEK/pL4b4KtRfjJAVwF+MkBXAX4yQ
FcBfjJAVwF+MkBXAX4yQFcBfjJAVwF+MkBXAX4yQFcBfjG+aFa4EGk/6kWn076xk
Ih5LKItjGVgKlIt1QRvo78TyFhoqnTlJWZouUhL0Amo8drrWrKS0dHsykdaUwkJl
npqKqYvimpKGvWZmaGo6o2/wkQZ+Vuu7HFgGWdcFweKF8bQEZOGX9VoX5AZzXRCs
BJrE9srGxQW/pH9v0Y9l2MiuBitO4AxD3+oRA1cRvSEUwX/px+D/pnD8ln4Mefy2
fgx5/I5+DHn8rn4MefyeYPOfQoG1riISrwyw8stmkQ1e0+6PDPGadn9kjbD74524
+ePdufnjHbv5i6kg8xdTRuZvriKCMgHGIAKUKNkKIoB8gQoA7CGdKK+nzMDgwZx6
DmJ/ITCcwrG+5Ig9yrQaoY9vRzyTtq1XYqV8IFHAEETWL0ojA0tW3chWOO1P+sJ5
9zEMfOfXE5Ehr5C+58LnEkOECLE74k2hRoj04TXeQomfCHAWR9YBUIVARQJ6JJvt
JbQvEaPFINELo3g45TRqYfOi6BVrATeVoTuiode1l5RG9o9iOG4L3tD4+4t23Nw5
tuF1o6KrCIiltzRgYzVUj9wW3KV5LALC4D1Xd0G7yipVYirw4XkkH9ygVYaUBPWA
sad1pYSQrHHcPPbLD6oP1V22laE1OeALuwAI55KBAGZT9O/UR+7pla95dPXqLPPL
bmXfqmWuGIn7MN80a1TYYRaYdpXxv9bzJ5i6NF0B22whTbcatqnpgsklxcUjhjWe
bGwhOXz0MNhF0XRQRioW/+EF+aRmIOyCuQMGatmboO3odZDagbAT6vbGvp1spDEb
S5Up1DuZUpqSiSbafeJbshXkLyhVZjntjFKKlUxSoTd6xCgllmhK0Z5PLNGiqGml
Ec+1dEE+3HapUq+2aVa7Skcilkmz4AX5RjrQkCx1FqtNGcqE/gMvznMUixLX0uki
mli3D7yDkt4Fid9BSzvtVTQq6dZkR7xZWaQpzUkJ/1E09zJKRlgDT1nHky007zKt
bZRgYUOrpixQlqrxDr67ZoaeN7Eu7zK4dktSWZxKttHb7WjX77hIIXcMhG3xvlUK
d7KaHh70x4U1kh+s/gpFPMMccieT27BhImBB1PQLESJEiJ0TdVxz1bPv0JnbUPN9
mGGYw3QDGcfcG/SxNStus9SIW3Q9dCiIG1Z/guDqKmOaKP4oUzrMF8DlJRNNKMu2
8ZAM55N3+3FtKOwQbYZeMHnG7GomWYaPbCxsNKJ9Z0BThd++3eO7gmB3DQ8RIiCg
WrSf2905ct/LhnOv2ZtyH+Lq4x5nt/JxTTceSebjYS30CX0sPlmbJ/oQWRz9r81D
j0NWS3yYn4wBj2TzYWa4NVkcvz5wLPcRgT44ioc4fyAMloCeRMUHitMu9ECemtrH
kKdM0H4L/60gB9H/u8gp5CJKt5ZczP7ys2lkDpngMpkAQyDgLRbi68eYFhUHRvlr
73Bg1Pe4Zjgw+k2OL4YDo9s3KhkOjIYIESJEzhAOjO76CAdGw4HREDsjUC3az+3u
HOHA6E7q45puPJLMx8Na6BP6WHyyNk/0CQdGw4HRrx1jWnReF//6Sx7hq0TmS+V6
o9R1ARlE9NshfGj0B73emZKIzoreSBRiXTNmB8SS87VD7Cjkyu48PR0i1DZfbbNj
6XDiX/5dfMYXU3bZdIChab4qaMfSYePjxx8/9OHoLpsOPahtvrpqx9Jh05jBPd94
aNd9LnpS23yV2o6lwxF1v9rnxYfqdtl06EVt89VwO5YO9xQc/smA8hm7YDpUW3ZC
2qDvhLSB8J2QxtPfRmowQz0/JJAeJuCKsBPSdrzI+fqrcu07IUXo5acKb+5G0bPt
olLg4FJQqGcvJjdsmsS3Swp6i6R7iKLfQhW9Pntn06rF24WQIb5biEL+l9ZVVS+c
UrcwnYm1LVyqF9eFZnFeOMYebbcCPhMIPxuJXW+pkuP0Bzuxge8NBF4jokmo0HB5
tjm4HRCq/vPi5fv02zc6oye/CFwYYFIAgiKFwMcuv1B+/GTt8lqdQkRCAa4sUhBG
1YNB8bzRr191wFdlnEKehAL8kMIIkoOMOPDMV387q1cvzIgRTgpQMkQKwSYBxb+2
TJ6+35XTMSMkFKDLKlIIPCOe2eO9y0/8+38wIyQUYLkhUhhJcpART7z65W0bDz4W
M2KkkwL0XkUKwSYBxfyC92+pfrEOM0JCAQSRSCHwjDjqqpfnXt7vf5gREgqg15AC
TCOYorWkND5RYSo9aE6C1thxHIQZ0b97CnW6Jmo2Yu8g/rpmnyU3vvuungoRHxTK
m0/tSGeofAuKy5ARk0uKViCFPB8U6jvYJjb1XB4ahrYf66ddVPzcmov0jOjhh0Jn
0XIjehC440dvXVz402E6hZ4+KNTNrK8yogeBPV4bNOzxr47UKfTyQaG8prLJiB4E
nv3T1Wt7vni8TqF3NxTguCatTI2rLS1ac5lpJgjoD2W2ewrwZXYtBSUyltH41Kcg
CuUYrB0lFODtEVDATWsCbyOWxR6MVnzGG2u4iJMC9NRFCsHWzhRHNl5zxTMfV+gU
ZKppD2KlEHgbsddnb0yZW/Elq5relqqmPYlJISeqaeWfi0vXvvOaTkGmmgqIlUKw
SUDxyFv/Oa/o7yWYERIKUBeIFALPiK7l9296te8nmBESCgOISSEnqgmedHgxomeE
RC9Ad0ikEGwSUPSqfqjsolNmYEZIKMDuTCKFwDNizVEv/kkd+F/MCAkFrB2BQg5V
0yCsmjzaCKQQlFIxMGX6RYd0HvqmngpeqgkpBK6a3v6488MR57+BGeGDQuCq6c7f
PEXevXytnhFeqsmgELRqOnL24g9fOoC3lG97qiajLAStmh7bo+LKg84p1il4qSaj
LAStmtbeS/L235+rprc9VRNQgOOcqqa3PVUTUsiRasKMkKkmGKUGCriVX+BtxGuf
PHXf473zGAW4iJPC3sRKIdja+f+z9yUAchRV/zW7uQ/YDcghCAMIJJB05t7ZYMhA
ICSIEJIQEgWSJSzZlc3ukt1AkGs5BE9uFUQhIB4oSJAPAREMXuBJPj7gQxC/iKIo
h/y9QDz416+O6Zqart6e2erNBuoHne3pV1X9XlX1e6+qu15R3NN2w20LxrxPsBDk
NWFOTmXBuo046Cc/+NkFRW4jXgz0mt5BfBZi8ZpuuyFz0x/vfU2wEOQ14TNVlQW7
VUAxsPgnv332m/NkQwSwgLh9KgvWG2L0i22lrovfkA0RwAK+CJYsxOI13Tj25q8e
t+NE+UQE+Au7kkoW7FYBxQ5z/zZw0U3HyoYIYAEvzFQWrDfEVX/ec+Dhq/js64uh
XhNYiN1rejHUa5Is2PJUyth+v0n5b+/yiqiFMK9JsmDda7ptxlfmzL/nZdkQEViw
7jVtmHjwkwtKvaIhwrymMgu2vaYltxd+2vUUn3d8MdRrKvcF217TgZe96zdjjnun
YCHMayr3BdteU8dP/3Df81+aK1gI85rAAs5j9ZpeDPWaJAsxeU17S+0YwAJ2MwIL
MsCxdRvxtcMP++xTp+3GWMBNqlnAV3wqC3a1M0XHxkt+f81DRwsWgrymd5FKFqzb
iH/ddiX5zI3ca3op0Gvag/gsxOI1Zcb97bl3nsZflb4U6DXtSSpZsFsFFPO//JeX
v3I7d19fCvSakqSSBesNkXzP+r/stbLcEAEs7EV8FmLxmn5H7njHBTP3kg0R4C/s
TSpZsFsFFHPuOfXB/3rqGNkQASzsQypZsN4Qr379Yysvf7bcEAEsSO0IFmL3ml4K
9ZokC7Y8lTI6Fr73ngOf/ZOohTCvSbJg3WvaePUn1+WelCyEeU2SBete06JZ1339
1r35aOqlUK+pzIJtr6nwwR8uHPXzsYKFMK+p3Bdse00Tmg5vnHw/fyvzUqjXVO4L
tr2m3R/t8dJ/mCVYCPOawALOY/WaXgr1miQLMXlN/FXpS4Fe07sJ145y2wfrNqIx
k7j4+knjGQu4STUL+5JKFuxqZ4pP3fHDEy68a45gIchrwkaXKgvWbcRDh3yzuWPU
60w1vRzoNWEVtWQhFq9p4zGPpK5N/EqwEOQ1TSWVLNitAoqev2Q2PP7cAbIhAljA
QmSVBesNcd4f1v5n0XZ/lg0RwAJuK1mIxWvCky7f0L0c6DXhtioLdquA4tLfbnfS
9ZP5l34vB3pN+CpZZcF6Q8z5zgOHN77EvaaXQ70msBCj19QkVVOIjZAs2PJUylg3
/aT9Plj6g6iFMK9JsmDda7rqnr/dcfEVv5cNEYEF617TqgtuWbvTMZ8VDRHmNZVZ
sO01NTy53UGLL84JFsK8pnJfsO01/e34UR99bDl/SfhyqNdU7gu2vaYTj2y7ZfYf
FggWwrwmsIDzWL2ml0O9JslCTF6TbIggr2kG4dpRboZl3UZMGjfljn+8vi9jATep
ZsEjlSzY1c4Up+b/ff2tHv+K4zeNQV7TTFLJgnUb8eFrd31pj1HcRvymMchrws0k
C7F4TR1vrBv/Ym+zbIgAfyFNKlmwWwUU333s1LN+/dJ82RABLGBJh8qC9YbY/pXL
7v7KNP41OG2IABayxGchdq+J3iTAX0BgQJUFu1VA8a/rbh84fzs+10QbIoAF3F5l
wXpDTL1+1M7PbSw/EQEsSO0IFmL0msbJJyLERkgWbHkqZcz60NR/77AHn+ihDRGB
Bete083v+/ixP3iMvySkDRGBBete08cu+Nklm//yQdEQYV5TmQXbXtM93ZMab/5r
UrAQ5jWV+4Jtr+nU71x9fOakdwkWwrymcl+w7TVtOilTaOiUCjrMawILOI/Va6I3
CXBZdBZi8pr4ygD6UJZZCF5YLFmQv+XqOyBajgZ5QqLmQDVIRMvhuAKi5XBcAdFy
OK6AaDkcV0C0HI4rIFoOxxUQLYfjCoiWw3EFRMvhuAKi5RhurlpLrQMoYRYZz96P
Ht3T3dXZjSA3GDTM7Vjb0922vrM9ubj36OTRSw9dkZtRWNNHJpCpKqOE3wP3/TI9
Duk7a82a9v61nauSiztXr+npPKWta3oyv/Co6diVoC/Z1bN6akVs/mlVEXYqC98G
geqXdTRLxAQaTc8ohfDdSO4tt1VUHMTiEKDQVfR4D3uTi7W3qPt76d/7xHkQ7mB3
m6Cl/lZIjtlsGJ0gbUpLbxBxuTkXKgXQS/hj+Z5IiFzoeZB4NOGRJRDaATLJ+LNz
SFKkKkPEokJ5sqeX+FPiJ5YMkVE7sr9IjJ84L7FliEtYOCfao2n/WtfV36dkRiLW
Ck0kiYKQWQbAKjEu52ITCC0Hu90uZBx+D56jjHH+02mUpoxxvKIiJ8adIydG1UdO
DOkiJ5ZdUks8jxwGafbaQsZdisUmDg4Ob0W8oGiExFiu8VYE0FTgMvQXxxihyxqY
IoG9hELHvxwJP6Rt6fJSORvDLqXPXgfcOqfyOiH8+n3i+i4lXpaIsBzhryzHdJ0j
OEo75JHyIZewNCjjfKhHXhY3W/JcBdJImY8YgF1lSpX4/t+BDWQCrsEqy78y9/yB
7RLcmADsLmx/DHWPMwOi7pnG99sQ2DJIOsnzYOVJakg6QL135POz2Gfro1ErbJ82
07+PsDhxLJ3Mylopylk8+7rdRM+P6lm97OTk7ORR/N1j8sDk1PTM8uvYaQfQ61On
Zk6iFxdPmzYjPW3yhMPau3vWdHa3YUuv2TT1genUSVOnsnJmLJt2gJ932kmLJ0+g
4wW8L2Bpl/T0JmckD+3p7+9ZM3nCcnqFn+Om5XQzlfL5DnJfpGxuE6wuZO+1ax+1
kIVN2CGvzszfIIkE2/CNygXPNHDXMrbx2yIZmpQOzNb1ta+d0dfbvqrz1M72U/j+
bZMnULGnC0lnJRd0J/uw01t5bze5qZk3eQKrQ7ETnL/3W/KUtv42T9kBLtnWfUpy
cXKqkOqsZG/bWpqlv33ttFnJ48QGcPS2He2QjLYuFRHbpXV2n9rVvopFKe3t6ezu
n548s6NzVQfIp3T29Xd2r+rnm6ghMTqDR77RNBoKy1WFR+4ih9KutKSDJqH/t3X1
9SRXtXV14X02zdm29pT9MTY+o31GmQVWUzPKoWvZbnW0nCZEurVTVi372zWyj7wB
3QbK3/rfd5f4XwcHB4fhxyKCD1WYLSCKW0DKzgJ323mCSQRfWvmJMLXlJ1xM/2Mp
2cdg/qdxiwm1SYSbJD6VItMgv58OTvFipm6RHs6+yLOk7B9GwZ0spkoQvk9aCTxZ
ttEe33NvT/8UEKcN/tVE+bT9R6RNZgeUTfl+tGfVJWkAtviXGoTXr6TqEW69usGf
v5sfqyP9NtiP+KSjjjkCRH87v9pvs82Cit9l+4PDbQqi8fXLDg5bF9I31n/r1zl0
H5nD5jwRfoftqhVMcbv5mSg8UxAlpDRHcZQKypsaUVLezrv53Un47DSz63hfW+Xl
TSQVng/zooUfwJy7rfDPOeRI+u8VZIBcSY6l/w6Qq+jfJvp3Ab2+kMwnm9nVjWQl
vXIlvYI9+a6i//43uZpcQ689Rv/9BnXYj6XXTbv/yfIkyi8+iOlzj20vx/yS+oKC
fx7B3XT3gsK9oIhp1t+9oBgks3tB4V5QuBcU/K+Dg4PD8MO9oHAvKLYtuBcU7gWF
w0iE9I313/p1Dt1H5nAvKLY6xVhvPFMQJaQ0R3GUCsqbGlFS3AsK94KC1Dax/1bJ
Mb+0dABjIXQCvurx+JqGPMtqSr2chXpLkKeOueO1Z1Y9U3618Op35Fn59cXAvFKC
NHOUvkKSpHI9sA7kCpZehzp55srliKvcpaUjSo+zs08PoPQvk8+Q69hfQk4lWD9M
VRD1uaY2EvJXgt7kA3fEjlG1z+/XseYaTAHXDmDzOvhyCXK4sv5zOpurqJ2VyVW8
TJ7BJgkS5dp+OIGVxL8dhZCYfDV1IzmN/os4d930uJrVei24tnTfAP5+iySFBIfT
+7P58I72rl4lpcPbCyW0/6xF7atX+F15BV4+rJAvH1YcPlfP9BaDfCYk7iv9gT13
qvZbSY9Pl65jug74knhmObBTE9QEqH6AOgD6TMYOkDON1rD8pK5X7v7s03MgAG5S
HSMPd1ZZ8Cc4LeFv1y+5f+5vDtnEWQiKqYtaVFnAvKxVvLTh8V92fvzzohaCYuri
UFnAlK5VHNxz7gOfvXpeibPQGMACeobKgpyBtoY7//m91j0v3lWwMCqABfj0Kgt2
+yLFgtmbH9/wxCjBwugAFjCZIllAWF/rTwTcEIxqxBMRENYXrq7KgvUnopKFoODG
8IdUFqw/EZUsBAU3RtwKlQXrT0QlC40BLGCMobJg/YmoZGFUAAsYx6os2O2LRGdh
dAALeIslWUB85bifiID4ypNJJQtxPxEBLCD6jspC3E9EAAvbk0oW4n4iAliAz6Gy
EPcTEcACpntUFuz2RaKzMDqABdAlC/GF+x44RpgpU7hvlQVbIbbLSK17179fveUF
4bKYwn2rLFgP9/3DHxy0uW2GZMEU7ltlwXq47+5FZ06aueZm6TVFYcF2uO9dv3PQ
ggvO2kV6TRFYsB7ue+Lt0x+79v6dpdcUgQXr4b5fO3HOif+7uUewYAr3LVnA+YK4
wn2Lh9IQ7ltlAVH+7If7HjhB1IIL9x01h+MKiJbDcQVEy+G4AqLlcFwB0XI4roBo
ORxXQLQcjisgWg7HFRAth+MKiJZD5UqG+z6IjCcloof7XrK2rbvv1J61bEy7qH3V
2nWd/Wvau/uTLJ5xcm5H29rV5VDgyUxoIPAbCSZruvo/tKatuzvZJ18EJ49evLTq
bW9lCW8toGGqA4EfRFveRiDwG4geCPx++vfb4jwIlYHAZeoHQnLMZi/Yx5Mzla63
XpyDfpZy/iFxjjY+W5yjjc9R8p6rnJ+nnP9C6agbWJ2BCLnUOwOV/L35puRG3lOn
Sw45zmvQ6ZJrCZ0uJTHRVemC6KrEQXS1FoLoas0E0V2gdZmjjHG+XjRKU8Y4XlGR
E+POkROj6iMnhnSRE8tHXkvsAq07OLwdEH+g9XJCogZaH/MZ6KkFxkDrzy3b+Z7/
pjlkOl6W+LY8wl9Zjuk6RzzrU2Q5QHCg9Wki0DqsMu4E70Hmnj/wNPF9OVYaW80n
y/BLqwJLJ1dGLi+Fp7MYFwVQVxyGnp9FdieQb5QxJskjwpvldcAysTo1n8UTgwTb
li+fzV8XHzh1SU/vDH4+bebU9IHt63unTl2aT81YNm2mCNTBIoIgUkYdGRdSB8U4
2iELm1BnYSm+wXvFN5pgt9npXeKPf6WWOAf8zT1QfkYcHBwcRiwWcTW3mBxE/LgC
Pb2EKlsivrxSIg5AyYGKv0gBO8xTLSlbkzDcKWZiKvF94hHYLm4rWXgBapAfOZSf
BkYlWPojcrSSR4BHAxDGfHmpfGlOdWgClKVf4hEGNAyxTAcHB4d4Ib1S/bd+nSP+
ERx+h630Daa4CAMmCs8URAkpzVEcRaXohDKltggD7E/QfVh5QRzwGwVRJAfDRdGv
f6LpE0QM9EfIP+eQPQiCB1xJjwUEoQMQJOBqcizZm8wPDQgg00gMvvR+a+dA/GF/
3k6NP8yqQlw1gKVz83YYEcn6Vn+7eTs3b+fg4PDWhJu38y+5eTsHB4dtD9Ir1X/r
1zncvN0IpRjrjWcKooSU5iiOolJ0Qpni5u1Gzj9vr3k7GZZzFOHf6B9PkgrdhGWR
Ui1nM1esUhnkGeb4ztr8hU//428HluS1V+fEFRzSlcuxVLR1gubi6yWGq62v3v6+
yReduJ9ra4bhKFe2dQPNxdfWDFdb73fm6ttfuSjn2pphOMqVbd1Ic/F1WMPV1peu
eWH3n45tdW3NMBzlyrbGWya+pm242vqxu75784QnM66tGYajXNnWo2kuvv5xuNr6
9sY/z/jrAU6HcwxHuXoA8xtFAPMbCQ9gjlcDKAvAuqSKdUuER9czvGO1u1Y8KID5
Acq6yuki6mYgK1s1Snnt8ZfPo8d8whvSjxgGoDnkkmfr8RRv6jr9rHfPSpWOGsVv
Uh20DAyqLFiPKvmrZ/a8/rAnlwoWTPGXVRbwKsoq9n7i6M//+z9FwYIp/rLKgtXo
osCUWxYs6Nj83BzOgin+smQhlmiz94/Ljt2nYSfZFwJCveIzCZUF633htB1VFoIi
D2PKWmXBel9oPfjzn/nEDjnZFwJYwJyGyoL1vnDeRzp3/9lvdtkk+kIAC1DnkoVY
4qw+/syz8ztfmyX7QkCQU7w6VVmw3heWLJi471WzT5J9IYAFOCwqC9b7whm/mH5g
9/GyFoJi7iL+ssqC9b6wlvcFwUJQzF2YaclCfNFmyY6yLxhia6os2IrwWkbxH/dc
Ouf+V4R2NEWbVVmwHm12+dS/fLH99ZcFC6ZosyoL1qPNbun833/+u3S27AtRWLAd
bbbzO++98/Tb9xYsmKLNVvQF29FmX+67+/zkR94lWDBFm63oC7ajzb7/D4c/mT1o
oWDBFG1WsoDz2KLNiofSEG1WZQFBpuxHmyXvlgo6gIVJhGtHGZHHupn60Pv/59F3
7DOVsYCbVLOA0PAqC9bNVPN7ftz58rNLBAtB7iu6oMqCdTPV/+Y1J56UP0CwEOS+
4kNVlQXrZmrhE9ef01N4g2nHswPdVwyHJAuxuK/o43jpJ/pCgNeEiEcqC9b7wiHv
2PLmhLXvk30hgAUMZFUWrPeFyloIcl93IJUsWO8LlSwEua8Y+EoWYnFfn7tkp989
v/hIqRcCvKZ3kEoWrPeF/p9dfuri6R+QfSGABXxRqLJgvS987ZPPLjjiq1mpFwJY
QMAplYW4+0IAC6BLFmJ0X8fJvhBirCULtlzGMrZ/9JRxp3e8JLRjmPsqWbDuvu5x
w4+antv8gmAhzH2VLFh3X9dd5d3fsexS0RBh7muZBdvuK9nxhOaBy2cKFsLc13Jf
sO2+XrHk+R80H7ufYCHMfS33Bdvua/cbF37m0NuWCxbC3FewgPNY3dezQ91XyUJM
7murVNABLGAxEViQASOtm6l7X2r/x8zPJR5KNvKbVLOwK6lkwbqZ+vTE1Ys33LeM
bRlxTqD7+k5SyYJ1MzXvzh2+98yXTmIb8J0T6L7uRipZsG6mvrTTnd/ZbVNa1EKQ
+4rFZZKFWN1X0RcCvKZ3kUoWrPeFShaC3Fd8rKayYL0vVLIQ5L7uSSpZsN4XKlkI
cl+TxGchFvdV6wsBXtNepJKFuPtCAAt7k0oW4u4LASzsQypZiLsvBLAAumQhVvdV
9IUQYy1ZsOUylvHdHSZM/encV9hGW+eEuq+SBevu60X777jw2ktfEiyEua+SBevu
60H7d39n9k1rpI2IwoJt9/W4r7/rO8mH9xIshLmv5b5g2329cv9Ljj7s3XyT1nNC
3ddyX7Dtvt4ycPRub956vGAhzH0FCziPzX0VD2WA76izEI/7unK9dNwCWHg34dpR
xjO3bqa+88x/7XbJFWM2wYPGTapZ2JdUsmDdTH3kcW+XXyWXMSf+3ED3dT9SyYJ1
M/XtBXuv6S3wF8bnBrqv+5NKFqybqeVnPt/2+u5jBQtB7iu+v5IsxOK+3nLfc4k/
zj9E9oUAr2kaqWTBel+45Nof7Ljg+8fJvhDAAm6rsmC9L1zRntn1n2vSsi8EsAA3
RWXBel+Y8vA3tjs4+SKb6Dk30H3FR02ShXjc12Mu+ubUtv1FLQS5rzNIJQvW+0Ly
S+e/+p4ZfPb13ED31SOVLFjvCw9/+erNY+YXZF8IYAExUFQWrPeFL2388+UHH7az
1AsBLEgzBRZidV9FXwgx1pIFWy5jGfvNueKpkx79k3giwtxXyYJ19/V95yXvfOAG
yUKY+ypZsO6+XrioMfvn3x8t+0IUFmy7rz+/u/iO3aZOESyEua/lvmDbfT3/zhMn
ffD28YKFMPe13Bdsu6+zfnLWro8fI81UmPsKFnAem/sqHsoA31FnIR73lfBp8HMD
3VeoY7Agt9uxbqYe9P6v5eav78A8aNykmoU0qWTBupnqHnP3Gb8aWCJYCHJfM6SS
Betm6vRX93qj7Z3vFiwEua8I16WyYN1M5fqff+Tc73+PDe7PC3Rfc8RnIRb3FX1c
TvScF+i+5kklC9b7QiULQe5rgVSyYL0vVLIQ5L62kEoWrPeFShaC3Nci8VmIx32t
7AsBXlMrqWQh7r4QwAIWYagsxN0XAljA7VUW4u4LASyALlmI0X0l0kaEGGvJgi2X
sYzXH219z4LSy0I7hrmvkgXr7uvLl16x0z3JPwgWwtxXyYJ19/X1Vxqu/lP3h0VD
hLmvZRZsu69Tc78c/a2LM4KFMPe13Bdsu6+/2/33/7y2a3/BQpj7Wu4Ltt1X3MB/
KMPcV7CA89jcV/FQBviOOguxua/ioQxg4T2Ea0e5G6R1M/XFtssTFz/FZ+Jxk2oW
ZpNKFqybKW/8q03fPoLPxP+iMch9PZhUsmDdTF3ygTneqquygoUg9xWdTmXBupma
t/sBB44/8ddMO/6iMch9LRGfhdjdV3qTAK/pEFLJgvW+UMlCkPt6KKlkwXpfqGQh
yH2dSypZsN4XKlkIcl8PIz4Lsbuv9CYBXhNskspC3H0hgIV5pJKFuPtCAAsI1qmy
EHdfCGABdMlCjO7rq0I1hbmvkgVbLmMZm476Wv7ia/8kWAhzXyUL1t3XhuztTzad
zL9foH0hAgv23dd/zXruxY38MzvaF6KwYNt97btkj5mHb9lHsBDmvpb7gm33lbPA
Z9x+0Rjmvpb7Qpzu6y8aw9xXsIDzWN1XepMA31FnIVb3lT6UZRaCg0lIFuRvGbMA
iJajQZ6QqDlQDRLRcjiugGg5HFdAtByOKyBaDscVEC2H4wqIlsNxBUTL4bgCouVw
XAHRcjiugGg5hpur1lLrAEo4mIxnH7we3dPd1dmNoGcYNMztWNvT3ba+sz25uPfo
5NFLD12Rm1FY00cmkKkqo4TfA/e9hR6Hr+/t6W7v7u9s60quXttzZn9Hsp2OhzH4
qAqtVlnKWweofllHs0SMuNFsUvtNwjeeu7fcVlFxEIvehEJXEbwmwKe5CKaEuv8h
/fuwOA/CHexuE7TUj4TkmM2G0QlystLSG9g90V9wUaUAegl/LN8TCZELPQ8SjyY8
HhcCYkEmuZvOHJIUqcoQ8QdRnuzpJf6U+IklQ2TUjuwvEuMnzksseMOStpO72tGj
abdb19Xfp2RGItYKTSSJgpBZBj0sMS7nrlt7RruWg91uFzIOvwfPUcY4/+k0SlPG
OF5RkRPjzpETo+ojJ4Z0kRPLLqklnkcOgzR7bSHjLkX0AAcHh7ciKsK+juUab0UA
TQUuy02FJKBCoEhgL6HQ8S9HY9likNLlJSULxS6lz14H3Dqn8joh/Pp94vouJV4W
tgGJ9leWY7rOEbxpkgrkEpYGZUTaNAn1I2U+YgB2lSlV4vt/BzaQCbgGqyz/ytzz
B9YqKdld2K5zsoyQ7WdZuomi7n5kTgcEbEcLz6cBd67YghbxEdhVmZDJHed2s+Bj
+ezlqQOwQ+xpByzj+8kinFAQZSFbtR/ix5KFTUnC1/aHpQraOPYo+u+Sjs6+cqrk
qrbu5MntyY62tack+3vgFXvJJWvPSp66rq+vs3t18sxOWmZ/R3uys7uT3eaMtq51
7clTe9Ym3+uRu5oW0hJtl1rbdrbqZi0ODg4OIxvl7WwR1G55CtHbYWLpGazSaWRJ
4Aa0d1Zov+8LO5aAUeIbz0782U+POpif/kiMlYXFVPZ6/dFEaU3Ll8SWski7pG1d
derls9Mz33vgshnLyNt0s9j0zNP0S28vvFe/AKC/HNaz7uQuGPQlnWvKXyEtn33U
0VMz00SfeRuiqxviv437TGB/iQPSM9R/69c54h8d4XfY1o7BFLelrInCMwVRQkpz
FEepoLypESWlti1lWTHnB1AYLYgDnkmjsGJ4aUF5olJwHkxRISnQaerxiaYHCZ8b
g8eHtyS+k4er8HiQ7r3cg/T/Yd/7Vhh9XKm0+HBTpQkMLMTOP+ewW2MT2pVkIdmb
HqZNZ325OAbfEDYsx/ySOqPF36e5GS03oxVWqpvRcnBweKvCzWhtW3AzWvoFAP3F
zWgFwc1o6RfigvQM9d/6dQ43ozVCKcZ645mCKCGlOYqjVFDe1IiS4ma03IxW7Tnm
l5YOoMZQk/y76uMD/fVlgVeXV+wI3lpKkGaGm+bEtRV8XOXqW8zfIraYv4XwLebZ
F/QCpi3mQ+av7K0/CNpi3lO+hZ7O4gSHsLJVt5n/FltDDhwuZ9c62rssB/Nw2IZQ
QvvPWnT4ESuUPruC91k97VsV8pmQuK/0BzHd72MlPT5duq6sxr9UoXqxOeQkwlWe
H5UBgOKSC2aWp8RFW3jmqPmbtix6L4uJi5tUB4bAnVUWrI8j1580+8jHsz9hgapP
TgRF9EItqiywaSGb+My8ee9f9RiPEn1yIiiiFw6VhcCZhqFg+mFXLPivnScIFoIi
eqFnSBYQSMp6X5j09cvW/eBjc2VfCAgkhVc3KgvW+8IP+0+cVHxhk+wLASzgU3+V
Bet94bIDXv7dghMmyr4QwAK8L5UF633h+heXP0Rea5B9IYAFOD6SBQSSst4XPnLn
y28e+dyxsi8EBJLCHIPKgvW+8IWe+/a97JuPyb4QwALcXpUF631hyu47//VD8/eQ
fSGAhYmkkgXrfeGN9cv2/Ny/d5R9IYAFOLSShfgieg3wrefpTQzxi1QWbEXRKmOX
j85/3wOHbJZ9IQIL1iN6HfbUlnN3a35UsGCK6KWyYD2i103jn/lpx8bJh4i+EIUF
2xG9rr1j+isz38+3dDg5YYroVdEXbEf0+t3rO376n3tKFkwRvSr6gu2IXi+d/chv
d/v0BYIFU0QvyQLOY4voJR5KQ0QvlQUs5I8holdS1IKL6BU1h+MKiJbDcQVEy+G4
AqLlcFwB0XI4roBoORxXQLQcjisgWg7HFRAth+MKiJZD5UpG9CqR8exrvsqIXoes
WtffviITGsPrIXp84JDVPd2dff0nJs/o85LdPWvXtHV1fogOxOkYuJcOOdqTM2Yk
l7at7WSBlfoQAb3qfVZl6dseUOHVMbxKtEVtxPD6GdFjeP2c/n1UnAehMoaXTL05
JIeM4XWb0kEqY3ipFEAvwcXwkjnKGOc/j0Zpyhj3FozhlXAxvBwc3tKIJ4bXaMW+
JMwxvAYOMcbw+vNj7zu5adk+nL5rqcTLEt/jRfgryzFd5xjaN71S4etAmvAYXtPG
8BhesMryr8xtiuG1p7gSsuKRYSfxF+kMDQiwMlW6vuKR0QJXPJZzxbTiEVuILp+d
TqUOmLrspPmdXV1s451pM6cePjef8i8kD0xW0PnCSOyKMYQCFrKdZOvwisnCJuw7
Wm/ub5A7aM5ls5KHUXLP2uSqnu5V7d39fOJ/8oTls5JHV5czPZnCAkkq6L7Tk53d
q9ZSzxxvM9v6ksvk7/a+yRMg9qzk4rY17ZXlJtd1d/b3seSTJ5TrgaZktXNq26p+
ygn9HyTO53SWpau9r8+jlfWNprso09sg43fR3k7IjGXJvo6edV2nYLXpKT0B/E+n
rdefpD+6+06lUrSz9ahdPatp2/V3rKEMzljS0Z5czhegsne4WJa6Ch5l8kzce3VP
8tS1PWuouOt6hcRektzVhJcvW5WF2lbJYnQBLC/5NAcHB4eRifIq2f3pv2ULQWBQ
+DSHfw1uHLtey8rZPeHc8OWyO+GU+URdcuWs8NWUtbDSLXuVp2TwV85Sfc45U1Mv
n33UMUcwl2Xa23MtJK0VLr5OeLtA9gkHhxEF6S3qv/XrHPGPsvE7bAVbMMWtnDVR
eKYgSkhpjuIoFZQ3NaKkvL1Wzqr4RBMmS+BPSo8PHqfu6ME99X2fsnvKHNqt8M85
LFjYAFlJrqDsLiRXsr/813xyrHHhrEwhMfjC2bAc5lBwe4oUbmI0ZF7TTYwO5/yi
mxitb1bSTYw6ODg4xAY3Mbrtw02MuolRh5EI6S3qv/XrHG5idIRSjPXGMwVRQkpz
FEepoLypESXFTYy6idGac6gRBfkqj/ojCmJqdKdf/Py1xY2ZUlyR/+IqV48o+JCI
KPgQ4REFS0R2P3NEwTomKGtfDRUUUXCeMiM9nf6qixUXadBhBMGPNHjYohV9/Z1r
VpwhuusKvzuvyOjZ3lKQz4RE7ZEGoSPgzYPqR4sBSsRf1udP2ljC1FPP+N7pv92O
RYvBTaoD1oDBEvFZsD4mf+ULn/rlnX9OCRZMkQZLxGdBmS2yg9dfevOx9V/9C4si
dVujKdJgiXAWEF3OekOc+MbY28c9zCMN0psERJdDzygRnwW7VUBx7clHnXn/0nJD
BLAAV6xEfBasN8SzMzedvbyz3BABLGBBUolwFhDazXpD/Okfy17c9alm2RABod3g
lZWIz4LdKqBYdNONP2i9Oi0bIoAFOEQl4rNgvSHa/vPQa7u+WG6IABbgX5UIZyG+
AHcikBW9iSGcV4n4LNgKKlfGN6dc8vJnNvxJ1IIpwF2J+CxYD3A3+YnCi1+9RrJg
CnBXIj4L1gPcvXHl0z+cM3qZaAhTgLsSUViwHeDujlmnXHXhfTz8522NpgB3JaL0
BdsB7r69+esPXLuPVNCmAHclovQF2wHuzjj3nhP3W1gSLJgC3JUIZwHnsQa4ozcx
BLgrEZ8FxLWIIcDd3lI7ugB3EXM4roBoORxXQLQcjisgWg7HFRAth+MKiJbDcQVE
y+G4AqLlcFwB0XI4roBoOVSuZIC7Q0IC3KVDA9xtInW9R6l6jVJZ+rYHVHh1gLtD
iJ0Ad/9N9AB3j9G//yPOg1AZ4E6mxss7PaWEDHB3t9JBKgPcqRRAL8EFuJM5yhjn
P49GacoY9xYMcEdcgDsHh7c0tlaAu79PPeHy7/5ttjHA3cF73Jj/7QlTSzIdL0t8
HRbhryzHdJ0j/i9MDQHuGniAO1hl+VfmdgHuhrAM063jHM7lkG4dZ32LKN06TgcH
B4fY4NZxbvtw6zitfpvm4GAJ0lvUf+vXOeIfZeN32HqqYIpbx2mi8ExBlJDSHMVR
KihvakRJces43TrOmnO4AHduYrRqcmykzi+6idH6ZiXdxKiDg4NDbHATo9s+3MSo
mxh1GImQ3qL+W7/O4SZGRyjFWG88UxAlpDRHcZQKypsaUVLcxKibGK05hxrgjq/y
GFqAuwfG3pC+cPy2H+Bukwhwt4nwAHeHENn9XIC7US7AnUPccAHuSKwB7qDQ5LI+
f9LGEpb/8V07HrH3zixaDG5SHbAGDKosWB+Tf+3CHx76mXYezutuY4A7lQXr4by+
9+trel97iofzutsY4E6yEEuAu9QBL86YedY7ZEMEhHZDz1BZsFsFFI+Ouqvp7FS5
IQJYgCumsmC9IU584Pb9N3yv3BABLGBBkmQhlgB3rXMP2qvrlV1kQwSEdoNXprJg
twoofvquk+/uur7cEAEswCFSWbDeEJ99avIOx79SbogAFuBfSRZiD3B3tzHAncqC
raByZYx6o/ue977Ao8vdbQxwp7JgPcDd4b84wTvuecmCKcCdyoL1AHeffPITS+b8
X4toCFOAuwoWbAe4O/fZAz7x8S/8U9SCKcBdRV+wHeDuT++/6H2/2e4NwYIpwF1F
X7Ad4O4/T/z5oIvvyoiGMAW4kyzgPNYAd3cbA9ypLCCuRWwB7u52Ae5I1ByOKyBa
DscVEC2H4wqIlsNxBUTL4bgCouVwXAHRcjiugGg5HFdAtByOKyBaDpUrGeDuUDKe
fTcWFOAu5eXW9K14X3tbd0icu++Sul6nVL1NqSx92wPqvTrO3aHETpy7J4ge5+5J
+vd/xXkQKuPcydRPheSQce4eVPpJZZw7lQLoJbg4dzJHGeP8x9IoTRnjXJw7BweH
bQxbK87d9/429YTLT04Z49xNQ3i7F/YoyXS8LPGRWIS/shzTdY74PzQNj3MHqyz/
ytwuzt0QVmO65ZzDuSrSLeesby2lW87p4ODgEBvccs5tH245p9VP1BwcLEF6i/pv
/TpH/KNs/A5bVhVMccs5TRSeKYgSUpqjOEoF5U2NKCluOadbzllzDhfnzk2MVk2O
jdT5RTcxWt+spJsYdXBwcIgNbmJ024ebGHUTow4jEdJb1H/r1zncxOgIpRjrjWcK
ooSU5iiOUkF5UyNKipsYdROjNedQ49zxVR5Di3PHsHK/bT7O3XdFnLvvEh7n7lAi
u5+LczfKxblziBsuzh2JNc4dFJpc1udP2ljCcT3nLP/JLe9kQWNwk+q4NWBQZcH6
mPz+E+6ZW/zwvoIFU5w7lQXrUb3+0/GOJ4678FUWw+hBY5w7yUIsce4Wnzjlof0u
5wEHHzTGuVNZsFsFFLc8eklvV7LcEAEswBVTWbDeEOcf9tSvz2krN0QAC1iQJFmI
Jc7dn8686rI1e+whGyIgwhu8MpUFu1VAsf/f/+fmvV4sN0QAC3CIVBasN8S9K656
+tWbyw0RwAL8K8lC7HHuHjTGuVNZsBVbrozbuy+5Y697eJC5B41x7lQWrMe5u+g9
Zz4/+uuSBVOcO5UF63HubvjgM09fu2yRaAhTnLsKFmzHubvswcuveWTWOMGCKc5d
RV+wHefuyv938dIJT40RLJji3FX0Bdtx7n779JjPn/rKbMGCKc6dZAHnsca5e9AY
505lAeEtYotz96CLc0ei5nBcAdFyOK6AaDkcV0C0HI4rIFoOxxUQLYfjCoiWw3EF
RMvhuAKi5XBcAdFyqFy1lsYNoITjyHgyk/5d1L5q7brO/jXt3f1JFrQrObdjbdvq
9uRh7d19nf1nJRf3Hp08eumhSRb8LiDuHcNAJQNvZ6AaZB1NJCnRWpiexvtEHGiO
C8RxrDtG9HEU4W2Gcx14gfBunNDWTt40tvwo45FcRP/9ApkReE0CNBwIWsSenjMP
ZVONl5El9N/xCT8FS0UPXJe//0NzgAMZXVCHVAqYP5V5JrHPSSWkjEhV6iVkcpk6
Sdy7tK5UTs2puLqdpCqzTpyKzt4kqVhwUEFFv2+WVOUdJqeC392MeTEXfo7xvpim
ntFgyosaODaAuv3AewivZwB/UBPH0b+Y3sY5e3gTqDdOZ+GlFIznNd+kBO76C3vU
ISr+4lMG4HJSIpxN3A7FqCXhNlrJDLitiitEyqtYZQHfLL+sR7nbl7hIks0gkXAN
uWW3qRZpe/rv3I62tb4NCBCQtbQ4ALOAeNWG8yABwQRem0tIAaUg6IeASRAIbxYE
1Td/STo5lZmuaUOSApVSrxR4XoChSJHRpODJhlMKPNfAUKTIbnUpoH+AoUiR2+o9
CnoSGIoU+a3eFtDnwFCkKGx1KWB3gKFI0bLVpYB9BIYiRXErSvFRceZ/8DFODHSW
Uv7gc0Ue6KTdMCcCUA1umPNWOQYb5uyGE9raGObIJwAP7/vov0+S4GsS8mHeISGe
nophzhTx6IMCgIvhGubsKO5dOqNUTu0Pc3aS1KrhBjr7OyW1ariBfv+opPbqVPB7
gDEvhjnnGu+L2vUaTHlRAx8IoHIFj3oG8Ac1sZSYhzloKRV1DHNwOxSjlsQ1dDVq
GeagXGmzJJtBIuGaOsypFmmIwxxdwKEMc9APAZMgqvGtFgQUNsxJ1+qS6jJMJvXL
gKcFGIoMma0sA55pYCgyZCtk4ImGUwZoHqA+GaBp6QBn6M0gVUk9IkA9AvWJwJsh
v5WbAUocGIoMha0sA0wNMBQZWrayDDCIwFBkKG41GcyjmhUhoxrVppVHNRk3qokA
VIMb1bxVjrBRDa6roxr5jhR//0r/PTwxKvCahHyY35cQT8+Z2DlMjmqOEo8+cuLA
3YZrVLNZ3Lt67IGr/22korM/ZqRCimMktWrsAX4XGqkY1ZxnpEJdzmwwUVEDK4xU
qO+nGqupXPmjFQD8QT2tIOYxD9pRRR1jHtwOxaglcf1djVrGPChX2jPJZpBIuKaO
eapFMo55eMrBjJou4FDGPOilgEkQ1TBXC8INMx3zZGp1VHUZ6jPMXAY8S8BQZMhs
ZRnwxANDkSG7lWWAXgKGIkOuQgaeaDhlgPYEhiJDfivLAB0PDEWGwlaWAZYIGIoM
LVtZBthLYCgyFLeyDLDqwFBkaN1qMpgHbqsod/Bc5nas7eluW9/ZLkdoK3IzCuUx
2iwq/ZVKyaMGuOT+lbcvUA3mMdpswl20S8SxQ4M7RvIhx2g414FnXB2jodHRtngS
nm1oILs0NrJrSAf6qFHJm+aM2usmmR8jLNBXJnie0umHsueSj9FwZVeRAgd6DiB/
DzZGA1Yl/PQ4KsdoCA49j4h790qqLCuYKqshmCpHpECZer6kKgojgIpRmJkK3Wem
qqFxqqlyoKJTJ5P14mpbgrdGqa/EJGMp6DnAz3m66uv1n/O7o7ZPVu4O/tCypXUs
Ic+1jn+gibSm0iKdr/fPuRVDzwPwB1dXEfNwTaaV4J9VLFzX1YfQyqf0dwg7xjGY
HcMdUKIstL7PKrgU6OUSuhRIOW4cH9CijqulYBeqWTePo1XWVwoqbiPD76nAbatZ
JxXj6IWksnvLqsBfHMixhzgHV5hXBWcoAUoBw1w8PMfQo5lwyKpBxwZMDYxHA2UE
Vw3WLS/pWNve19HTdQocgYB6it7E4A3nQfUEHqrryW9iPCJAfXIMcV5BF0TOK9Qm
iNnnuoGWhIg4S2RYc6yPNs6cV8+Yq4GtJI/gWZy+rYFqMHtjOFBxULY4jnXHiD7C
ZsyhAqAa8Qio3wEB76fHxwjfplq/JoEzHOsahLXsa2BPOPfGzqBX9yacAoALQP6O
4o0hnfQPgeoZ80rvRFLPbOBl4iqAFP6M+XojFZ39LCMVnHxIUhX/xp8xP9tIhbk5
x0iFzjzXSIWvdp6Rilb8RWM1lZsBtAIAqkegOXmYP6RgpIQ/Y452VFGHpcftUIza
oCg1qIFrmTFHudKyoXxZpirSveK+qgtWLRJKFHYhgkl7glnCiUqesXslzOIiIc6D
xB3MJ0OfBXSx7hPlq/Mj1WLx+ZHo8+dPMOcCcyF+rvGJENHqmzbhouGBA3TRvlWD
aNGn1VXRZK7YRIO2AHTR7q9BtOiz7apoMldsokHVAbpo365BtOiT8KpoMldsokFP
A7poD9QgWvS5eVU0mSs20WBkAF20B2sQLfqUvSqazBWbaLCQgC7ad2oQLfpMviqa
zBWbaDDvgC7aphpEiz7Br4omc8UmGnwTQBdt0qjookWf91dFk7liEI0PTRGkWJLl
0PRGyjQc06N7urs6uxFdGGPTmgeqs5awgMU09dr2vnVd/W7kOjhQDcEjV7iaOFBx
WxL80EdK7hhZByKE4wHEuQ7ojKk4oe2IkauczYb/vV3DRLK0YVLgNQn5wLMnVsAf
ueJqV4KPu3DIfHjOADlyBYLUBsBGYOIvEHXkeoFQTdWjT1y90EiFIBcZqej3Fxup
UGEfNlIxcr3ESIVKvdRIRe19xEhFKz4tR64KldsN2TagziRQrNxuPNPApQVBjlxl
WkSExlEeuf69fDlBBkg/u3rCkTjvpWf3Jq5dgEvL6LGw4Qp2jvj2m0YvZOeYPJnf
OLAA6R+m5480vl5Ov2mUn37DBD/9vaN5epRfHMPLv4wem8c8Vc77lbE87xlIM+7e
cjlbmlHOAOuEG6f0+uXvsHABUYA065F3wgaWBvd6asJGdn4NPT4yccuCv5BSQ+VI
HbUgc0uo1g0Ip/mwQUuS4b0fMPz381FNGyifV9N86LQw1FumidZMrqSkTybq2miB
ZBOJQ9v7+mfACeL7i5LtE4kk4Med3k5cYQGYx4sfMiDzpESiNb9vcu6C5NTetT2n
dtKiuzpPa+/q7OjpOWUa2a3m0o6g+brb+3ic5c7+Mj8B4Zd3FiQ/FLEsXAsRvIO8
jLC99J5zaXX0r23r7KZe20SNH0Rx4uFce3tYgiaRYB9cWyaraUr5anln1rbutq6z
aIWTXRKJJ1yzjMRm8UcZMEgwZbSFWDMBsFHitALmeVDYAa61W+h/O5AjyRRyAnUW
OqlOP4vsSa6lv79Kf99Dfz9M6U+T3cjf6LWxiZ3JHonJ5MDE9mRWAiMcQo5I7Eg+
kNiJnJ7YnXyTvESv7FC+I9/xGrzhL66DgyMJf3EHG3IC4SMlqIZOwm0KHAN8ob0n
4TJfK9LD6H9VpIeJv0ekh8sEK4ry4dg9TfjHIHDQ/ibyoi7GUkZ2Fvn3SPC/eK96
YMJ/wztLXG8mkIzXEvJ/IME3MMc9Tk9wu4fuIwejcK8AyKo6FQ8JpwL86k6FxOCT
rPq8+KCTrGo3AZA0rJuoqjlsuhzlSpHhMwK6yD+sQWTz5GuYyIGTr8MhMhxhQBf5
RzWIbJ6UDRM5cFJ2OESGdw/oIv80RGTfW+Yi+5O1vttsAsrZm501MbcT51co58lE
k+ayctf3KcJdX5x3JPzz1+m5nh5cJSdsmI9zjPZWjk6y9Kzix5DyvQbGVN8rR4+m
saWK6ypk+Ru25+XjvNS0Yb7Zba4XaitHdbuAMFoYwvLVSwtDWL44aGGoN18Ywso0
0ZrJx+m/l9Ij7+VTrWR0IpFJe60FnKS9bC7DrniFTDHZ35PMtHjpDLyYdNHLpdiV
vJfOsiteppDHlTSlpHClhSQSiZTXmsq2kjE0QSrfQkbRvxkvw+4DjyZ5cDJFxlEf
DWnZP08w64yx4QhhyPCSR1WVqL76VKX0m24q07AQfjz1EPi0zW70bAY95jCfAdMx
o8lSqgJWUjXZIdKcrvhl51L6hfT4JrmF+DwBSAtlgb84wI7cigrywL+RPtEMcQ5V
PEecywku+FLwg7CaGddw75UiLe7XQXiZ8H1OF3Tkx+YNyAt/50JxDkizgGkdAPWn
moVHazAL/ouueMzCIgKz8JGyKVgpzMJJ9Hg1cW1V+rjNAhT/hu03lc3CSmcWBHRa
GMLyxUELQ735whBWponWTD5B//0IPTJeSy7PlC9VulmuhdMppoVTXiGfZWp4zpw5
ZHIikfda8y1M5Ra9VqaWU15LS57pZaqOW1owWs5zLdxCszItXKB/oYWLtFhdC6cL
pEHo7SfYNpufGkEcGV6Rq4YBFTg0w3BzmaYbhmYynf46WAyOBzcMY8hFdRsGDBtg
GKYLGpTxwcQfIA/VMOA+KOsiUm0YMKMPoP5Uw/BYDYbB/0wgHsNga7zA7jtGua/B
MCQjGIZNimEYcIZBQKeFISxfHLQw1JsvDGFlmmjN5JP0348SqOFMnmvfVi/L9bGX
Kbbwk1wxCxWb9bLFPHPGqVeeY+551sunuXueLgo1nG1hV4Qabs2l8lDDmULKY+q3
xcuk07oezmQVy/BZys6nRxJLhk+MVNOAKhyaafhCmaabBtOYYTzpFGnWKqbhPMrb
xXWbhqGMGVAO7tcpzmEa1go68p9HfNNwMak2DXidC6D+VNPwRA2mwf/MypkGZxqi
IixfHLQw1JsvDGFlmmi+aSh4xTxTv5mUl2cKk2rUNPPQ814hxWZlil6+lc/TtHot
rUwPU2UtZ25aC0IPZ1pUPUydeejhXI667qx8r7WFzQypejibCjANI4YlwyeazjTY
NQ34lgdA/amm4akaTIP/mWo8pmERcdNJyg9SPy0MYfnqpYUhLF8ctDDUmy8MYWWa
aP50UtZLZ5nnnKZ6WHjmqUwOJykvVyiqkzc56rOnhRrOsRl8zO9wp53qYapUt6eJ
xORNsTXNJ2+KOUzeQM0z7V6hhtnkTaFyOmmkcGT4wF01DG46aejTSfiME0D9qYZh
8qjohsH/yD8ew3AUgWHA15ncMCxTxgwvGMYMW8b7hqGkjBm2jPbv1WswDCSCYRhQ
DIN7/Syh08IQli8OWhjqzReGsDJNNP/1cxq+NNO+Rep8czWcaWFqOOdlC2xeBlp4
EjSqV8gwLUy1LNPCNGmG6WU49QVcyQr3vIVqcszcpKmXj7KKXq6lqGvhXBpamHn0
/uvnEcKQYXGQahaG/vqZK3hANwtN5ED6a7YYLxxD1ekSqgJOovTVIk2vYhbOobzV
//oZigRm4UBBgyqWQVCgdo4hvlkA59IswF9GObjfanEOs9Ar6Mh/DvHNwoVENQvm
BVIbaEnzyNAXSDECcauiBgOqIXhVFFocrY2Kc/E8to0DTox05nTgyf49GpO2NlZF
6Tg2QI+p13CG43yhBTedp8bzkHpRAlwAuA7IVVEyBoIO6AGkw6e8Mk/UVVEfbeBl
Vq8hwtWPGano7B83UlFVn5DUqrga4PeTRio03WVGKnTi5UYqWuYKIxWt+ExjNZU7
2mgbAFQ42hsId7S/28A5xiFbQKaV0INf7MfSIVFQewFNHUeSaRtunfMXkiK8NqE3
cMiiTTmBQYJnQCiwKItAQrAfVCRoQcZWjj/QQQC9Wr4nyof/jg4bXC18/GH+rlsV
HBj0u25dNCTFeZBouHmYaOjdgC7awzWIZv5+O0y0wO+3bYqGRxPQRftxDaKZv9MO
Ey3wO22bokGvALpoP6tBNIvBM2yKBqUI6KJtrkE0i8EzbIoGjQ7oov1PDaJZDJ5h
UzSYI0AX7ckaRLMYPMOmaLClgC7aL2oQzWLwDJuiwREAdNG2GxVdNIvBM+yIFjQ2
fGgA125yY8NhBaoheGyI1sPhxobbzlHL2FB9AooEb34rYz3KaxLyKb+ygT89lbEe
cQVU/AXABSB/DxbrEXoA6cCgzBN1bHiV0EfV4ztcvdpIRWe/xkgFJ5+S1KoxGvj9
tJGKseFnjFTo0WuNVIwNrzNS0Yq/lGNDsTsSqNxYoG0AUGEsbiLcWHxflAeuZQvI
tBL62HBwU1E1ttMNBW4hG1sOSeVvFWZDwcVCAwO6WD8Q5as2sFosbgMtj+1U0eqz
gVw09E5AF+2RGkSzPLazJRoeLUAX7Sc1iGZ5bGdLNOgFQBft5zWIZnlsZ0s0KDVA
F+2/axDN8tjOlmjQyIAu2uM1iGZ5bGdLNJgTQBftf2sQzfLYzpZosIWALtrTNYhm
eWxnSzQYckAXbftR0UWzPLYbumjVY7uHxHu/m0k9MfvTLmZ/BKAaBh/HXSwOfdzg
jpF1qOO4U+ixH+E9Hn/RpkcQfgHjOPnGHemfTkwgBzZMDLwmIZ/ozzbwpwfjOHj+
fBx3Pb16OOEjGBwoAUBKYLBxHIB04eM4HKBUjuM+J3RP9agHVz9vpKKz32CkgpMb
JbVqlAcdtcGYFzVwk5EKnXmzkYpx3BcCqFz1o54BUFOEf0AI1Y8UjJTwP5dDS6mo
Iyo/bodi1CZDqUFN6H92wiFVe1AAGpQrrRnKl2WqIv1S3Be5ZbepFql68MlhsmVV
g8+9FEumizuUwSd6JaCL9awoH4ybxeJGOl2x3TyHSbBmIo20zFVhpHXR6jPSXDQ8
UoAu2q9qEC1Tl2gyV2yiQR8Aumj/V4No2QrROBeDiyZzxSYalBmgi7YlkmhQ3nQY
Gb3RcAaVUM40LuxJkzqrHsE2GAT7dSTBeJvl62ozmSu2NoMRAXTRnqtBtEJdoslc
sYkGCwjoov2mBtFa6hJN5opNNJhvQBfttzWIVqxLNJkrBtGqx2fyu8wvUKbxvfpQ
3r2llcD1xA3bBgOqIXjYBkWKAxX3xQQ/9GGCO0bW0U/4g4dzHdAVmM/BI6B/mrk/
PdZrj7F+TT7oX1T0jD9sw9W0UoD04fGcAXYC1uMApXLY9iWhkqoHV7j6ZSMVgnzF
SEW/v9VIher6qpGKYdvXjFSo0tuMVLTM7QFUbhFk7YOaJnxBMCwCxmyMlPBdIJnW
X+XEal4PSX8nu8pD0l9I/JD0KFaGpJ9LDxmSfhk9ZEj63xM/JD3SbxIh6ZFehqRH
ehmSHuXLkPRfJH5IeuSVIek/ijQiJD3KkSHp24gfkp6VHxCSHotOZEh63EuGpL+N
uJD0PqppA+XzapqP4aENlM+raT50WhjqLdNEcyHpR2TscxeSfkQ2iz9+gEGCKaMt
5ELSi/Rwih4mWzckPRwoALKqTsXzwqkAv2angg8z/RnGaEun4V4SsVwa53LpNM6D
lk7Di5BLp8GbXDqN86Cl06i/LWLpNPZ8K4ml00lcH81jauBeKwOWTqNOXh0TvnQa
5a8UkbvZuw23dFpAp4UhLF8ctDDUmy8MYWWaaM3MA/4wQWyjFI9gkU15ebaWGNHu
eLQjeoGtTBYrlTN5j8dHzea9QpGvVM6lRPyKfJ5FSGXRKFJesZDm4VDztCiEQy14
GVamulC5iLTsnydYmKWrRgo7hrcSqmlB1UENhpkWtcKrTctpZRrmq6Msmx5HFRFP
06OYrrMpfYBsjWXTSIv7QT2iTJiHHkFH/rNFXpiEAXEOSJOAUTOA+lNNwh9rMAn+
m5l4TAL4kRH4cC4j8OE8KAIf5E5O4NEuYBJ6hUlA+U0iAh/ONxhMQmqQaBoof4uI
poHzDU2bnElg0GlhCMsXBy0M9eYLQ1iZJlozuZz+i8mNnJfJ8EioOaqNuQ5O51h0
o6yXyrDgdlRPF3NM52a8Fh4kO+9lhBZOp0S4u7RIk0JEipTXWsgxNZwvZj1WbouH
cNmaHs6w1OkM/n2CfI5w/3YEMWV4s6uaB1Tj0MzD6WWabh70KHxjyPFUGbZR+gdF
mj7FPJxP6R+mR33mQY4qZohzqOQ54lxOAiMtzMPx4hru3UZ4ObjfB8U5zAM+EZHm
AfOOyAvzAHOKc0CaB0ybAqg/1Ty8XIN58N9ujwzzgHqSUfhgHlYq5kEGaGX3NZiH
ZATzsEmYB9zLBWiV0GlhCMsXBy0M9eYLQ1iZJpofoDWd9QrMRc9kvRahibMtzJ0u
ULXLtGw246VZoOxMxhOb7eS9FA+d7WVz7Ao9aW3FlXKg7CLbWifXWvRYrLtWr7VY
FfQu0xIQoHXEsGT4MkY1DajCoZkG+Ngcg5mGt2qAVrwzA1B/qml4NcQ0SAz6dZCq
KYHBvg5SGxdAytobV170PztEuVJgvAYEdIH/EiKwbgv9r4acLXS2MCrC8sVBC0O9
+cIQVqaJ5ttCOhZJ81kqeia2mUvnxLxVnscBp6Qi3yIi5WX4GKTFSzEzk6bZRaS/
TJbFChfxX1vTKWZ48i15j8eXTYuAgqrhybJNI0RIWmkLRwxLhi8OnS20awvxDQiA
+lNNw99rMA3+V5fxmIYVRA9W7sen3ULP9fRMXSsvVpqUFysblRcrKYNp2DTIixXW
JxTTsGl7Zxo4dFoYwvLFQQtDvfnCEFamidbMAqpeRNh+QnxnUIQG5wrTS2XY4GFG
zssX2PyUCA1O/zCVW8D2EpP8314m3YLfYjiSKWYLLP5rqpARUcH5yxJVA+fYTJUY
IF1D8HCOCGYMX2mr5gDVNjRzACXKoZsDhChvosqBf4h8FFWjx1Ll9wGqHleJNF2K
OVhPeTuvbnOAd+MwB9MJVyZQwVBLOIfCPYr45gCmQZqDD4i0uN8q4puDLkHHfdYT
3xzANOjmAB/9Aag/1Rz8owZz4H+pHo85cCOFqOoECKOFISxfvbQwhOWLgxaGevOF
IaxME80fKbRS9cn0bboVvjfTwJlW9v4Crjd3wrNenk9Itcrt5VJejm9RTfUte/mN
mOAsSnh5D6ECiwmey3mtbOYrQy9Vvb7IBc2ajRiWDKtc3EjB7kgBX3wDqD/VNPyr
BtPgr/QZmmmAGk8mklXqGiOFLWKksCs9NozewtQyzgfGbJmvp0c9rRzrmwYyyh8p
bBjljxSSo4NNw8bRg5uGLZN807BhsjMNHDotDGH54qCFod58YQgr00RrJmcQ/vym
M16KqceiV8yw7eXw5iHPdOgMbEvKNLHvnZPG8p8M17jFVI5vF5TKsu+bMhmPv/1Q
FW6e7QvBZnOeYK42XsAO/70N6/5UZY9KGZqyx8QCh1T2UF94WJup6h1LckwJE3IQ
VZIlSjuSKr9FQtl/QFH2qylva2pS9rgP5IFakOMAKHv8hYLNiXOkO4j4yr4kruHe
R4q0uN8i4it7jA+ksl9NfGW/hqjK3rz28RYy9LijaRd3NDJQDagjwO1Jsa0fGLVL
F00HntawPSkWBegx9RrOcNwitCD2pECZw7knBQ5QKhc+fr2Bl1kd+wVX7zBS0dk3
GqmoqjsltWp5Ivj9hjEvNN1dRip04n9Jar9ORcvcHZCXO8iofQDUNH4T7iD/roHz
hEPWsUwroQd32Y+lQ6KgFgG+f8rXegpx7joBFmURSAj2g4oELcicynEDugCgV8vv
RflTCe+SwdXCxw2VwWE4F4NHCAj8DFsXDUlxHiQabh4mGvovoIv2Yg2iVQaHiSpa
4CeENkXDwwfoor1Sg2gWg8PYFA2aA9BF+3+RRIOmDPn8o1oynMHtCv78QxdMjqDr
EQxKD9AF+2skwXibWQwOo4s2lDaDxgZ00V6rQTSLwWFsigZzA+iivVGDaBaDw9gU
DbYS0EX7dw2iWQwOY0e0oAES35jhi26ANKxANQQPkNB6ONwAads5ahkgqU8A8n2e
VG7MIK9JyKf8mw386akM6IkroOIvAC4A+XuwgJ7QA0gHBmWeqAOke4Q+qh6K4Oq9
Rio6+31GKjj5lqQGDpDuN+bFAOnbRir06AOSGjhAejAgLzcHqH0A1DSBvuTm4AWR
A3zJOpZpJfQB0uDGoGqAo5sC3EI2pxyXBTWv2RRwsdCEgC7WH0T5qpWrFotbOcsD
HFW0+qwcFw39D9BFe6kG0SwPcGyJhocH0EX7Uw2iWR7g2BINTz6gi/bnSKLFMMBR
BRvKAAdKC9AF+1skwXibWR7g2GozaFxAF+31GkSzPMCxJRrMBaCL9s8aRLM8wLEl
GmwdoIv2nxpEszzAGbpo1QMcuTvBlyjTeANV25Am5eXc/gQRgGoYfDiDsAg4jnXH
iD4GG87gOcIjoA9nriSIpFQ5nJHXJOQz/Z0G/vRUDmc20auzCKcA4AKQvwcbzgBI
V89w5iGhfaoHDriK/beDqejschvqaio4+b6kBg5nfmDMi+HMD41UaE25R3Q1FcMZ
uctY9XAG9QyAmiHQjlz5IwUjJXxvBy2loo79CXA7FKM2GUoNakL/EwQOqdyDFgqi
XGnPUL4sUxUJbOGaOkKrFql6hMZhsmZVIzTVb9TFHcoIDb0S0MVKCLHAuFks7tvS
sRYzZNF84h0I/+ZCzTdRNdW6eEhcr3h4rABdvIYaxMto4nE+BhfPzxebeNALgC5e
Yw3iZesUz88Xm3hQbIAu3qgaxMvV2Tn9fLGJB80M6OKNrkG8fJ2t5+eLTTyYFkAX
b0wN4hXqFM/PF5t4sI2ALt7YGsRrqVM8P19s4sG4A7p442oQr1ineH6+GMSrHsPJ
r/i+TIa+gwHjW+xhQNzAbjCgGoIHduhBOFBxpyX4oQ8k3DGyDrz0wIOHcx3QF9Nx
QttR/5AP6wjO1h5j/Zp80H+s6Bp/YIerr/mEspeP5wyIcwcDuSNx9fALV39qpEKQ
nxmp6PdyQ+BqKlTXo0YqBnabjVSoUrkfbzUVLfNYAJVbBVn7oGYJVCa3Cvs0cnlA
kAM7mdZf6cJq3u1ggKaFisNAVi5wCY9yP1A+r6b5sEFLkuG9HzD89/NRTRson1fT
fOi0MNRbponmdjAYkaHy3Q4GI7JZ/PEDDBJMGW0ht4OBSA+n6GGydXcwgAMFQFbV
qRgvnArwa3Yq+FBTnYMc2gJanAfFVoAfYWMPA5S/ZbR/r15DbAUySGwFlD+g7GGQ
dLEVBHRaGMLyxUELQ735whBWponWTD5G/72EHum8V2RrVzMpEdc/7WVl7LN8PiuX
sE5iYQz4FgG5gpcuyDAGKR7GoFBgkaHFwtbWTJEFuCkWvFYWHaHg5Vurgn+yNa1i
Ue11lJdPjRh+jG8uVAOD6oNSDDMwaqVXG5hbyjR8eRRlH4PxZLVI06sYsHMo/YKa
ltriHPIMdR8DlIP7rRbnqI9eQUf+c0ReGIYLxDkgDQPGzgDqTzUM29VgGNS3N/EY
BnDkgu6oqJcWhrB89dLCEJYvDloY6s0XhrAyTTQ/6E7Ba+FBDdJZj6tKxMJkMWly
iH/G1GzGy7cwxZvxCnl2Je+l+BUvnRIRbtItbBsBFq6GquJ8ikVIKKToOUpr9TKF
qqAHaRYLs5Xbhs8R7uWOGJaMb35V84BKHJp5gDLk0M3D2yXsDiZPAdSfah6aazAP
6ttvZx6ceYiKsHxx0MJQb74whJVpovnmIesVsyzcWSbvifCYXo5vLgMNzPzyvFdI
cy8843G/PJvyssJTz+bFtgG5IguJJgOg5TNsS5lMqwiJmfFymarYmHxLGRGTTZqH
EcOS8csZZx7smge8PQNQf6p52DHEPEhE+XpIVZdAhK+H1CYG6mtiedH/UBHlSrHx
WhDQxd45RGzdKqpfFQ3NKprC0YGjLYpV7BVWcQ0SNFxblR4dZKViFQcUq5hUrOJG
g1UsRbCKpIlbRWYh3fZvAjotDGH54qCFod58YQgr00Rrps8CIZ8gMEGtfLuAVi9V
ZJYH5oNaE5gPanpYrOiCl8qzmJ9FL5Xi+wWkxAQWTZ3Kii0EUnTUsr3YVROlFNgM
Vr6Q8piRK3rZlqoZrCwzQnx7tifIjZSj60cYV8bvElXFiaqsT3FK24gXIRzSNsLu
4BGfQpXLFHpX/hpmMbUpyyjtZJrmNGEb+xXbOEB5u4TUsgUc7gN5oEykbYQ6k7ax
RPxXMYuJbxvx8kHaxpOJbxtPE+eoj35BR1kDxLeNl4hzQBoJfB0CoP5UI/HOGoyE
+m3m0IyEaei0gvi7G8AwrBSfhmCRz+uJr1SlZ8MZxUhcoexukBrjxyy1YSRwr01u
6CSg08IQli8OWhjqzReGsDJNNH+PUOwOwGevUh5Xx1StZtl8EzRuurxR82SmYlu4
fsZ2nHmo3hkpL5XO5Mo7cmZJM1WxXB+3FNNMH6cz+azYWIDPj1Wo4zwUMRvcPEFu
oAwhqPUIYsr4bbdqIlCRQzMRt5Zp+vAJ+x3sQAcx72C/l1AVvZyq5lVUZZpNRL3D
J7xJh4mYTrgql8Mn3BvmANxKE7FcXMO9V4m0tZgIffiETwQB1J9qIt5Vg4lQv2+P
x0SAIze7pqJeWhjC8tVLC0NYvjhoYag3XxjCyjTR1B0PUoUcU8ItXpq/8mBbio3G
m+u00L1Zr8A3Eyh4Oe6dt3j8vQb2m+HvPqh6rtheoCXPVXFObESW97LF6u0F2FbN
2uzaiGHJuDbGza7ZnV3DN+IA6k81D8kazIO6Pmho5sE0zYQRhNz1QDUPGE28ngie
Ziop5qFXMQ9NinnYYDAPqQjmYYtiHjY48yCg08IQli8OWhjqzReGsDJNtGZyGf0X
H25R7Vpgn0S1Uu3K5l2oHm1NtUCP0rM017TCW6fqWuxTmfNybD8a6uHn+TbO1FUv
pOC/C1e9mKO6Gd9JZXMe//iq4BWqlTHbfkYMID5PsNBuJPFkXF2oGghU49AMxFfK
NH2KCfskwEDwKaZFVLEeT2ltNM0HhYHoUwzE+ZS3D9dkINQpJjl+0A2EnGJaRHwD
cby4hnu3Ed9AfFCcoz76BB1lYW2QNBAfJqqBMK+w/AotaT6xscLSBQKNBlRD8AJL
tDnaGxXnAoFuG8dRxHfsdODZDtspYWWAJlOv4QzHj4QeHDk7JfxPAy+zOgoNrj5u
pKKzP2GkoqqelNSqZZDg93+NeaHrnjJSoRV/YaSiZZ4OoHK3GrUPgAq3GnYEjuuE
Rs4TDlnHMq2EHmZmP5YOiYJaBLj42ce/dtDANfHtlAAWZRFICPaDigQtyKDK0Qa6
AKBXy8RGfm0q4V0yuFr4aEMPU8P5GDwageFjb108JMZ5kHhgLUw89GFAF2/7GsSz
HKbGpnh4CAFdvCk1iGc5TI1N8aBFAF28d9QgXtiHJmHiGT40sSke1CCgi7dLDeJZ
DlNjUzzocUAXb7caxLMcpsameDBEgC7eHjWIZzlMjU3xYEkBXby9ahDPcpgaO+IF
DaL4Xgq3ukHUMAPVEDyIQvvhcIOobeeoZRClPgHI911SvZsCrknI5/yZBv70jJzd
FH4pNFL1gARXnzVS0dl/ZaSCk/+T1MBB1BZjXgyifm2kQpM+Z6RiEPWbACo3Cqh9
AFQYhVsJNwqThFEAX7KOZVoJfRA1uEGAfq8YBOnGALeQzSnHbkHNazYGXCw0IaCL
NTnA1lWLFdsgSBWvPlvHxUMfBHTxmmoQL4ZBkC3x8BABung71CBeDIMgW+JBCwC6
eDvVIF4MgyBb4kGNAbp4u9YgXgyDIFviQQ8Duni71yBeDIMgW+LBkAC6eHvWIF4M
gyBb4sESArp4e9cgXgyDoKGLVz0IkvstfJUyjkjutQ17Mmv6VsztWNvT3bmKuGHP
YEA1uGHPW+VQhz2PEP4OF02Kv3jPW6AHHgF92PN+guFL5bBHXpOQT/ZvG/jTg2EP
BjJ82PM8vbo34RQAXADy92DDHgDpwoc98wS1ctiDHaZRZvXgBFflRsvVVNSM3Hyt
mgpO/iCpfToVuuqPRiqGPXIX5GoqdKfcQqyaimHPy0YqBi6/ESq/elCEVgBAzRG+
CAZGAikYKeF/sIV2VFHHngy4HYpRGxSlBjUwbqtCGoCgpY4oV9o9lC/LVEV6d8A4
r1qkIY/z9lLsnS7uUMZ56LOALta+QiwwbhYLFDZey0R1pJsJ1wB+roqtk3TRkLRe
0fDAAbpo+9UgWqYu0WSu2ESDtgB00favQbRsXaLJXLGJBlUH6KJNrUG0XIVonIvB
RZO5YhMNehrQRZtWg2j5ukSTuWITDUYG0EU7oAbRCnWJJnPFJhosJKCLdmANorXU
JZrMFZtoMO+ALtr0GkQr1iWazBWbaPBNAF20nUZFF621LtFkrhhEqx6iyo8dv0aZ
hmM6lPd0GX/AKjaV6DmVGEauA9yXE1y8rYFqCB65wtXEgYo7O8EPfaTkjpF19BP+
AOJcB3TG3jih7ah/9Yjrq7THWb8mH/g/KfrGH7niKiIfS8iBCp4zwM62EvMEtXLk
+qpQTdWjT1z9f0YqBJHbGVdT0e//YqRChf3VSMXIVe4nXE2FSv27kYqWec1IRSv+
Vo5cFSq3G7JtQM0TKFZuN45o5NKCIEeuMu2O4jBsOtHPrvJNJ3qJv+nEMuJvOoHp
RbnpBCZP5KYTDxN/0wmk3yQ2nUB6uekE0stNJ1C+3HQCazTkphPIKzedOANpxKYT
KEduOoFOKDedYOUHbDqxHnnFphO4l9x04hriNp3wUU0bKJ9X03wMD22gfF5N86HT
wlBvmSaa23RiRO5u4DadGJHN4o8yYJBgymgLuU0nRHq4TLCiKB+O3dbYdALuFQBZ
VadihnAqwK/uVEgMPsmqWltg0ElWtZsASBrWTVTVHDZdjnKlyPAZAV3kTA0imydf
w0QOnHwdDpHhCAO6yPkaRDZPyoaJHDgpOxwiw7sHdJGLISL73jIX2Z+sjbYsf292
xpfH41wuy8d5UNQWuL4yagvO5bJ8nAdFbQFXSbEsfyo9Vopl+aziRWAv3GsgYFk+
ZpqaBlmWj/I3iL1UcF5yy/IFdFoYwvLFQQtDvfnCEFamidbMYlFdSo+8l0+xuMOF
vMdDmKS9YppdyXgFvro9g6XvLPxJ3suwECkteS/bykOktOREfPpiC4tYL+PTp2gC
hEhJ5VsQQCudEfGN1QXwLDC9CJgP64yx4QhhyPCSR1WVqL76VKX0m24q0+RyfD5t
Y47XMo50iDSnK37ZuZR+YU3L8XEOeYYarwVpcb8OwsuE73O6oCP/uSIv/J0LxTkg
zQKmdQDUn2oWDqrBLPgvuuIxCwhHIOM9whSsVMzCqwazQBSzsFAxC6+O9s1C0BZb
MAtkELMAxT8gorU4sxBGC0NYvjhoYag3XxjCyjTRfLOQoWqUBS7JtlDNybVwvoXp
y5RXyGeZGhaBUdItVNXid77gtbDAKIiXJZRwS56FrheBs1poTqaEC/QvlHBRxOVS
lXC6oITykmZhhDBkeEE+XGYBUR6nkIOFWVhI1elxVAWsoGoyeIutMUMwCxg0wCxM
FzSo4oPFOdTOQuKbhePENdx7hUiL+60mvlnAJLA0C+cQfh+TWcB8PoD6U83CwTWY
Bf8jgXjMgq3RAruvCOLF7mswC8kIZmGTYhZcjEcJnRaGsHxx0MJQb74whJVpovkx
HqnPnGfhE/NFLyV2OmwRIRa9XJHtdJj1skWmdHN5L8eutKQQp5ep4UKeB130ijkW
YlEGVMzR0hDZvZDymPptoX599XYlbDcrYRgQAPjTI4klwwdGqmlAFQ7NNHyhTNNN
g2nE8FaL8IiXuQDqTzUNh9RgGvyPrJxpcKYhKsLyxUELQ735whBWpomm7r1YzDP1
W6COOdOTVA8XmYOe9wopFkmx6OVbs0zHtnpZFkuxkPUKct6mhWlmqodTqofe2ppn
8RhzOS/Dd8ryWltY0EZVD/PtOjTTMGJYMnyg6UyDXdOAL3kA1J9qGg6rwTT4H6nG
YxoWETeZpPwg9dPCEJavXloYwvLFQQtDvfnCEFamieZPJmW9NN+EMEtVqpy7SbEr
KS9XKFbM3WS9HNv1sECVa5qr4bQMsltMMQ+dbXeOPTpa03zuppgTe3Tw7UAqtDCb
uylUTiaNEIYMH7e7ySS7k0n4hBNA/almYedR0c2C/4F/PGbhKAKzgC8zuSlYppiF
FwxmYct43yyUlBHDltH+vZxZUBGWr15aGMLyxUELQ735whBWponmm4U0PGnmjBew
nS13z7mfnqMX2E63UMKT6O9W6sozJZzx0kIJF1qFEm7hDrwIvd7akmEbo2fS1MdH
WUUv11Idej2thIOXZmGEMGRYGGTXLHAFD+hmoYkcSH/NFmbhGKpOl1AVcBKl2zcL
UCQwCwcKGlTxbHEOtXMM8c0COJdm4STijxZqNwt8cVQiYHHUbbSko4m9xVEulGE0
oBqCV0ah5dHqqDgX02PbOODMyLG+DjzhYfHgjw3QZ+o1nOF4RWhDxIPH0z+c8eDn
CWrlyqjXG3iZ1euIcPUfRio6+xtGKqrqn5JaFVsD/P7LSIXG+7eRCt34HyMVLYMA
HMFUtOLzjdVU7nCjbQBQ4XDfRrjD7TVyjnHIFpBpJfQAGPuxdFxfB2PSz1s27VH8
XnzR4sGiLAIJwX5QkaAFGV05DkEHAfRqmSkqEn48OmxwtfBxiPnbblVwYNBvu3XR
kBTnQaLh5mGioXcDumjZGkQzf8MdJlrgN9w2RcOjCeiiFWoQzfytdphogd9q2xQN
egXQRWutQTSLATRsigalCOiivacG0SwG0LApGjQ6oIs2pwbRLAbQsCkazBGgi3Zo
DaJZDKBhUzQezKpatMNrEM1iAA2bosERAHTRdhkVXTSLATTsiBYUQIMHur/djRG3
ClANwWNEtCION0bcdo5axojqE1AkeA9cGfdRXpMoP+2N/OmpjPuIK6DiLwAuAPl7
sLiP0AdIBwZlnqhjxITQ9tXjPFxtMFLR2RuNVHAySlKrxmrgd7SRijHiGCMV+nSs
kYox4jgjFa34O0nFOlxB5UaDMU04FUbjdsKNRkrkANflFhBpJfQx4uAmo2qMpxsM
3EI2thyayt8qzAaDi4UGBnSx0qJ81RZWi8VtoeUxnipafbaQi4beCeii5WoQzfIY
z5ZoeLQAXbSWGkSzPMazJRr0AqCLNqsG0SyP8WyJBqUG6KLNrkE0y2M8W6JBIwO6
aKUaRLM8xrMlGswJoIs2twbRLI/xbIkGWwjoos2rQTTLYzxbosGQA7pou46KLprl
Md7QRase48k4/vdSphFqpHKMx0Zsbes7y+O4FbkZhTV95RCIiGmzrqu/j7jB3GBA
NQQP5vD6FgcqbkoDP+YRd4zko5/wxwznOuCqQzvgEdBf+O1Nj6u0h1a/Jh/rlYpW
wW8+mMPVG5QC0HMAPGfA0EMhShlBqRzMtQkFVB0aUPIKKuLj3Uu4tryhkes6EMCp
KhdKxVEODbgf+8vHhgOki/1aVg4NuFGEBsQ4en6D/+HYIyJMIKp84xj+URg++Fo4
tsTOIUrTuF52DtbI+IULZPjAF0bx8IEocwsLEyi+UR7jl7llsl/mwHZ+maXt/TJT
TbxM8Dkwzg8xuMt4P8Tgq+N5mQgxODDBDzHYu9NC7YM1Hkpww8QNLA3KLE3ayM7x
zc6rkxBKcGMDVxhQILsTXmsyt4RqA4Bwmo+RSkuSbV8GYCTJEAbbfDaTBynpW/Q4
pO+sNWva+9d2rkou7ly9pqfzlLau6cn8wqOmJ5clO/sQh27qqp7uVe3d/Wvb+jt7
uqeRjDlE3lF+1Dr2uzrI3WJ8jsbOlvT04uMzdn5oT39/z5qqyHNR4uhZvuVwBNuz
E1DvCdeGhltuO23ojypgimHEE4S3KcDHCtWQjoaEHFVcRU4h0v4U6H87kAXUKi0n
U8hp1EVaR/NdQLanqSeTz5M9ybcp7aeU9itKe4HS/kppjYnJVJAdyD6J3cjBiSlk
YWJnsloESexP7Eg+ktiJujwIkrh7ggcilMBeSeAVf/HVIziCMYVVhHVcTviXkVBC
pxHusmH+F+9LIA/q4ALCv6SEo3YF4SMruHCfJzyQIpypbxNeJvL/lPAyMWn6K3EN
Zb0g/iL/XwkvE19VNSb4NfxuSnA+UdY+CX+hwMEJXiaOhUJGpFst8r6DoCb4d6wI
pviRBP+LdHAG4QGg78nBKxw1AHWjumPXCXcM8pndMXC9pIP2v46erlMw8tN8M+FH
Ed1v4T7SZsJ9JJxfkeDnSL+wAT4SIR49ko0pdg7Xd3Mj/3gf11eOSlWVyfy30dzX
Yu72GP/8VeV8y1h+jnrZ0LyFfcjP/LTxvVVlov5X7sg/9oePd8UEf41ZaqK/xmzj
xKaKvCpkOQO78HJwXtp10/ww38yHbjPDEJZvJNFU6LSwfCOJpkKnheWLg1Yvwso0
0ZrJ4wTPLrXra07uXL2uZ10fDM552KE+nW+B8TsvOSOb91qK/DzlpTLFYp4nyuW9
dB7vmApelocoOi+Z8QqpHK5NXdq+9qzkmZ2ntLO9KWv6icUHjVVXCywGRcpraUmx
5WeZbL4Vy88KXprHzWttZUvOivj3CfI8lerXb0HJKnX0ZJNhR6PCyIQZdrUrBBl2
bown07S70mNfepahBnA2NRbzmCHEK+DtyUp69NDjPHp8khrUa5jRw0LtMeRWaijv
oobnfmZQOb5Pr/+YHtXRj3E/cIG/cm5sV3EOVvcVNBjzDOHGGHJjKQXKhzGH8sd1
/MYLavACY71SnIPWI85RLhZb4xzlfpLwMmAKMehmxpvwJee4D+rzVsLLg9G+i3Cj
ChnuJ/yeMETfF+lhqH8szoGgqVi5JOM+mns6iToV6z6miQZUQ/D8a9CCC/Qdd4zc
AxN2YfOvYQsuTgzQguo1nOFYIXQoFlzg93AtuJAyglI5/3pyIy+zegECeAVAhbN9
H+EO/2cbqxcgyLQSfOfpheu6+tphiPo74O6ztCaLAXzuo4m/b7pufd2LEKApoVXV
+07U33iBVVkMEkOMoGIHW4iAigP06rlelK++zKuunqDxEDjknJhe6GHMBjMRYqV1
EZEc50Ei1vJST364+S1nSWIAqiHYkqCNnCXZto5aLIn6BBTpMUCqP8vENQn5LK8S
lgSfZeL3cH2WKWUEpdKSnGK0JOAVABWq8luEq8rPiRy4q+RIppUIsiRjRFqzooxk
CXArWQlILKtWh1lNcvEgOKCL9/kAS1AtXqyWQBXRliWQn3dg1IUx0BA/4Y/84ceA
MxcSqIZgc4GHRQ5u/yMOXT25Y2QdtXz4IYceaPJvNjSQfzU0Bl6TkA/8qYregQHg
5gJXP0b4tAQO9BxAaP5YP/xYLc1F1Zf4uNphpELKTiMVYn7QSIUKO81IxcRPl5E6
hh5rjFTUXreRilZ8NoDK7YdsG1APInyy51R63NdY/aGLTIu3NjgMe2B+lf3ChyL8
A5KnCP+ABE2xpYG/1GAvVhqVFyuj+HmJIEDeSpYXH7TsIvbDRN6k+OgF6ZvG+3k3
i3PkvWICz4v73jva/3BlobI35lRlb8x7xyp7YzbpL4D4hytPjfM/XFk/3v9wZeqE
bWEPTMBES5KRwwswkngJg20+m0k7JbXR49Cerv4PrWnr7k72yW8QkkcvXoo37KYv
DbTX9+qb/aV5FpmInfMvASZE+5Sg1jK3nW8FnnBVjdKGo6r90QAMB0wOrXVW9QD3
8ash3QAJ/+0NnAauXXej/+1APDpwmk3TL6DHcXQos4rsSS6k166kvz9Pj1vptXto
uh/T1M+TKeQ1sjOtAP7mZ7fEjmRmYidyOPsMQ39bg88YwBv+ys8w8DofrgZ0Pd7K
yDc3MBk4hwE/jvA3LJB5FeGfW8A4XyjywhRfKdLDtcEnGTiHA4a3L8iLqT/sZ4n7
gvZjwvkA33jxh7czSPca4W9h2GcZCU7HKGu3BK8lpJuZ8PeqPDzB7ROaTA4e4QYB
kFU1/jcK469+VqE6ccDga91UqwgMutZN7SaAfGlm6iaqCvW7ibzo72KIcqXI8O0A
XeRbahDZvAYuTOTANXDDITIcVkAX+cs1iGxeGxcmcuDauOEQGV44oIv81RCRfa+W
i2x7r0qcYzS1MZGs+n6HuaVKwNB7lfP54ntwRMx7quHaqrzgdtNkP5Boaiz/9gf3
3TzW52HluPBvf1DOlmZ/r8qBKdtKwNAwWhjC8sVBC0NYvjho9SKsTBOtmRm66+iR
LngZttVLa9rLssD+mbyXYvGbU16+2ML2d8T+kWyrr0zBa2UbQJavpDNpL4UrmZSX
4htJFrwsi+w/gxadYYnYCfwiGewfX7cg2H+24LFQoK1eNss/PkECsXslRq1fGsks
GtbjquoUVVyfOpW+Fb774BjP/kNQ0d2YOsA3KlNICz0W0OMDwl/qpn4PJk3Ppeku
YT4Nx+X0+jUsqOhGwv0V3AlAGigU/MUBdmRQUfhQ8HVwP/hN+CpGBhXFYj6ZDnpM
Bhj9APF9pW7Cy0Ad4EUA6Lg39rBEPvhKl4hz5L9cpEd+jOhxjvqRZgTTNQDqUjUj
t9dgRmzvbSnPNxpiUCcT/rKfDcKM4HpKLDGCP7hpwpb5fk6eF9xumOibkaRYeoR7
bVJ2sFk4NtyMwFBs2iZ3qgmjhSEsXxy0MITli4NWL8LKNNH8nWrSGS/Ftm0pZr0c
O0lnxa6PaQ/7QI5m3yNC0+YzXqGAJRH5oldsZQo6VfSYyhYp0q1eoQUpxBeMIuhz
EZsPU5XckmvhKjnNvqjEibq7pdypZsSwZIhtoJoJVOHQzMQXyjTVTHD1/276kOfo
lXn071LxfuBEqlpPpuqgi6ZZp5gJf6eaeswEzlH+uwlXLFDHOSXdPHEdamipSAvZ
TiS+mThZ0HHvLpEPZgKfOkgzEbRrDepHmgnM2wOoS9VMbKzBTATtdYn0ppUJuL6Z
Xsc51PIGYRogf6qBT4hjyuLVhlRVXtTLhsbesjlIjvdXFxBlZcKr9LyckfC8tkYb
aJctzb6Z2BA62kAqCV1dhCEsXxy0MITli4MWhrB8cdDqRViZJlozuYH+C72sfR8/
I53LZQoZtpyuKLYgxtUM1cf8S/l0C3Ybrv4QPvjbdu2n3Cwgl2f7EWeyLXzXSark
+Y5lFZtffo3y9+URzaMhkoxqSFDJQzMkPD/+nUzeSZXhPjTPTDYHChW3PfX0x5KF
9O8KppTDxhtjyKeYIfk24QpcQvKHvzigXt5JfKOyD+F8QqnPJHz+FYYCClbO2UKT
4RryLBTXobRWiPN6xx7SqHxK5AWkUcHrXgD1qhqVu2owKrXukgmFToiv0DcoY4+U
MvbYFDD2wPTUVBHSAGOPTcoU1kJlCmuLYQpri2JUSopR2aIYld4IRoVM8Y3KplCj
Ui9QukRUpQTUSwtDWL44aGEIyxcHrV6ElWmiNZMb6b/X02NGxitm2Fqm1oLYkzKT
wr5iOJFqdEY254lNibGrDGZ6ilTV8ivS2aeanG9lTJV7hu1CRl38XAvf994rpluQ
TWrs1hy7ZyFNCbgDLZ9PEFXsm3kbZfArI5tJQxQv1aygmodmVu4u0ybQ/8ZTJTue
PvrcXOxLfxWpCj6SHieIaaweqn77acrzaJpLFbNyBeXt04HjE6gXKBX8laYEZeEc
qhyKBudyGgs0qOwi8ccnR4pzlHGCSAPZeohvSvoFHffGOESakkvFOfJfQXxTgrGo
Pj7Bt0EA6lI1Jd+swZQE7aqJ9KbxCdT1ZsV8rBTmg41JEqnyWGVDQ+U2ZrjOpqjG
8DEJW/08Vln9PMofn6QM45PSJN+U9CrTWE2KKdkQYRprZZNvSpLNYaYEqSR0lRKG
sHxx0MIQli8OWhjC8sVBqxdhZZpozVRP8Y/SKnz/nNfK9XMx4/GNLKmvn/JSzNfH
It50PpfDEEA4+pH8/YxQzGmhmIt5j+njdFHsa1mxuaY0cSOLL0NsRNVgoDKHZjD8
cch4qnLGkz3pOOAAlg/BOMaS2fQ4jCrexWJscTJVsqupYjidpv2QYjAuorx9dNBx
CNJDjUC5SeOBb0Uw9oDyPoBwnmE8CuIvlDS+O5HjkMOIPw5ZLM6R52TiG4/Vgg7j
cbrIh3QfEucwHhcR33h8VOQFpPHAp6MA6lU1Hk2johuPoL03kd4ZD5lDQlciYQjL
FwctDGH54qCFISxfHLR6EVamiWYwHgUvV+DvjbNeminQ8/ASId8ilXQ+l2HzR7Uo
6bRQ0sUW9m66lY4I2O6XrV4rf59RsQVnoPHY6nwZos864xG38TDv0PltgiAbQ1+6
5Zb3RgOqAXUEuEAR2/pxFOFthnMdeMrDAkXMC9Bv6jWc4WgX2nG4d+aUMoJSuV6r
p5GXWb26CVd7jVR09tONVFTVWknFnH0FFfz2GanQdP1G6hh6rDNS0TJnGKloxV8F
ULk7jrYBQIU7DktxKj02NFYHxpBpJfRdV/Zj6Ux2D2jqOJJM23Br3UExYC/Ajbzn
2L20NcJgURaBhGA/qMjBAmKggwB6tdwkyoc3jw4bXC18lGL+kl0VHBj0S3ZdNCTF
eZBouHmYaOjdgC7aF2sQzfzFephogV+s2xQNjyagi/aVGkQzf5keJlrgl+k2RYNe
AXTRvlaDaJZ3bbElGpQioIv29RpEs7xriy3RoNEBXbQ7axDN8q4ttkSDOQJ00f6r
BtEs79piSzTYUkAX7Z4aRLO8a4st0eAIALpozaOii2Z515ahi1Yd1kMGeHrAjQ2H
FaiG4LEhWg8HKs6NDbeNo5axofoE4J101B05z2zkT89w78gpZQSlcmy4Xuij6vEd
rp5lpKKzf8hIBSdnS2rVGA38nmOkYmx4rpE6hh7nGakYG55vpKIV/y+Ayo0F2gYA
FcbiAcKNxc0iB7iWLSDTSuhjQ3DJW8pkKqrGdrqhwC1kY8shqfytwmwouFhoYEAX
6wuifNUGVovFbaDlsZ0qWn02kIuG3gnoon2pBtEsj+1siYZHC9BFu7UG0SyP7WyJ
Br0A6KLdVoNolsd2tkSDUgN00e6oQTTLYztbokEjA7po36hBNMtjO1uiwZwAumh3
1yCa5bGdLdFgCwFdtHtrEM3y2M6WaDDkgC7alFHRRbM8thu6aNVjOxmy8YfE7cgZ
K1ANwYM5vNrFgYo7NMGPecQdI/noJ/wxw7kOuOrQDngE9Bd9exOsM6l8aPVr8rG+
WtEq+M0Hc7j6c58gPmTgzxkQZ2DGa4QCqg5UKHkF9WACdcK15eZGrutAkN+hybT+
d2iMTz1Q4cPsFwIM8oCBr4tAhfjMTO7ohGre3Mg/A8MnZ70iUCHSX9uwkeVFOfNF
oELkHRjn502N9/PKQIXIO380z8vuqwQqvEIJVNihBCp8XQlUuLJ5ofbpGg9UuMt4
P1DhvUqgwg4XqFDAHm2gfF5N8zEctDDY5rOZrPn/7F0JeBQ1G85evXa7u6XlEBCW
q5artKW0RUWmgALKfcmhQKHFgpwtSEXEBTnlEAW1colcIghWBBREKciloP5cyiE3
KGK5L1Fs/3yTyU52dna7u93FFubtkyaTZJLJ9+VNMptMgoP6Y/Nk1tAhg9MGD++f
MtDyQsaQkcPTLWnDRvDnIsLWds520OsWA78T8M4XYfEW7+qUMsK2z12zISP64OHB
C5ZO/QelwQ5z7uyh53mqJWcXvYOKyO+1yMUxMXQk0AVh6fMqAJCRriNoN0lBx8Ts
OsHK+C9cOGoqBDXH93REZVB/7DsZ+83CfmTjwjJoM463D1VAF1EpVIDKojLCxoXV
VBEoUVUGtVbJbVwI6wDh2cAGf3iCOER+foO2H9YAwqACKN0ckWeGXythDSCsJ4Qy
9xfuh2HFZOFeGHDMEu6Frn++cC9cfyzcC/E2I/Erpn1I3LjwIiLrBfm1P0jcuLCM
ioTDqwmcHwlSgniJKnHjwtYq0l9B1aCvTjBMAEBZ2cHAbmEwAM/rfDAAOQu/WjZL
G5zZf/jLdkMDZ4DEYCSFhJXp0L3PZL6WLewLWejS6SZvqQg2eSPdNfh3Fb6QBfd5
7BbvJPdCp30ylKwoh3zbCV/IgvsK87XsTDe+kOWEL2T5N8NwOODR2dDAW0DqFO52
LQBvw1zB1X3+CHMFV/f5I8xbuErTWVgYWoT/w9YLDeKjE/iN0+CL07gG0DvERyfG
8F71o2F3A3A0FHZHS4yNbsDvjhYTHVs/Lha88H0N4+Kh7a4fHR8Xw8eKbpAYy++q
Fl0/kY/UIDounv8eNYH/VAjf0yA+ht/UIB4nU5//rCgGZ8uvDLc7PnEtfsacYv+c
kgbK6KxbAolDk+mqW2L15NgtbbWFBfO/K9l/LAt7vkWgZ7D9PJ8PfJ4agEbgeK9h
M0WIB3gb+2cjOP0QpMt+LAtxoH2hU4DwONC0w7Xcx7KQDzTh8HMRabIRfgLxY1nY
wAfcULYhiMgEuhGYpIZwyBteIMENjf0URNKAe+D7CYgP+WcLbpCw3E9XdMn6TqSc
O+V7gBjkf69SFqaXPOPJ4gMpesu0XKwfuMC8LbR7xecEw3c0JE3HyXh4VgCEwhAV
fiTqh80ejeNCbRqXQu7cqUg+rrNWHnBPTjCER6XJQGQohlyyhS3YBsEBpOL5QUif
nfxwFI/sCB4ekTyKsxkQeKWAPsBV3yotJMQHt1whPZkGoUvcdil9iR8AYpDvS0BH
Sl9SsownfQnLgCRsrMhxIRv4UVAuvyv0JcXnDMP3nPYl8KwACIXGchcijeWPwh2Q
K30iGpdCri8JEOI6bynd6gsgKyoEiExFK4XzZpIUDwoOkBbvJ5m+wLF4fu4L2EL6
qi+gU+I/8O9bCCX3HTE8rVfcIDrLLQd4FqnfgwgQg3xLTz9ohhoShmOsxnZ7xRRr
Q1t6cEsBLT1QH+jGvjVAGzwIe+pVgvKd+EElgSv45IpvbbPYlh6OAuFTF0Bbespv
2tJDrRLTtAekCk9J77Fv6aFMtpZ+KNvS04WCXAZni02aQngqAITCfT9gO01w80+h
En/YhnKxsM1yQ9NFQBo/iAc2/MwCEBs4yI5+kUZBmi1HOJ/foM2aeBYLpEtbd/qY
ckUCP7ibCtllkchDybfnrosEbjkdQrYspB0T6Ang7NGhuLRjcnx0+EWK/VpFRjPu
FwNigFtOM550PfQnrR/xA9ZE0tcQW0fkzvorCpCGvc+DCRCDfM8E1AEDgjuqJkba
EiqmeJnhyPOeCQBbrkyS0FTqR4kM54iwfqRnAt8XmOaKNrzAM0DR119BmTKEUPt3
EPoNr+P6K/qsfCgiK8RgkH5WI7StKrFnonHFKVf+OaXrr9L5+557GtxfIpgQJeug
ZiL7LYNzde1492gE66ysLSE+zGDuEtZcQfxcrRh/YYgY/0sdiQ/pJwWQ9C9g8z9h
nRXcu1xYZ7UV4gSRdVb8VsVhkI6VnwXPKTVUTD/ccf3VNrg3hEzoQl6HQsj6qxvY
TNaXhPVXFnRv8wPc+/xEOIZZbW7HMBHSMFfwNk1nYWHoLRw0HZseyS8MGdw/c/jz
lpcyoy2Dh2QMShnYf1RaKvTXQ4cMxi/tdetauqRk9Of78Uz+9ND6zhcJteg/cCA5
YpSutHmyaYMYWFLDXwwc8gJ/bXBvcZD7qd2LRUFNsTiGZ6Tw64H0kufxzYKhg4pa
iqNaxNE0dEjQlWEN8WoCkDGyI5y/59AJc5iYTkThwg7Soag/btNfRpVRNr5ega+/
wNc7cfgRVAHdxH6BqrKokioU1VaZ0KPCOq7mqgjUQ1UGDZNdxwUT3/BsYNN1XE8j
8gMU9CHPITLhDU1Df0T6FJhIfxmRtVtQZpjchvgwPFkhxIeBCxwuC/FhCAGzLpA+
DHSOILJeC2Zubgr3giwCVWS9FtxfSUVsmCqrrSIvUGAeFfzDEJRMXMfVQyWu4xqm
EtZx4epDX7BguAGAsnJIHFScEwYV8LzOBxUyL1jureKC8RgSVnGBm56xBm44Y02M
TeLDIOEQIoMEcKcLq7jA/ZfKcbUWiMcSQvYR5bDprSMrtPh8hbPU+HwDHPOCSmYJ
tN/XlAXEgdFarnDGGrit5pKyissVXN3nbZgruLrPH2Gu4O19ruAqTWdhYfxHCG9g
Uz86iayAik2IbsiviYqNjosju/lH14/nDwCI57f3NPJx6sfz5wYkRjfgVzvhyLH8
uQHYEd8AfJLotp1JZNvOhOgYfrfO+jgRfv9OaPwtT1j4M89jY2ANFPl/0HagT/F5
Jrtmx1DFSVcDcqQ/87ASp4CmjZW+Y1cDpSaAtVnkoDVABeyqi01jvpmFNzod6oKb
8d44vL8QJ4PpyshBa7A2awkiTTX/7oVINwCtBthg4HEgTXBDeaBLoN1IXcENzXJj
wU3fkaH7ga6ji+AHefdGJB3ID7opcEN3Ae+eEA73w6EGkA90EeMFN8DVj1c/4ZQq
Iec/XjmbNacA/dj7PJgAMcj/YsWuwPpcMNJfSBRTvExhcymuVmC1l2mfWD9wgYF9
AIA993oFFpRJ/hcrOGQR0nScNYdnBfChCFoNMriEGJAjGPpENC6F7RerSD6CswYc
oK6c8nnFKx96uezKfrKZbrNAAY8odzc8NgvpxAUIBSAtelUt8WNn1B2LLjOuLmz+
5SDfW8GV855RWkCIDW65Ano2pUFWVv1P6RV8AhCDfK8AWlF6hZJlPOkVWAbAfS8j
+7VU1I+Cshe2x4R493otFZRJvlegm7o49grwrAA+FEGrIfYK4Ae50ieicSm8mI6G
ZOnuoRRUbFJQAVFIW3UoFED66NVlWnXHR/dhqy5dI8UW0FetOl0jtRexa6RilTVS
bgDEIN+CK2ukSp4prAWXm4mWWw8l5weVBK5gF2C+FbVbIwVnzf5Xa6To3lWOa6Tg
qQAQCvftRc7XSEG5WHixRgqyo5skU5BmyxHO5w5osyaukYJ0actOH1OuSOAHd1Mh
uywSeSj51tx1kcAtp8PC1kiBngDOHp1dI+X46CAwpm+RUYz7pfBuCbJjz0N/ZdqH
nC+RilWWSHkDEIN8xwQVAQwITlkiVTLMcOR5xwSQLoeS86NEhjNqWT/SMYHvf7VE
6guhyXFcIkWfFUKTEdkBA8bnFzVC06oSOyYaV5zN5J9TWSIFcqEdMZ3BdL2Mxmpz
O4aJ8EWYBd3b/AD3Pj8RjmFWm9sxTIQ0zBW8TdNZmLJEqliuxVGWSBVLtYijaeiQ
oCvDGlKWSAnxYQjxXy+RguEGAMqajMRBxSVhUMEukXIcVDi+XykrpBzHF94CUqdw
t38CuApzBVf3eRvmCq7u80eYK3h7nyu4StNZmLhCqkF0YlJ9fhFSYnQ8v38TrCvi
HQ2i6yfwu0YlRMfVr8+vPUqMjm0orEYS1ifhoAZ0NVICuxqpYWIsv0FU/eikRJJs
YhzvcLYa6SC/Id/7xeqZ2FZHz04Dsx0NiJH+rsUKnAKaL1b4jh0NFJpAWSAl/nS1
HzmfCoefrpSpcPcAYpD/vUpZIFXyTCvk+vcqXyyQgnMpgD3FZ4HUBg1J03EqHJ4V
AKHJCFoN5wukaFwKDxZI3Rx/NGrNugU+WSBFj/2ggEeUu7uwBVIgFIC06JW0xI+d
SncsuuOourC5F3FHFaf9orR4vpvOIMujDih9gk8AYpDvE0ArSp9QsownfQLLALjP
3eVRG4U+ofgsj/rKaZ8AzwqA0GQErYbz5VE0LoUXM9GQLCTDFpCKTQoqIAppmw6F
Akgf3SLTpjs+us/adOniKLZ4vmrT6eKog/jBwxBdHBUTHT8os1frtJTBQjMuB3gk
qd+DCBCDfDOurJEqeaawZlxuKlpuPZScH1QSuPqaNuN2a6Q2af67NVLf0GY8g7PF
Jm0hPBUAQuG+g8j5GikoFwsv1khBdpAM2+aQ1ssR4m8uBK7WSEG6tHmnjylXJPCD
u6mQXRaJPJR8m+66SOCW02Fha6RATwBnj86ukXJ8dPmeicDTUviqA6I/NP2Mny8G
yb9UiN2RslTKc4AY5PsnqA9gQHB0qRS0D4opvmY4IvwCtxTO+icAzIGNlrBV6kf5
vJlhElyT/gl8/btUCsok/5qRK7Q8jkul6LNCaBME7QgZq9/SCC2sSuyfaFxxVpN/
TmWpFMiF9sd0KtP1chqrze0YJsIXYRZ0b/MD3Pv8RDiGWW1uxzAR0jBX8DZNZ2HK
UqliuSZHWSpVLNUiDqqhQ4KuDGtIWSolxIchxH+9VAqGGwAoKzuouC0MKtilUo6D
CsfXLGWplOP4wltA6hTu9k8AV2Gu4Oo+b8NcwdV9/ghzBW/vcwVXaToLE5dKJUQn
JMTyy4ZiohP5jZVio2Pq81s5NYhOakiPzqsfwy9CiolukMAvQoqJbsgvQsKR48hW
TtEx8Xwc27KkWH5ZUmL96PrCxk0xZD8oZ8uSxKVSxeeZnE4Jsx0NiFFZKuX7pVK/
4JTgzMFCfsFSZsfdA4hB/mcruRVT0p9JFFO8TCvk+mcrVyumnpJpplg/cIHZIjRy
93rFFJRJ/merrRqSpuPsODwrAEJhhPkLcr5iisal8GDFVMdl4wZM2j3TJyum4DHY
2PCIcncXtmIKhAKQFj1SS/zY2XXHojsOruH5yHPIz2E4mV2Xrphii+e7yQ2yYuqQ
0jX4EiAG+a4BlKN0DSXLeNI1sAyA+9xdOPWt0DXc64VTUCb5rmGb064BnhUAodA+
HkLOF07RuBReTE9DspAMW0AqNimogCikTTsUCiB99CiZpt3x0X3WtEsXTrHF81XT
voUrxTftcMY56NTJuatCa/4ofoK3hFtJLUFoqZDSg44CpjUP58cpl7WTtAPM6aYI
gdtZKA4bgApXEhUartKgVOEasIB/X6OahXtG0HUfsnqmEMPgHpIX8afMBqTi3ONs
MRHK5QQH0xerkMrSApEKKqnXDqDVQPThksfjm+B+igi+ikNKfbHZgMhPomX459Ci
FKZQfVg3kzU9FhmwkJ8qhGeDvNm7AbScFGyKsuGSAkrD2Zzlwt/if0Ogo0fWlLaF
WLEZi01P7D1cBT/0QvNij3Kc/XVF27UBvcIPQitrIdV4bW9VioqksIfHXfiZAKOl
7Q4e1mds1wZ0im/rLHwKDbR9VH2FFAgacrzFvUZsG6bYrmkKVfgUErSpqjTVUr5R
hPJBLXaG5f3G6lFvrLXYiX/mC/Pd9nAvncLhq3RWWemP4RQf8ydTUxYxAU6xHFmQ
/JooFu6ly3ZThacLsVdx9mUA27282FIXnpf76bJvUYWnC7GlZYD47uXFplx4Xu6n
C09DUXi6EJstAy2He3mxKDwvgHvpFq0uUeNeXsWzLoFxX+fFsy7RuO7lxaLwvADu
pVu0ugRx3dd58axLENd9nRenulTDOhHBWMI+rCL373Gk/nNc38ZwRUYdZKKVoAl6
g38awBU+Dgu1TL7wzin1A0DuFCNtaU5AVRl/BzSmoROFnCYJ9mRBE6tQbURmSaKF
mE7QO5lEqCEIojdbvzC6cexVUGB33hZ/U41BA22h1TmbUwAVhCRRWXglCFuovCAQ
KwioOXIgCcRIBCEdTT+wgmhgTw08mL76wdrP/02azVd7MhiWUgOyATgKQiURgZiv
I7wShP+oIX1/sq8ROVrPagQVRAmsEX0VQRBBJEh6jSncquUjUI8++9yghr3QAHK9
hjN4JQj/USPVpzWiBDeWaYogyvGDQvjBh370VJW/EtjA/xhPCjQzuRoqL4YIYMOr
2H4RZr+gslhhlwIV6hXQW9s5aIrp9YDx2tigNNPcgHnah4Ja8zHHCwU4it5FZDkJ
C0hfau4NWKnF2tQkSqhKfoCMBMy8P0UEksoNYrN3ZdlNVkghP5h2JQcLR2QeghZp
Dmu+COti3qH5VzMrLM4MP+kOMQ/CMr8iI3OaPthSeYO5gs3WfPmwD4Qf98GGpTsQ
zxvbXuZUnqxfBPKXvIKwvJqZiLzSTURe6aYBvLxiqLw49+UVg2NLyye1d+EHvYPT
P2QQ7afMxB9saXypbS8vUtPIEi8APAVckZJzybX4MsRrSQ0m+ie2IBvOX7JVo9VB
RvNKgzlsX1CceZIhz3wh6GnzEMMBXMYYled1MUblKAupfQWT8AhOPydEtGeEEX+w
pfGltmv+s6ClZ+srDYtA9fjSHcf1AVLYh80wfko1XohR2wq5wc/kKrh/PL2zDp9a
uxEDM9MsI/unDk+3RA3KrFkXWRDkSJ5GxQ9YglFOAsgYniOEnzyLFp5Ri1JRAHoR
uwZhMxib2l7pGO4k6TtC5I9Re1hTTjfNFKf9V3MDcwfaG7DVfuXPJzix0jrRThb4
A7Y0vtT2hj8N/hP+pGliA1/QzjNM0XQObKrNMnyoGRRYW9vb4D1/0nBbPc9A7Fh8
0wta0Qb/Kdg/S7A7Y/+mWtEG/w+xP+QP9iDsX1sr2uAvxx+YYvOOP48WEP7E4zA5
/sAkkQq+J2D4g69Q0xEZGXDMUcqgoQP7Dx+RmoZZlFwEFp33O4ueMh/WfBw2Dfc8
/2omhEEPBL02sMjiBYssbrBopoGw5xhjA3vA318sSvhPWPSluVxgp1JrDb+aHw+M
KTXTcMPcKbBcKajN3rKoExZAuUBir8XpfGkWbfCPwf6PCzbI81dBrmCDfzns30mw
4TlumEUb/OVYNC3EWxZlCb1Qkkq+F6qi1eF0ytmxiCysSMl4Ic2SmjY4s//wlzGF
mtbrOyiuZmhd/lNoXSE80gpvBuBDZKyxbZIAofBlEAG5i8xdk3tVqDQCbRCZA6N5
ochy0989nBrNDNyn+Sn0gHZt4C3NytAc7Z5Ao3ZWaDZOLE4j1B+L+/UnToMsUi75
2parPwDv6k8pof4MKJBvhYeroBUui1AuvbMO/32Yk4U5xbcZNqCvAzO0c/V9dKcC
39WO1D+hOxy0WttLH4kHGBatF82wFnF8Bn6FL1VtFVQNv60T5Q7SgHJDIUhAHf77
jU7pGWmZ6UMGpoJy6/Ktv0rgMCwVApWejBaVSdoCjaDIZ4qgSDFVR7CKrKL7VB8W
cCrwSd1U/UWsyOd1mfqDrCI9aPMtsrn5Gr5U5FhBkfCTOFHkYF6RRjtFAvWEVr4Z
aeWLmyaD0W7tWIPO9Ifxsnap4ZRxu/EX7XTDHeMxIyxY81yTMXx8f4PVZJR1JiJL
qd7R0J8L+f+8GhfTWwSU4462apF7ssMz3GcdXv/sWEY6BwvIgvjIr702Bh04cMBm
KMioKwv/peJ4VxCkn2xbhgefiTmipq1+zUOxKvLVKJUZANx0OkUcxzkDFNSmVgK5
TFnQj5vlVtoD6P1gS9NiCy+3ZgsLqgDHAQNxeTcSnhLcoBnRn0smxgx2LkmB+vHu
XBw9SgyDZ1SjKI4Q7Jfg5WpK1m+8+pmKFbUULA0eC9CZUjENegWcMnKYBs0D7hi7
ljAawKrCPhpaWJEGUZLyl+MG/NPrziPjH+J2HOdeeH/WUwwNAPeSBnSeuVjToMUw
RxogobrfGxo0VVEaXArylgZU1FKINPhZ2z0oyNTR9Ld2TNBZYz3TaW2/oLvG5ibv
aSAdO/valqPBWAQ9M/QGMAymNLhZ0BDNeR+woTF/o22hrbjo1YhjkzoNvYHVauXd
YMM1GKglWjsaaJHKSxoQP5WFLQHEJJ++OYONBqI24aWPKpwFhEFSlAYw78aCxnNF
AxYtXnOkAfQGWEC0ovFu8AMD1/AYQriUBrTqM24rR2hgEa6lNPhX6A1qome97g3Y
axYiDU5r2+ruGpuaAnSZukPGyqZL2h66K8bEEkYDK4I3DahMLA3+KGjpQAPp6vEA
pLN9GS4PqCVqv9OArhWQgwwN4JGhmDQhNkFIylc0yBGqv7Q3EAzrthnhMYRrd2mQ
y5FrSIClQRuhN6iJfvO6N2CvWVi4cpzVCnKcrBrLv6nUajJwHp8ECGUcsgS4TsCZ
PwuIQuMtXLiEb2KhI+3duzd/Dfb58+d5d0mKcz/CWVndkUdxi6NAgQL/I8+qRaQz
vog4jdhJw0/bhXYOChQosMNFZNaKbxQAyiJnPZ07vaESR4mjxCm5ccS+FXpa2rc6
i+1OikocJc6DFkdkEbYUFilxlDhexBFZpEXKe54CBd5AZBFMWCgsUqDAc4gsgilB
hUUKFHgOkUWwykFhkQIFniOPs3Kv21a+vMsvrFiK3uPPmliKzQuILEzpjaNk40Dp
/tjAvUex6ThkUJolLSNjSIalT0pGpqVvyuBHhlv6pFky04eMHBxteTb95cbiXd6h
gB6Akc2vaYc1JypUXVitDqiDr9x7lLr8lp5qpyvdNciChHUp/Io72GwYfMQV8Omo
HXoRpaKBeCg8i1/F4gmyuQ1WsDdwf/ApsivqemPzLiduebuYX0BHJ1dUaAl/ng88
uXQVELnmksUY8Oxs2mQNVC7XIWgy9u7+UsrALGz3q4xQVs+L2T8N2R8TsfPEoUOq
0ND+MfFj0o+UHtb8jS/X1p4/c/ny5dq8TktXfTFhwpcZdQ9k9P76yk95J05+/1nB
jnzdG88fPVV32Jrqc3YsebTDO9uu/t5o86cnnm2//+/fJo1UnTwTzZ2Z3erS1D+/
uPj6kaRyI16cdmfWxOz/ldo84mrvzNILE0K+mRp+4H9/TdjUdtruhZ9yumNxyY+d
PXQ96aHrT4TWrP/hs9vONOha8XqZKQHTF1ve/r1H+Vph+4LR7lrWJ3a3O9qnwyub
D+dVinkt6/TLX+8/k957esIHP21pl6GaExJwedzkJY1ul5+9ZuTZhl/nBH65/kBS
95NN36+15G7H3LZH4id/uf3E5hHRD2kuX3qmUfSZM1dDG0WHRz65oc3xRy+v+H35
rdaxx1/en3XinyZ/P/78rUmPhLy3f+jcTV3bD7pW8Ub0wZoVzD+fmjVz8sM9f+36
Rdbln/5uO+uVnbk/WAwNRlWP/jw3U/PE59amH2RurVpbv+wZ3T8Hts6I7PXKgQVl
Fl8dlfbYgPiI9+4s3J76zsHPVy+bPOpQt7SD3+ZlrJi0JeTChuMrf30l6Q+4WIMv
Mr9+b92cqhdScj4Ztfr2c5fTVu34+PcDu9H8Ub98cvznC61XQqx/f/liIro8Ze5P
k6715b44Z/qh1cdn6h2bMOzJjLd/P/hql4/6Lv24wd8DE6Yu3tmrScTcat8s3Few
IeLgR29FjX/h3cyXblVr89f5uKfLLb412hrfdbTxTmDapfqr866mRQ6ZGvuuuePF
1aUyC2olVOn31o8xJxrNaz2v9dCGP0b+GNmw/5C3Wg+9cTrhreZPT+qT8PGNhC3t
2s9t9dH+Wglbunaby63Pbjg/rOzvA9/+7HiNtcFtuh6KLFdrQPie2TnBOwbviIx9
Z23L0/n11n3W8WD3tMGppYRNnS24BgMvO2WkDM7sNySDPzCO2WLawu/UbxE+WhG+
K7PEOd3uGb5wcWe51wMAK4iBLrQn2z3XCuihjwvVm6sIMhK3eyab772mVhey3bMo
WzrtKwcxTHoP374K+G+2e4ZyQmoLsFmIYKvnfAQbIo9Ui08GLSR1v8y4RzHuVxj3
aMb9KuMew7gPa0T3FMb/DcY9lXFPY9zTGfcMxv0m457JuI8yeQ1h3EMZ9zDGvRAt
VxOpwHe4rCTkwEpHDqzE5MBKUQ6sZOXASlsOrAbkwGpFDqym5MBqTw6sRuXAalkO
rOblwNYGObA1RA5srZEDW5PkwNYuObA1Tg5sLZQDWzPl8BbqKtRUf6C0LfXfsTmP
zR+InBj9JzZ5CF5DEbqEzSnczF1GZM+kq9hcQ3B6AjnxGc7PvIXNaRynFza9VeQj
W/vt1QPeg9FZS47xwmhjuzagIP5D+BlqaFGXqt9TZ6vlNmiXbl0nXhtQDt8svsmn
sEw9Rz3XyxTG8SnMU89XL1C7t515uf0fBMLQlq5Kl+rR223RvU1Hep8UyvbqFIXn
5X667LcNhacLsaVlgPju5cWmXHhe7qcLT0NReLoQW7qtN8C9vFgUnhfAvXSLVpeo
cS+v4lmXwLiv8+JZl2hc9/JiUXheAPfSLVpdgrju67x41iWI677Oi1NdItuiLpVE
bMOF8fiwMVyRUYf9tqj9aFQX26K6A6+2RS1ko1y7bVGFmA4gZZLuD/ue5MkL21U8
zi1BsJXWGbwShC3UDUFAzZGDvCDgp14WD6wgljkIojOPdTw1yGDYGTXiOZtTwH+9
vXoRqDHHQRDslePWya5rRInYVVxeEHMVQRBBzHMQhGtquBaE39sIT6ghFQCFvCDm
OwiCvfK0RvhdEP6rEQsUQZDt1asgmIwk8M/26iGomm5vSLTxnLm57mZIiHGLmfyc
bzZ7v9W3/0GlBu57vdV3tO53E8irg05vJvLSm4m8vN01w/9gZePeJqtL1aS+0ekR
sIUYXm3T5o5s1ahe0AJzXf2SsI5BW83BemvYi0FHzFdD0sOQuMlqbw9kq4IfCv0N
VrZF3XBvDyJbX+Qi+U1WZ6g1OB3c8FkFbyxraAaFmcyoQU1r1kXPIVAXeRBnG2Nq
hRl88CFV1n5fVbF6OO6r+l9sqhnEN1MdA+rxzVQ9TDlopsBmdgi/D2i37D+h3V3t
LUOeLtNo0ZUP3aVra0zSxYXm6BKN4t602nT3ZRun0abfxQ+Sie8H+xbuyfJ0og3+
Fmy3FezyoQjtYmzwT8I25A92HPbPYWzwl6MdzMp6R7txwg7h5gL5vWlhnkMFi2xz
6Z11+CW33Tr1Hz4wTboVLXTcZA1QYVvR+n/X4dWayJBPTVH6fZqnQ6aatPoLmj4h
maa8EGbX4ShPNMsfAe5nOGoW4J1mZwianeFEs6/xmo210yy+8nzliLQSyDe7cpXA
302nGg0wHjF0N003zjDmGxJM/Y3LjGVCK5nas/T2qBJoo7rjceQRXM/Bno7TGWAU
bfBPwP75gt0f+80wijb4V8L+ZUKJDc+xzCja4C9XCbzfunyR0KtuRPK9KkxCqnDZ
1bmCN5Y1SKJbrMDvSAQZwfhdjt8B/KM5V7C/WW5AV0KT9OXDYg0Rxuf0t8yhBoOJ
2Mi2T3GQB32jRWvb4cyPcFQwwDsFXxAUDGtAiEpf51WK+1crjVuH721bdIq3RMXx
h6EUry2KQYknsRIPYyVqDbfM67ASif2gKPFPQYmwUIcocbxTJTYovkqcbCgfNjY0
wvgJVt7zoQYTsUUlejJKtcjm5mv4Uol5ghJhNRVR4gSnSkwovkosF1o+LMwYYXw8
9Jb5IlYisUUl3t9MvCgoEZa8ESVOdKrExOKrxFysxA1YiWex8t4xGkzEflCUeElQ
IqxLJEqc5FSJScVTiWoUoh2jz9B9a4rWLtK30X1gekq7UZ+gm8Qe/cicpMFCqkBB
ZFwIzvFbfD/YY/QIZehEG/yjsf8Hgr0I+7fRiTb4P4X9IX+wN2L/BJ1ok+dyVKL7
L6ZUQFSJ8EMFFRFR4kxeidWR2ip4I/KxSlrT5HbMSVWhUTXgzWVQSpYlIy1z6JDB
mWk1LYUPZOFJnQ9k/f2mYkQBAb+b2gTU439TBVMq4LqpSUA1LCC12vPuU01u8DME
vfFPImprPkrC/2FJ5EtqsujTFdjGBdKabwEfQVpeHfPpCvevvBshIm9YYOsKirzd
hyt5P4GIvGExsyso8nYfruTdGBF5w8JxV1Dk7T5cyZtDRN5/0shOoMjbfbiSdzIi
8s6zxZaHIm/34UreTRCRN3x84gqKvN2HK3k3RUTel2yx5fHfyBtemtON1cwppgjj
NGOBqZHJYCI2HO8pvDQz71uFybuKNogjOfgTrLyL+tJ8SkU0Bh/rkfetCP5wYOxn
pXHr8DFadGpoKW7vy/cfX3IQ4cspqjwn+G/4EuxU3t6foON/sPImJ+ik4MyHaehx
TPz/QuRNsRyB5CByCmovDeRBNOPsPLUg/gcoKZydoEMfCtzwOTAAYrp+WCioRK2y
LGJgkXoIoKKjzw+2XAEoaHwK8MOCYp+Ium1GiCZc53LEWAUbwOUi8TSdXHID+BGw
J+i8rlmuFZtEb2gAbipqKe43GvTGmQ8tIg2gn4DtQqmh8BcN4Kt5QLGjAVt4Gp+C
+FoLcBwwEJd3Q1Qw4IZoon9xoAEVtRT3Gw164cyHFJEGs1Mr8zvoUkPhLxrA5hKA
YkcDtvA0PgX4YUEV4DhgIC7vhqhgwA3RRP/iQAMqailYGiTqjwUDDXroNwQDDZrq
9waXNBqcxpkfdUmDzYZfbp/4uxFHrw+ObrXaeqQrf8gs7Q2wrqxWm6HwFw3gtQXg
Vxp0lVQAKjpXNGALf+iS/QYOAvgTNQVB0ZM2eQNu0IzoXxxoQEUtBUuDLH1zngbz
9NV4GozXP1biaHALkTlH5zQYOH7XzffuJHH0esDu8K1pA57lpiFKg7uvBfF7qgOo
DfAXDWDKG+BXGtyQpExF54oGLM5fdqQBFlQBFhB9Iuq2GdCM6Fc0GlxU9/UBDaio
pWBpkKQP1gMNntOfCwEaNNP/G1LSaAA778AqcOc0WGP8+98v8pty9PpY2c+X5X/T
laHB+/3i0MzNd/hQagP8RQNYvgPwKw0sknaQis5dGvz1qyMNsKAKsIBsNBDcdjQQ
3xeKRoNPtYt9QAMqailYGqzQJxiABj/qSxmABuv1tQwljQY3ENk2yjkNpJtPncu4
/PXO57swNPhHFUAD7QD3BfqBBrAUEeA1DUAhzmARbHYrWwAVnbs0kO5qBcCCYp/I
jgJgQDO+6g1+1cX6gAZU1FKwNBimzwwBGryjb8v3Bq/qXyhxvQHsxzbdJQ2mfH/t
bviYZI5eZyVfzFz7JjsoQigfj21JKLUBUFMC/EADWFYN8JoG8qwlsAj2JkkFoKJz
lwZRZxxpgAVVgAVko4HgtqPBgQMHfEKDh7QDfEADKmopWBqMFWiwVKDB9BJIA9ia
cJpHNHj1WvbK8ESWBvn5IWhV4Bk+lNoAqCk6P9AAPhEBeE0DsnhSHhbBLioNDl1x
pAEWVAEWkI0GgtuOBuJrc1Fp0N0HNKCiloKlwf3wgyns0jnVJQ2c4RNEaQDTZ9e+
GM37UhtAaozvaVCip8+wgGw0ENx2NPDVu8F4TYhAg9qqx72mwYMyfQaV840i0gBr
CiGyu4toI//RoNhOn7Gg8SmIL27pu9ueiLrtaCBeFwcaPCjTZ7B385Qi0gCmzxYK
vtQG+IsGxXb6jAWNTwF+MH22UHwi6rajQfHqDQqfPqsRmKg/HlxgahnYQ78x+Kgp
NrCpfl/wdVPJogGs2DrsMH12Kj8G7az56Nu7C6px5M4nuH3Zls5HakYI1904+EpI
rFPsGawAyEWWBvQGD2iQw4SzJSA0qMyESuEhDSApi+CWvj/QjN2lwV9XHd8NMOgC
CrvFFEJ5eNvzxRQQTuB7GrDXLEQaJAQk6psHh5q7B/TQVwv+A/cETfWPBatKWG8A
C33HOPQG/yuoik53LfvFXizssxEPf3euIInbcG3V/HdCTRxJqRtntNEAps9ycwts
NgBy8RUNmjLhbAkIDR5iQqXwkAaQlEVwS39Nohm7ogEIgGKyk+kzLKACIR7vBhvK
A2FgiwssikaDi+obakKDx1G0H2lQI7CtPlhf3twyMFN/LuQW7g166P8NMZYwGsD3
Ba860OBUfmlbb/B3+m18R1Mu+Gq9yvP6B3BLrp2q/CzXFdPAINQpmD4DvVGbR4GT
QZEQ7AkNmjDhbAkIDQxMqBQe0gCSsghu6dwCzdgVDXgBCJgs0xvA9Bl+ngIhHu+m
NoRBuTyfN5CnwafaybbeoIpfaZCoTzBM4gdFpQx9+UFRLcMrJWxQlIdgZwxHGiy3
0YBOn40319X99kg0R1JiewN++iwXiUbwg/u0PqCBeI8cDcowoVI4oYEzKkBSFsHt
DQ1o4QHZMjTgp89yERgAcWOb+kO5PH83kKfBr7ocGw3W+pEGM/GgaHjIRtNaPChq
F/KuaR4eFKWHrC5hNICvKV9xoMFLBSPQsE+mHk1HEdyMEcMqhFqTud+2tlu4ZkYN
jqQENNDZ6lO+rcKJQsvna4rGBzTgmHC2BIQG0kE8Cyc0kEwQ2wBJWQS3NzRgs4q6
6EgDfvoMkiIXvBtsm3+B73qD8trWGkKDd9FYP9LgTZ4GB0yf8zTIMc3labCrhNEA
PuIe5UCDkQU9UO1JZQ7/eDvcRoOpg+PXfdy6CkdSYnsDmD4DxVGb+kFNUfuABo2Z
cLYEhAawU6IzCBWKBdxECusISMoiuKUPRzN2RQMiAIIkmd4Aps8gJSEe7wYb/MFA
uTyfRXZGg+MCDd5BL/iRBvfHD6Z/YPOyAw3cQR1cE0iVhekz1gAgF1+9GzzBhLMl
IDQQ30od4YQGzgBJWaSeAmjGrmjAfoZH41MI4QWC4aPQr9EgGNxgez6LLE8DQNFn
kdlrFvcbDc5jk+UlDQJtUrZKjG9pANvrULAlIDSQjl5YeEgDSMoi9RRAM3ZFA1p4
AI1PIYRDtQXDRyFuWjesvO2rdwOAQgN5sCUjNPgdwVHB3tEgQJAyTJ+xBgC5+IoG
7EGnbAkIDQKYUCmECsXCFQ0gKYvUUwDN2BUNaOEBND6FEF4gGD4KuIWofJgQrUTQ
oBxntUJ1maway79r1QKNQRIglHHIEuA6AWf+LCAKjQfzUbijhDEj/00LXIMNH/Kx
c1YlIc79CGdldUcexS2OAgUK/I88qxaRMcdFxGnEgQecFlBo56BAgQI7XERmrfhG
AaAsctbTudMbKnGUOEqckhtH7Fuhp6V9q7PY7qSoxFHiPGhxRBZhS2GREkeJ40Uc
kUVapLznKVDgDUQWwWImhUUKFHgOkUUw7aewSIECzyGyCFY5KCxSoMBz5HFW7nXb
Yo33ba7FCFbPir/oL0EVEfkFQrr0hFxzyWIMsiRZBFm4kst1CFqNk+/+UsrABdie
8iJCWT0vzv2pbXhyxM7A9tWbaYLzJ2/eeizrdJ99WTU7TQ6ebonM/3L20ud7D7r4
9sWnevRtUqA1ZZ3csWXxgkZHtn1VML5sdM9ND7X85aFbzSsfm5/Wb2bNCj3D1xyr
fOL28dEnRicMeqHmN7EDygZVWVWryoQVhze2OtG4+7yfElc9VfNy0lMruXpR+zaH
jeozOnvm6G9HNU+sbppR0OefV3d2+98/20yPPhTwfMIvmQ1/Gbgx7at+j6WcrzLq
78cbZr385Oc9a37SbcT6Rks//LvJItXZT8qbB3Zb/uKNRdsPb9iwb1PfgYPPZqw8
eHNUjdg5v79cvdNnavU7nbvlXOg3b0PgtpG3Kh7doZ9r7Tv14UBdz5SPB6z/Z09G
YplBKy9FXvn3zrwP/qy1a/uMXiEDeo+dtfHN369uunV9y7s/XBw2avSdlFNXL9T+
PG/HRzd3vlFv886zW4a9VOHLx86eCLg007r1oaMfZ/+45uiK92effH1+s/Ets5ou
PF3hw6wfVxxU/1H+1blR4/NOtDEPLr/6xUdvVlv3Ram103/+s/NjDQf1+TrvpfAW
L94YtDHn05qvDzOFlP516toX9n99Zk+j7BsDNwZOWHPp1K/fbti5MuBY09tJTYab
sPW/r8cP+F+j4W9W27PplY8u7r9mungpOWXZr4u3Bm+8vm3MPwcyXvxt3MGhzzzZ
t/6mBRsOV/9mbuK32lPbQy8sbb/63VL1c+/MXpLa+Fhk7cVHtn4wNefbQyl5Q1eY
H5v28A5j5TJ9Jn32bWy9nG9brkuZ1PAmXE2a0C1v6Poxra0t141M2tLobNNDX0+7
Fttw2sNlLl8pd+zl/HGNsn8+cfSyqubeyYee3PDrtFN7DrU+sb/a4uZtz905Mvz6
4oZhd06u/P6l+cZt54w7Lc+0b3LrbMWZc2b0zbz+5KLXm18fVfXDJ3o1/qTli7Gz
b77/x8hfEjNvRQ364P2q9TWxpw48ltXqpZGNrz46t88TnT/u06RFD1Pk0NRS2dz7
dSJr9ntjj2Hb+I6XT8YePnr0zIiE7aNXdNie+lXc0sDwpLjgVgtblZkVUf/JfgF9
tn488kr22qNfz/0qKbLT0jeCK/44pY+6eeTY4Nnf9Xm7z7Jde7hWSTeNlcLLPV8x
/NYbdywTv8v/eXmlVl26dOkUMzauW6ve708O7rO1Z2zlbTGHu839+fXvJg15DUK2
aWOnNP9l3HcnPgxrlM1N10a2m5htibx6vntMlSUrA8M/XTU+eHaVyMktH99YptXG
Y7GNskdv+KujLjyqaSvzrKzhdbPTe/S8++/Nr0OY+za+W/a73QueUttF+lVXHhfH
EJvcaly3La99U/XY6M6tgsr9+F2fRQUppbsuS4rs+df/qpNS5p4/nZ03ZPqKPosG
vfzZ/j9uPo1TmrVdOyMU3/zSz8s6x+5dv6nFJj4D8G5dcVZUNXxn4srsmTOuTYp+
dffUhxu0srYqE7689M7qGVqsgbmdWz2+aNqUb849ufCtXO33qbFjuw9rVbW5ObzN
1922Lzn6cMftzY5eq/rnu+rIdpFTgyvOTYp8K4TcZliz5I0p6889md2C5DZge+yW
T6/MW/v+zvEz+97d3BLrMuYtLX/bgaqRk797Ke3p0uGDdk+1eeYHtvr7VoFq5dsx
dbunDU4txZXiF5tVxe0cjDE6ZaQMzuw3JGMQHLraIa1vxoj+wwelDR5uaToi46U0
S9P0lIwX0iwdh7axtOnSxBITHT8oE7ekUbgRfRQ3jW8JzSusLTMKNm0lH2BwIAaQ
EQBWsSIEW8rHherN1QQZZaE4bAjgs9o1ajVK5a/IbQvQGPwfjuWFa7L6j8qWzknL
QQyT3gOqon6pOHfxU1xxUSQ75FQhlaUFIj0f9IKuQKuB6MMlj8c3wf0UEXw5IbVl
iJy4UAZtRXCe1Ra1+GRbGfe3jHsb497OuHcw7p2Mexfj3s+4DzDug4z7Z8b9C+M+
xLgPM+4jjHshClKTkpmxYUsjB7aEcmBLLQdWEnJgpSMHVmJyYKUoB1aycmClLQdW
A3JgtSIHVlNyYLUnB1ajcmC1LAdW83J4CzUTakJRUdqWUiCmdRA2wdiEYKPHxoBN
KDZGbEzYmLEJw6YUNuHYRGBTGpsy2JS1W/ld8c/TCeVRPMd4YbSxXRtQEP9FxC8a
fCu6qNmu3qG2T4GgG+fs2oBy+CbhEJ/CJc1O9S4vU/hIDSl8p/5evVu9lN/pALwN
LtrA7OAFdt/QSfWDkHvpSOFtOtL7pEBolRVaRjYF+WXkrrAcWZDzbxQp3EtX/B7R
nXQh9irOvgxgu5cXW+rC83I/XT3jLjxdiC0tA8R3Ly825cLzcj9deBqKwtOF2GwZ
aDncy4tF4XkB3Eu3aHWJGvfyKp51CYz7Oi+edYnGdS8vFoXnBXAv3aLVJYjrvs6L
Z12CuO7rvDjVpRrWiQjGEvZhbbgwHh82hisy6iClJvKPQf34mVlAdU5w2KB2ma89
IHeKkXwJARPwe7ALNKahE4WcJgn2ZMFehWojMnccLcR0APmoLiaZRKghCAIG6Szs
B0JBgWQHWVEQcVgQFM4FwVZaZ/BKELZQNwQBNUcORLlSQcDbCIsHVhCXJNToxnXm
sY6nBhkMS6lBZScdykMcd0RA4JUg/EcNeP9kYV8jcrSe1QgqCHfE4ZUg/Fcj4EWb
xQMriO8cBOGaGq4F4fc2whNqSAVAIS+I7x0EwV55WiP8Lgj/1YjdiiDK8YPCatg8
wvtAJhHINkguoNOdCM1MrobKiyEC2PAq4s9V8IuzALI9QwiqptsbEm08Z26uuxkS
YtxiJj9lm82wcb7n2zPA5gX+B5UauEnpzHZ+EV59x0/LIAd2O4ts/b+BsJ3FJv3h
QNjOYon+amBJ284CfjY8ImxnIWxqISn6wIplR4b9W5uj1xWClrSpvJk9MO1eH59J
e0yI6UxPBFBQyfsNTd4ZKIeLfEROHfvfJwH38vjMxaomPjgiRzo4oWBpUNqwJgho
0NAwIwhoUMWwLKik0QB+QT/skgbSX9OvNLzYd231Tv/h8Zl0BO1XGhT13MAWiY40
uJfHZ3ZV7xC2ugN4SwPpywoFS4NEfUOeBj30pXkaNNXXLXE0gMmkQy5p8Omnyyo9
nF+Po9c/PHUs58hN9hRZ2Ot3oRBKbYC/aEB/WvArDSxFpEGQyZEGsM/vQvGJZM8G
8VVvcEK12ge9gfRXHAqWBh8INPhWoMHKEkgDmFf9xSMadKmflP3sO+ygCPb6pZsd
spse+osG9KfGYk2DclUcaQD7/Aq7PAJsOz5SA5o54PHGp85o8JgPaCD9VZeCpcH9
sNUdLDH42SUNnOETZKNBd/G8wHtxbiAsmwH4lQZSUNG5SwMan4L37G47K5CPIndu
oNXjjU/ladBV3V1VdBpQUUvB0mCskbwbLDWSd4PpxpL3bgCrbQ66pIH03WD5m8Pb
/nj2caY3eA3/YW0J4dT2Hw1gdRnArzQo6ruBdAkPAAsKPw1fzQHUbUcD370b+IIG
VNRSsDSYpic0yNETGmTrSx4NYOHZAY9o0G7tkXan/2UHRf+o8217frJ7f/qLBrAI
E1CsafClzKAIC4pudgqwbXxKjaAZH9GgrQ8GRVTUUrA0+CaU0OB0KKHB96Eljwaw
BnO/RzRoP6vNsTvTn2JoUCU/wBabhb9osKUk0KBrdUcaYEGxT2RHATCgGd/1Bg8L
B6YBvKUBFbUUIg1WB8zU5wfeNe0LWKs/EnjItDFgnv5a4JUSdjYILEfe5UCDrgX1
hTvKcQ1/3j4oHtXhfnn7s7HNEkpzbbd3zFH/0YULQOy5gQVWiV1AakyQlAZCup7Q
oCMTzpaA0MCLcwNtVJQAkqI0kJ68QzN2RQP23MCujR1pwJ8NaEW2cwMFN18eX58b
uERVVfjBdC1q7DUN2GsWIg0uBOTiQZHGbAw8iwdFJ0y3AvbgQdHtEkYDWJm/04EG
FQvqIFL9LRztDVY/9sTijNxSXOY86+4W5ztjGtidG9jd0ZbtDXg/gPs06MCEsyUg
NDAwoVI4oYEzQFKUBmQeWwTN2BUN2HMDy1kcacCfG9idOTeQuG02lMvzH0zladBV
XUEYFF1BSX6lAcwbdDMZA2HeoAGmAcwbtC5hNICPVHbI0OBnGw3I+YH1uIrPjVab
jsRxJKVuTG8A8warAs/YDFzTcwMDfEAD8SdYORqUYUKlcEID+TEcOTeQ0sCb3gAK
T9GiqiMNYN4AxwEDl7wb/Kg/lMvzQZE8DU6omgq9wRV02o80KMvTINz8GD99dtlU
jadBYAl7N4DvtbY70OByQUWUNW9RtQ13LzemNPhrTvydpddDOJIS0IA9NxDlItHA
tXBuoC+Oz2zHhLMlIDSQ1lcWTmjgrEeApCgN7NckuUcDUniCL2s60gDmDXAcyfGZ
+cTkkjriq97ghGqM0Bs8jKL8SIP7Y94APl3c5kADd1DHVgXhFZlWOCo08IOa4otz
A9sy4WwJCA1cPa4MDeCRiXIcAUlRGkhBM3ZFAzYrGp8C/OAVuQCCaBThCW3+Bd5M
ny0UwiABdlD0uvCDaW2VP2lQI7CrcQ3uDVoGjjbOwL1BbGCqcVmJ6w3gK95vHWhw
Kr+i7TBl+m6gOmzIC4rUc+0WR8z/28Lh3kAjVFmYN8jN5d/yeBuu4c9X7wZtmHC2
BIQGkl907CBUKBbOegIAJEVp4M27AfuKPLmhY28A8wZYQLZXZHCDHxj6iuz59BmE
E/wXNBiGB0Xwg+k7eFAEP5i+igdFJe8H0yCc+VYHGryDY1T66HyL6AKTjQZMMogM
irRCnYJ5A9Ab/+ZXQK7B+IoGrZlwtgSEBq7qtYc0gDBKA+nD0Yxd0YB9Re5a15EG
MG+An0d8RcZ/4AeGviL76t2gq5qeKT4Sef+DKXvNQqTBgsC1/LzB1sBD/LzBisDc
EjhvAHs7bHGgQTqu1/SHUikN3tu+7bcz+U9x4isymTegVa6Av6aDIpUPaNCKCWdL
QGgA0nMGJzRwdgv4UxpI6UIzdkUDNrMcofo7zhvAw5O6AG7wo/5CuYSnLioNHhHm
DZao/EeDIBSt+90E32d00OnN5PsMvZl8n1EyaEC+ThE1CU8BV6SOcMm1+DJc1JDv
W+jQA2whBueNbGl55UBlq0bRQevN0fpNYR2CjphD9NlhA4Kuma+FWMOwnFSCbHt7
IFsVNMv+Bitbcd6KSI8FLT37fQwNi0D1+NKdRaQu52IzjGccbBoGqG0thWCLGA3i
fyq2Ct5Y1vBrr7BvWNSgpjUtddFzCPRFnkSFYKOwYJSTAPKFZwhBZ7WgH8Jr8CF1
VsP7kF8ItEz9IHeRekDujRbKpsXNXAB6EbsGofNoMLZre1U34E6SiyNE3sF3UR3x
Ozl8F1WPfy/voQdbfV/x7tJ/wru12luGJbpM4yFt+VCrrq3xijYuNF2XiKtOfQ2R
rTbdfdnW12jT1+IHycT3g30LV9ElOtEG/0PYv61glw/FFVon2uB/BftD/mDHYf90
nWiDvxzvYAs073j3aAHhnRmHyfEONlbiD+zNpXfCIcJ4bNyp//CBaXWRBUE+lHHA
yGB0MtqecXKsIXXff6xRo9c0OSHHTWv0izUHQjaaZui/0uSFLDK9pMfSFDSLPNBs
nAalkxz8CUfNArzTbDmhRZ3hRLNr1KDZ+naahblzLzZqlFYD+YZXrhr4u/FUowHG
I4bupunGGcZ8Q4Kpv3GZsUxoJVN7o1gNtFGeVANtVHcTQkdwTQd7Ok5ngFG0wT8B
++cLdn/sN8Mo2uBfCfuXCSU2PMcyo2iDv1w1mBbibTVYJFSDjUi+Y4V9z+BgenWu
4I1lDZLoFiswPBJBRuQ3UUeGB/CP5lzB/uf5EU0/fRPdSlO+5g19Jd0kUxntIn2A
bgj/fbHAc05UMAupcoWcuCO4NV0JSsZ2P9xeNNGJNvjnY/9Jgv0G9q+kE23wL4ML
AvmDvQj7B+hEmzyXo4Ldb8GpgKiCoUenLQVR6ae8SqsjtVXwxtKtjv+nNU1uZ0kZ
NHRg/+EjUtMsoVE1gOKDUrIsGWmZQ4cMzkyDMVRh+oYnda5vfxPagK6EJuqrmWMM
EcYe+gKTwWAwERvH0RJ9BzH6pumDLdU1GIs2iCM5+BOC3nzSrgeqiL63qKm+P+f1
jf2sNG4dPkaLTrFYnzD2oj+ksvqkOoScYLRF9PdMEfQnpuoIVn8nsP4OYf1pDAWm
tVh/xH5Q9Bck6A+WqxL9rXWqv7hiqb9Jhmpma2iEcSXW23OhBhOxHxT9BQv6g1X3
RH/rnOqvfrHU3yOh1cwWY4TxmdAC012sP2KL+mP7y8L1hzg+A7/Cl/rTC/qDb+iI
/tY71V+DYqm/n7D+dmH9Xcd6W2I0mIj9oOjPIOhvh01/XzjVX0Kx1N9IYzXzUFOE
ca6xwNTKZDAR+0HRX6igP9jRgOjvS6f6SyyW+qtsqmYuZ44wNjUVmG5g/RH7QdGf
UdAfbMxC9LfBqf6Sip3+jE5XOOF3D7Xnv6aqyQ1+Bqs/8W1vPkpCZMosVw3vBbbo
shBXL5D05lvIpB2PZG/k7Qr3r7xhph7kDasKXEGRt/twJe82iMgbFjO5giJv9+FK
3rAuEeQNayhdQZG3+3Al73aIyBuWbruCIm/34Ure8BUGyBu+GHEFRd7uw5W8OyAi
b/hQzRUUebsPV/KGb05B3vB9rCvca3mX46xWEM5k1Vj+baAWrPuCJGApwDhkCbAv
lhTO/FlAFBpv4cIlyGq1wspzfktQuAb7/PnzvLskxbkf4ays7sijuMVRoECB/5Fn
1eL/0ImIZ5gDYEVDoZ2DAgUK7HARmbXi0BVAWeSsp3OnN1TiKHGUOCU3jti3Qk9L
+1Znsd1JUYmjxHnQ4ogswpbCIiWOEseLOCKLtEh5z1OgwBuILIJl/QqLFCjwHCKL
4ANIhUUKFHgOkUUwna6wSIECz5HHWbnXbQs/3re5FiN63C75RX8JqojILxDSDWzI
NZcsxoDlH+zqFbJAJJfrEFQHJ9/9pZSBFbE9rjtCWT0vzmvdNjy53M7AdtWf0gR/
s+2Lcm0jKz0+NLb/poha28Y/FVHqnWe6Han7ySfPrzmW/mKr75tfOTlhbq/cz5u3
3PRPjcdfudrP8kn9Y+89Mfyl7/fEz/jk8eqpX9UreGHBncbXj14avu/dE10vdWsy
efPTLfrvHtxryaeV69WN6NHm8w43Xl35/KKys/8oSGoU2/CpFp/9sWlxhQ7ana+t
+febM3XOa0rp5rcZF320woQmvb8Yt+L3UWNKjRq/4ImmG19LOTz4wNMjPtqy/pH4
Tr1axFvnddGcrqsfMaHn2vjExr26XVl18YcmKa++uLj97mllJlZp2anO2K7nDpSZ
P/GH+rdnNvtxxpq6HxyKyKswsmL1rCkNzo3akvnIoeeuzXtq5pbbE/YuX1Xzf11u
Z83T6Od1fvXxgsoL3vxiYF6rfWd2v/l02597HT5orZxw+9mqd56PfPPN+nsuTW+W
fazq1agPbt6dc7Fe4KBflo0fPjIurErw0E6j64b99NjqCs/8eSNtmXnNiPpNvxyk
G3sxccbB47v+l3D001++zutX/3pa0s4O731TsU5e7ZDMIaP2rH2l3fJTPVc0uFSp
9IKPHqvXc02F55YOHPTIs3GVN29fHHMx7Kvl7bLX3e32aemXRw28ceNSpf6Bc396
c1GLzjfLr602NuexwPlT1m7Z3Xzp+suvbL3Vof3tMifCg//ctH79uwNWVzpoqBU7
++b7D3VOjMuMfka/P69+x36p1W9X3aaNPbzqp+wtZ7/95cSj2dxDfcZlX9k7vfea
xnGDA2a15RZbg2dXiZwcXPlYUOT4inO2bKvadkTM2Dh816nFc7ekrvvlZK/tZ395
7zZz674qD9fPNq9Z/Lp45z+LJ1ba+MTPg//srU6bHNxna/PEcd/Nb9q0Y9by9rna
783h28a/Gf3md8kvNCkbvmpEeNTb26v/uner9vtOsWP7f9+3VOQz70+eYjmxqc+a
Hh/s3d7sxWPaN1Jjx35QOgqntiI7N/5cbMsezVpp7/xWetZPv48532fRusHqJ9dk
/68iPGnnVgu7VJq1NpOk0OTW2t8j5/wZ2eitOpHxzR9utbBV6fDl7+ysfrFin6q7
Ej/NHt+sQnjfjn+Z0yNstx4I29Zs5pCesQ/1CfmUJJx38eaApVguH/dZlDih7WOT
soOu/VA7smmrU+t+br2wRZnwUUN+2QIPv3fu1o/mN+UfLDwhO6ny2Zi9o86Pq9q/
1eSfv4K71euuZe96fPj7BeuNEb+FzAo/1TNp28j5vRd/tL9RVKcRpp2VZjRqn3C+
0sZHzL8db7TpcuiZSgMjjjW9/b9Gw01gfb3/zPGRZy4lf7jilYIbL78Zcvgnc6Pr
x1cnjX2x3qOtL2m+KzPl100L4mc+9+uSnt0Prnq6n37o42k1D//EpdXe/2vA6Dcm
lt4R0nfCZ1u7pnyS02Iyvsjs2XvC5xnfhuivbccBb4Zkdjz1zb+NE8aE1+yeNji1
FFeKX+pVDbcyjZCnW0rEDcrs1TQ9Y8jg/n17ZdXHDVoUbssexS3UW0IrB0u8jIJN
G6sHGByIAWQEgC3pECInp+vNNQQZZaE4bAjgC5yv1GqUyl+R2xagMYgcyQ7XZBEe
lS2dGpaDGCa9B1RF/VJx7uKmgdClCA5GeyqksrRApAOCzsgVaDUQfbjk8fgmuJ8i
gi8npLYCkdMAy6Aj+H8p9JtafLLfGfd5xv0H477AuP9k3HmM+yLjPqMR3X8x/ncY
99+M+x/GfZdx/8u48xl3AeM+x+S1ELVQkxLDN1lsKeXAllwOrDTkwEpIDqzU5MBK
Ug6sdOXASlwOrBbkwGpGDqy25MBqUA6sVuXAaloOrPblYFcj5FBIOFtz5PAW/10Z
1CRfobQtxbK42SiHzUPYlMemAjYVsXkYm0rYnMGmMjYWbKpgUxWbathUx6YGNpHY
nMWmLHqcSb/ZMNilqg/HeGGk2q4NKAjeONFeNb4VXVefUJ9U26dA0I1zdm1AOXzT
s49P4Yb6tPqMlyl8w6dwVn1O/Zt6KWqCSJtmcNHWlgsuz+/pZyl18BTsMSnVF0Lu
pSOFt+lI75MCoVVWaIHZFDxfNb4cWZD9S4kc3EuXPQGg8HQh9irOvgxgu5cXW+rC
83I/XT3jLjxdiC0tA8R3Ly825cLzcj9deBqKwtOF2GwZaDncy4tF4XkB3Eu3aHWJ
GvfyKp51CYz7Oi+edYnGdS8vFoXnBXAv3aLVJYjrvs6LZ12CuO7rvDjVpRrWiQjG
EvZhqVzZgVvKDNyyvjFckVEHKTWRfwzqR6OiZpzNKUDtMl97QO4UI/kSAiagqoy/
AxrT0IlCTpMEe7Jgr0K1EZkqjhZiOoBEjEkmEWoIgjgheXL7gVBQYHfeFgURxwii
OmdzCqCCYCutM3glCFuoG4KAmiMHolypIE4qgiCCuOEgiM481vHUIINhZ9SI52xO
AdId4CFfOw8GXgnCf9Q47SAI9ipH61mNoIIogTXijCIIIoizDoJwTQ3XgvB7G+EJ
NaQCoCARpYI45yAI9srTGuF3QfivRsBvdiweQEGU4weFNRCcDkJANqkSBskFdHYT
oZnJZFt5dvhMrmg42cSKB7/pLgH57D+E31QfDrOATfXJYRbwkzkcZnEFef7Z/xU+
vr9BpQZuyZbAvF8E8uazfVoGOdBtEtTommaBvrvujKmMdqs+QbfZFK09oq+k+6gI
2yxf0+DeAN8P9gJcq7vrRBv8YfvkzYK9Ffsn6EQb/KOxP+QP9hE92X6Z2uS5WNn4
fpvlH/ltz6rfl9ssPyiHvVxX/xeHTkQHLTBH62uW6hC01Ryi15UaEHTEfC3k4gNz
2MsegUu5SH5P+r1qOOwFzsQQvLGsYWN89rCXUOW0F7cqBx/f32Arh3vEu/GfEO+u
9pYhT5dptOjKh+7StTUm6eJCc/jTXmyHQXh0Jog2/a6WnOoCNpzykqcTbfC36Mip
LmDDKS+7GBv8k3TkVBew4ZSXHMb2/Wkv4wo57QVmtkrmaS/d1HVCtGHR+lfV7UJO
4kb1HXV6yC7cqDKnvXh0zAeKIjn4E46aBXin2dmCZp2d9vIVr9nH7TQLM5dFWZoj
rQ/yLbBcffB3K6oc+1LYsS8wA12Cj32BbZiT9NXMSw0Rxuf0BaaxBoOJ2Mi2DfP9
fQxBeRVRMCzEISrdzKsUa8xK49bh9deiUzyMlorXPsygwJP68mGHsQK1hlvmdViB
xBYV6Mk4xyKbm6/hSwVWEBQIK6WIAnN5BQbbKRBGTnAOQRRuemsWRyUONZQP6x8a
YZyNlfdkqMFE7AdFiRUFJcJyNqJEOGFXXokJxVeJ5ULLh4UZI4yPh94yX8RKJLao
xCCPlMjuLOkv+FKJDwtKhDWHRIlwWri8EhOLrxJzsRI3YCWexcp7x2gwEftBUWIl
QYmwMJQo8VunSkwqnkq8//ai7YTI9A6s+HSFe70X7f0q786IyBtW17qCIm/34Ure
XRCRN6xkdgVF3u7DlbyfRUTesGrcFRR5uw9X8u6KiLxhhb4rKPJ2H67k3Q0RecPX
EK6gyNt9uJI3rKgAecOXJ66gyNt9uJJ3D0TkDV/5uMJ/I294iUo3lg9LMUUYpxlv
mRuZDCZiowfkJeqM8BIFX8+Rl6jSWmcvUQ2VlyjfgVWilDSfIUIa+CzOFf4b0gRj
eSfqW4eAvHvoa4aAvJvqk0OqmeFTZM/lHcPH9zdYeUdZZyLyQeE5jUp4Xv6/RN5v
tjx155HRXTh6fXB0q9XWI125yQgkRyPD7oXUUBDNZOG/VBzvCoL0k23qCuIJJUVN
Wy2Yh2Jx4qA9KjMAuIGmAIjpunJAQSVqlWURg2qC3VVCACo6+vxgSwvAFj5db//l
ooACHAcMxOXd4Ef9QTOify5HjFWwAVwuNsnUTVQJfgSw1DSKI0S6rlmuFdtFb2jA
iloKlgZZ+iXBQIN5emsw0GC8Pju4pNEAvq0tULuiQfu+Xf6K/aoDR68H7g7fmjbg
WW4aojS4+1oQv6kngNoAf9EAfvID+JUGNyQpU9G5ogGLLBkaYEEVYAHRJ6JumwHN
iH5Fo8HTmr4+oAEVtRQsDZL0H+iBBs/pX9EDDZrpZ+lLGg3gM/N8lzQwlLl9Nzz/
eY5eryz7+bL8b7oyNHi/XxyaufkOH0ptgL9oANMXAL/SwCJpB6no3KXBZBkaYEEV
YAHZaCC47Wgg9hBFo8GTusU+oAEVtRQsDVborxqABj/qfzAADdbrzxlKGg1gx4V/
XdJAuuvC2YzLX+98vgtDg39UsILMEVBTAv1AA5iKBXhNA1CIM1AanC8iDbJlaIAF
xT6RHQXAgGZ81Ru8FxDrAxpQUUvB0mCY/hb/bvCOfh//bvCq/kKJezeAzUfuuqTB
D/UG/vNwo+4cvR6ZfDFz7ZvsoAj3J6jASkKpDYCaEuAHGsCyEoDXNJBnLQGlwSZJ
BaCic5cGy2VogAVVgAVko4HgtqPBgQMHfEKDedoBPqABFbUULA3GCjRYKtBgegmk
QVWc+T8e0WD0teyV4YksDfLzQ9CqwDN8KLUBUFN0fqABLI8DeE0DsgJSHr6iwS7J
5j4ALKgCLCAbDQS3HQ2sVquPaNDdBzSgopaCpYH8L3MliwZVcOZ/u6SBM3yCKA1S
UHt07YvRvC+1Af56N4Dt3ABe08AVKA2koKJzlwY0PgX4YUEVYAHZaCC47Wjgq3eD
G5oQgQbtVY97TQMqainuNxpYcOZ3ikgDrCkyCQegNvIfDWDXQ0CJowEWVAEWkI0G
gtuOBuJ1caABFbUU9xsNKuPM/yoiDWanVkYLBV9qA/xFg99KKg2woAoWik9E3XY0
KF69ARW1FCINnglM1LcJKTANCeyhrxVy1PRsYFN9k5DrppJFA5icPOMwffZVfgxa
+cSzPT4raMTxAdYu3L5sS+cjNSPINerGhSD6BRkADgJjbchFlgb0Bg9oABOpFGwJ
CA0qM6FSeEgDSIrSQPr+QDN2lwbZMu8GGAVYQPwTgS24aXl4W/R3lwYQTuB7GrDX
LEQaNApI1C8NDjWnBPTQjw3+w9QyoKn+/WBVCesNYGHLRYfe4LuCqqiTbvHbj6rK
cSt/Otglb3MHbsO1VfPfCTVxJKVunNFGA5g+y80tsNkAyMVXNIBFOBRsCQgNHmJC
pfCQBpAUpYH01ySasSsagAAoJsvQAKbPsIAKhHi8G2woD4SBTalRVBo8o7mhJjRo
iqL9SINnAtvqP9CXNw8JzNS/or+Fe4Me+ll6YwmjAayny3OgwVf5pW29wciHr+M7
nueCr9arPK9/ALfk2qnKz3JdMQ0MQp2C6TPQG7VJVk4GRUKwJzRgXjdkaGBgQqXw
kAaQFKWBdG6BZuyKBrwABETJ0ACmz/DzFAjxeDe1IQzK5fm8gTwNntRNtvUGVfxK
g0T9VcMkflD0g6EvPyg6Z3ilhA2KYBnvnzI0WG6jAZ0+G2+uq/vtkWiOpMT2Bvz0
WS4SjeAHNUXrAxrAkmMKtgSEBmWYUCmc0MAZFSCpotCAFh4g3Q0dwE+f5SIwAOLG
NvWHcnn+biBPg/cCcmw0WOtHGizCg6LbIRtNO/CgaH/Iu6bVeFD0Z8jqEkYD+Hrg
ggMNUgtGoBXj2recj6K5zjG1Pg7nunO/bW23cM2MGhxJCWigs9WnfFuFE4WWz9cU
jQ9o0JUJZ0tAaCAdxLNwQgONvZcNkFRRaMBmtVyGBvz0GSRFLng32Db/At/1BvO1
rTWEBsvRWL/T4IBAgxyBBrtKGA3go6U/ZGjQA+V+/+GT66/XtdFg6uD4dR+3rsKR
lLpxAYj2BjB9BoqjNvWDmqL2AQ3gAysKtgSEBrFMqBRChWIBN5HCOgKSojSQPhzN
2BUNiAAIvpShAUyfQUpCPN4NNviDgXJ5PovsjAbHbTR4wY80uD9+MIVvJc870MAd
1ME1gVRZmD5jDQBy8dW7QRcmnC0BoYH4VuoIJzRwBkiqKD+Y0sIDaHwKIbxAMHwU
cAtR+TCwPZ9FlqcBoOizyOw1i/uNBvCJ9u9e0iDQJmWrxPiWBvA5OQVbAkID6eiF
hYc0gKSKQgNaeACNTyGEQ7UFw0chblo3rLztq3cDgEIDebAlIzSAnSF+85IGAYKU
YfqMNQDIxVc0gF0sKNgSEBoEMKFSCBWKhSsaQFJFoQEtPIDGpxDCCwTDRwG3EJUP
E6KVCBqU46xWqC6TVWP5d61aoDFIAoQyDlkCXCfgzJ8FRKHx4Esl3FHCmJH/pgWu
wYZ5Kvq1U0mJcz/CWVndkUdxi6NAgQL/I8+qRWTMcRFxGnHgATulFto5KFCgwA4X
kVkrvlEAKIuc9XTu9IZKHCWOEqfkxhH7Vuhpad/qLLY7KSpxlDgPWhyRRdhSWKTE
UeJ4EUdkkRYp73kKFHgDkUWwmElhkQIFnkNkEUz7KSxSoMBziCyCVQ4KixQo8Bx5
nJV73bZY432bazGiB6qTX/SXoIqI/AIhXXpCrrlkMQZZkiyCLFzJ5ToEPYmT7/5S
ysAG2F6bglBWz4tzdrcNbx8xybSwxeSAqk+crv3lwRoVZu1o/WGTVuna2Kvropo+
lrvrUJX9U9bv0OZryw489FnvP48sbf3rP22/TDmzY/5ba4/vfnzUkQ0df+t58/T4
/eNb/X51/iuXL+9pvnD/6QrfPqFH/wRwKd8OfK735crRe8792WXV7JHPL27fu2zE
4Z9iHotN0M78tNvlQwHXzv818psTmfPKfh04Zu+UnPNvb3h398v9jtV+bP2ZiUsD
D/1Rf+iNAWV/GLA0Z0DnO7ca1z3Y8W21dX95Lufc0tU5U8v06/fCM5mrP9uwYPeq
gZ90rr11wMWXKjR5o61l4Sffb+rc4MyPxwIbH07+ZnrbgRU/rftSxdZXSlX+/qVN
H737xTcnu3Zue/L23YWNf34yvkzjMU9ka+rVufDE/I+uf3Z9y7snXumb99e+17cu
fufZfoennnjpi15///XwjMCdG5aNDBzdekhy7+/WnunSauR3Lx6KrJ+X3nx5ufFb
4/7qHvRT9/UPL1yZt8q8bfDxCOvcib+/P/hm11sTrasa9Pw06XTKhOvnNhvVB/oN
+ef1Rq2/Sx21d+FH9RsZOoxa88e/3309KbDR/D9S2iU02nj7/PFn5oQubf5HDevs
SthqP2rc4XajZvdUR7W4vPLWjZioucen5K/bkzts/fVDL/+z7drAzOMrXl666LOH
ev60/5PXP/jt5lDrldPld++LGjJ7fLWT/7Rsdu3NLttT47+4cqbqhZgR2Y/+WnaJ
seOkj789ZsEXFXePe7TOnAojklK+OZByYWhi9nbj/o+CP36sTos377aY3/Opf7PL
LTJ+dPlK1NGXb817bdgnX3zRS91xUemrUzM29P92/ksXxizbeuGVV/5pf/N8j8wn
jj4y+qknbzeb/Xrbd+bX6jH5vQEN3/uq/f4RD1/NKvfo3xeeC3w6r37PwwcHL+s1
Nfbn8GUnnm+85/0zhxbE7P/1oSUtt45u2zP8uUZfR94tvbvK/MhJPaqNiu/Ws2eX
vdq+a+ac7P925JLg17ZntPjou0sXZldq/cTo/I8XBe9oEb6ves/np0ZuDph4M33c
Q8GtY56aMzPy6oXu8ar0P/Yu+XrVEjHOqp+X4/sW/LOMuS+gzoW9Z3d+dLvWnN7T
4qu0Pn1wXbo6Z1Xz8Ky9KdXjt5Tr32TOtpUv7k39KO7j5rMabWuRPi523/j4qysr
V6xYfcT61/5aMQd1/7HxQe2nrZqET8P5PfzE5kdal/rtlWtzTl74o0HDX8u3P9js
6Jnt/T7fXxs/WuTK4J4VcJJ5q9t8PGDRxatV1z42bXxkuVn4/rpfR+6dDDL4fEVw
/DsF5/fdzvrs42XBW1MbbBk4qvWiZi1mjb/Tr/OshKgXF12+WrUPfrbsTyKzW3/a
cnZQ/7djTnwyYN+A6Sv4NC+/O86WZNiTc6rvSVw5p1zO8hVT1u+cmmUhT9Fv/4tN
CrY+Ypj7cmu0vnMD1aA3y+7lSs3p3apL+B4s5+/apHXoHI49r1LPfF3rUbde0yzf
+Hi/7mmDU0txpfg1YHVx8/MotpsOGfoynGPr8aG2uJmLwi3co7jdekto+2Dhl1Gw
aRP2AIMDMYCMALDEFCHY7z0uVG+uL8goC8VhAyCfz87TqFGqcA1YgMbg/ybhmizN
o7KlE8ZyEMOk94CqqF8qzl38TlZcsciOB1VIZWmBSLcEXZQr0Gog+nDJ4/FNcD9F
BF9OSG0BNgsRfOSYj/+XRiOZni+Lcb/MuEcx7lcY92jG/SrjHsO4DzOPP4Xxf4Nx
T2Xc0xj3dMY9g3G/ybhnMu6jTF5DGPdQxj2McS9Ey9VEKqWxYSUBoPqiYKUjF85K
TC6claJcOCtZuXBW2nLhrAbkwlmtyIWzmpILZ7UnF85qVC6c1bJcOKt5uXC2NsiF
szVELpytNXLhbE2SC2drl1w4W+PkwtlaKBfO1ky58Lf4Tz+hptJhri9NaVvqr+DL
0di8is0YbF7DxorNWGzGYXMMm9exGY/NBGwmYjNJBeubMcOxeQOb49hMxWYaNtOx
Kcsf4U4R8B4MsVtyjBdGG9u1AQXxn2w8pMW3onra7ZodGvsUCLpxzq4NKIdvFsvz
KcRod2p2eZnCLA2k8J3me81uzVLUBJH21sDLTB5Z2rF61Bu3LrET/4SP/KR6RMi9
dKTwNh3pfVIgtMoKvQObgvw6d1dYjizI+UeUFO6lK34w6U66EHsVZ18GsN3Liy11
4Xm5n66ecReeLsSWlgHiu5cXm3LhebmfLjwNReHpQmy2DLQc7uXFovC8AO6lW7S6
RI17eRXPugTGfZ0Xz7pE47qXF4vC8wK4l27R6hLEdV/nxbMuQVz3dV6c6lIN60QE
Ywn7sDZcGI8PG8MVGXWQUhP5x6B+/NQxoDonOGxQu8zXHpA7xUi+hIAJqCrj74DG
NHSikNMkwZ4s2KtQbUQmt6OFmA4gX/3FJJMINQRBbJcMNu0HQkGBZM8pURBxWBAU
zgXBVlpn8EoQtlA3BAE1Rw5EuVJB7FAEQQQRI6FGN64zj3U8NchgWEoNinjO5hQA
ZzGygHztPBh4JQhfUENeEDtd1ogcrWc1ggqiBNaIXYogiCC+cxCEa2q4FoTf2whP
qCEVAIW8IL53EAR75WmN8Lsg/FcjdiuCKMcPCutjE8n70JN8hUFyAZ2PRWhmcjX+
6F12+EyuaDg56ZcH/OougOwfEYKq6faGRBvPmZvrboaEGLeYyc/5ZnzLFeT5/hGw
u4L/QaUGbvYcY+oX4dVGA7QMcqD7bQShaN3vJpBXB53eTOSlNxN5lYz9NkhtEeft
4SngipScS67Fl6GeltQ3ykSwhRicv2SrRvWCFpjr6peEdQzaag7WW8NeDDpivhqS
HoblpBJk29sD2fK7gfkbrGzFjS68O3d7DyKbZuRiM4xfKQErmQDkFO6HtBqcDm74
rII3ljU0g8JMZtSgpjXroucQqIs8iArB3GUwykkA8cIjkHOztcIyDPAhVVbD+5BG
RMtUD3IXqQb0JG9SNC1Kxa8/LyI4zft8EU7zhjtJLo4QaQfNVMeAenwzVY/f6qaH
Hmz1fUW7mP+Edne1twx5ukyjRVc+dJeurTFJFxeao0vEVSdOQ2SrTXdftnEabfpd
/CCZ+H6wb+GeLE8n2uBvwXZbwS4figfDjA3+SdiG/MGOw/45jA3+crSDWVnvaDeu
gNDOjMPkaAfzHPwGP7n0Tth0CI9LOvUfPjCtLrIgyIcyDjpucvI9yzg51pC67z/W
qNFudZ2Qt8zR+svqdiGDzCH6QE16SGfztRBRsyjKE82iKJKDP+GoWYB3mp0taHaG
E83O04BmG9ppFl95v4JEWhnkm1+5yuDvJlSNBhiPGLqbphtnGPMNCab+xmXGMqGV
TO1ZmntUGbRR3fF48giu72BPx+kMMIo2+Cdg/3zB7o/9ZhhFG/wrYf8yocSG51hm
FG3wl6sM00K8rQyLhN51I5LvXWEyErazU+cK3gi22MM0jxV4DkNxugmwI88D+Edz
rmD/sz1EO0afofvWFK1dpG+j+8D0lHajPkE3iR/0C2znRAWzkCpXyIkLwQ/yLb4f
7DF4pJGhE23wj8b+Hwj2IuzfRifa4P8U9of8wd6I/RN0ok2ey1HB7rfjVEBUwdCv
E+JRlb7Pq7Q6UlsFbyzd6vh/WtPkdpaUQUMH9h8+IjXNEhpVAwg+KCXLkpGWOXTI
4My0mpbC9Q1P6lzf/ia00enWf/hetedjIjW5wc8Q9MY/iait+SgJ/x+LzUtqskbC
GXap6BJiAkhrvgV8hJuSvZG3K9y/8h6HiLxhPYozKPL2DK7k/Toi8oa1P86gyNsz
uJL3eETkDeusnEGRt2dwJe8JiMgb1rQ5gyJvz+BK3vBrNcjbqsjbZ3Al70mIyBvW
ajqDIm/P4ErekxGRN6yLdQZF3p7BlbxXIyJvWIPsCv+NvO+Xrc5hxfYwhyNS3cFy
BJKDyOx5DyyIZnx/UjD9+gJiun5YKKhErTR5KgoKGl6XOiSg8ejzgy1XAAo2bQD4
0YMuaBSpEaIJ17kcMVbBBnC5yGGrc/AjYLc6f13zf/auAjCKowvPWeQsRrEiVyRF
AwQCFN0ApUAJLoEUfiSBEIIUa5DS4O5SCE6w4u4SAsXdpbi7B2gh+eft7NzN7d2F
ixwkZD+YzO7M3Nud9+bb2d2ZfbNEWA0MkBwawLb4QxeKr40G8PFC1xTSAFuK9+tE
A4WjaEA/UkpzNGArz8oGkNTIBFwGApTlt6EoBNiGYqb0tEAD8fdgFF8bDeA7ni4p
pAGs4wCuzmigcBQN6Ld8aY4GbOVZ2QBIg8Ut7pMFsaGsccFsCLANxUzpaYEG4s8m
KVgalNFccQUaBGm2uAINqmpOuqY3GsAnbZcTpcEu7fm31/6tyNH9s/1qr4y8FMgN
R6beANsqMtIYKBxFA/pJZ4poYAuUBoGiBkBVlxgN2MpvXmP+vZyABFwGApTltyGN
poNlTOlpgQbir2cpWBpEaH7iaTBTk5enwWBN+XRHA/i6c7w8MRqEDz7w5s/3ZTm6
H3bYKzYkrCk3GlEawDLo4PwSQGOAo2hAv3xOEQ2oKihoPqXBa5FkWi4xGrAIXGxJ
A1gbvhVZAhVAt40BTsOUljIaPJG3TQUaiD8yp2BpUFbjqgEa/KK5owYaVNN8VKc3
GsCHzuMSpcFa/b8fN8VX5ej+lSzrFsXvDGRoAMugj9/1ns+lMcBRNKAOAhxKA4Po
OkjL2UuD0C2WNIC14bGCjDQQts1oYHpeSBkNVimjU4EGYl8MFCwNlmpKa4EGxzSe
WqDBRk0hbXqjwXAZeOZIjAbib/3vdHu2Y3+LJgwN+HXjrQB+5+wAGlA/GsmmATUI
C5pPaXA/hTSIyDrMggb8+vCmMzKjAAQ4jdTqDf5RlUgFGohdllCwNPhV010NNJii
qcv3Br9r2qe73gDcX4xJlAYjDr384NXfn6P7Ef5Puq8fx94U8evGR5JcGgOgpTg5
gAbU3UyyaQCspaqgoPmUBttFDYCWs5cGSwyWNODXh4800UDYNqPBmSQvmG2dBtmU
YalAA7FnHwqWBgMEGiwUaDAmHdIAPMGMThINfn85bZlXGZYGsAz6CudbfC6NAdBS
VA6gAfXKlGwawOQ7qgoKmp9qNMhpSQNYGx4ryEgDYduMBqbH5pTSoHkq0EDsAIuC
pcHX8MIUnCKNSpQGtrAcURrA8NnLTf34VBoDSItJfRqk6+EzrCAjDYRtMxqk1rPB
YIVaoEFhWYVk0yCjDJ+Bf7CRKaQBthRC5GNaU4wcR4M0O3zGgpUNIKn4St/ceEZ0
24wGpv20QIOMMnwGrvJGpJAGMHw2V0ilMcBRNEizw2csWNkASIPhs7mmM6LbZjRI
W73Bp4fP8juX0Vx1TXCr6Ryk2ep62a2Ec1XNKddXbumLBjBj66LF8NmN+OJof8Fy
Ew8n5OXILytxp6YZGl8qmEnYb8a5IPqxGoBdLAsAR0ktGsDsMgq2BoQGuZlcMRKh
gTWAKEoD8vGOCfTA9tJgWmHLF6YYdAKF2WQKoT58nPTJFJBPkPo0YPdZmGhQ2qmM
5idXnXtzpyBNXtcHuCeoqinvKktnvcFAGbhHFtPgREIedDMwy6aTWNm3M+U8eCeh
LLfl5YpZU3RuHJHUjAMXn6RNwfBZTEyCMQbAUVKLBsOZfLYGhAbZmFwxEqEBFcQK
BFGUBuJ3wLRcYjQABVC4lLGkAQyfYQUlCOX4bYjh8JAHsWmCRcpo8ET+Wk5oUAH5
OJAG+Z3ralw12d1rOnfX3FHH4d4gSPNRrU9nNID56b9b0OBG/DfG3uDf0Lf4F1U5
1xfFcs/s4MQteHkjd1MuENNAK7QpGD4Du9GYHCr1boqGMflsDQgNtEyuGEmkAYii
NACjsaDlEqMBrwABYufDQn4CPp8EoRy/TWPIg9NI+riBdRqsUg439gbfOZQGZTSl
tcP4myJPbVv+pqiQtm86uymKlIETfUsaLDHSgA6fDXYvqrr7vQ9HJLG9AT98FoNM
QUiD3ylTgQZDmXy2BoQGmZlcMWzQgBqcBeSBqJTQgFYecOB7Sxrww2cxCAKAbOOY
psNpJP3ZwDoN/lGtNtJgvQNpMB7fFPVQb3Vbj2+K6qmnus3EN0Wh6pXpjAZ/yGBd
CTENeiX0RL8uH3U5FGXixvb89VtdpD93N7be3LVj83NEEtBAZWyy8cYGZ1JaPN9S
FKlAA/hykIKtAaGB+CaehQ0awAAxFcQKBFEpoQF7qM0VLWnAD5+BKLLDb0NsTE9I
vd4guzJAQWgwFQ1wIA3G8TQ447aOp8Fqtxk8DQ6kMxrAR8B9LGjwW0IQKjws88Vj
b72MNBjVudSGvwK+44gktjeA4TMwHI1pGrQUeSrQYDCTz9aA0KAEkyuG0KBYwI+g
mlQQKxBEURqIT46WS4wGRAEEZStb0gCGz0CSUI7fhhjSIcBpJH0U2RYNrgo0mILa
O5AGX8cLU/A90NuCBvagCG4JpMnC8BkbAHAU0mJENKA/TwINBjH5bA0IDYy8sgIb
NABQQaxAEJWSF6bsZ3isbICQnyAEvgj9Gg2yYRvipI8iW6cBIOWjyOw+i6+NBuDy
JCKZNHA2ajlSFFKXBgOZfLYGhAbiuxcWSaQBiEoJDWjlAaxsgJAPzRYCX4Rs07YR
ycep9WwAkGhgHWzNCA3A09JvyaSBk6BlGD5jAwCOklo0GMDkszUgNHBicsUQGhSL
xGgAolJCA1p5ACsbIOQnCIEvAttCUT5PKCacddqmQVYuMhKay3DZAP5ZqxBYDESA
UgYig1PiAmyls4AitByMR+GOEu4Z+W9aYB9i+JCPHbNKD2W+Rtiqqz36SGtlJEiQ
4Hg8jlQics/xBHEK040HOGX9ZOcgQYIEMzxB7krTEwWAsshWT2dPbyiVkcpIZdJv
GVPfCj0t7VttlbZHolRGKpPRyphYhCOJRVIZqUwyyphYpETSc54ECcmBiUUwmUli
kQQJSYeJRTDsJ7FIgoSkw8QimOUgsUiChKTjMRfJDTJO1phu3Io2LuNN3ugvQDkQ
eQMhnnpC9jl/UwkyJdkEMnElhmvgMheLb96rdfh4HJ8NRiii5ZMZh+t6+WeNcX7h
P9zJs9/epsOzuO3zyjJp38/zqtQOVZZ4MWHa2vVBgc22BW87eW7aicq7FVk659je
Jy7U69bZP2I1WYpdHb2g59DfX0dvWzcrW6tae84PDn/7Ysb7u//dLePf/uCuko+7
Dx6fO3+Vbo/affT8GB/R2ido3dIhyx9lf5Pjd0PdP46d/rbtnsHBy8459zE06/qx
TPlnW49l/537UP372Op/Hjlbe1/Jji1PrslZJrzP8KuVfo6r/GR7s4J3DjUZkrNu
aMMWAW3kBzoEcF2DA1osdCt65MixzHd/adu26KRmzf63YrJnUMdNl/MtCESykCl3
V4zM9tvT716U7Ds0560BY/as+XvlIFRs3crw/X079+6oGdv4heeHjYpdqyJ3Xngz
yl+7/MaCh7nj4j9erzRq1/fDPkx4NeL4jY+3duTOMX1G29f/nor+Z9KUMu1OjurY
+96GcddCIrrOKtr27dAPIY9LuzaZ0GF/0elPJzbdFLBV/mROPh//fL+cKNCv4uD2
RS/rT/h+jHKJ3fCoiXxz64jZD5r0WVvG60LYxycjJ/3Tqc328C3aejP6BzhvG3lq
zmP/et/19ehbbt1v07Y4l6846+KgueFxXZ/e+OfWj4Mu7nn8a8yA41drBr3tH3Y8
l9K5UN9MORZ/X3fW2+NFjpe+t2Jp0wPffnvjVZEZfjfbv6p+wf9d1yl3TxVYmcWz
b+SrgiOCE0aMr119zZBd79oOWRMbeKORe+HR3+xT51bCTqDP6tiaa1oP+eFFG5zp
7L+8eJN3txtHtMlauEjLG/X7vLyZ//LtZyufvI2ZHFrt8bza7S51XTwras7p2St+
6lL2XXifl7fK/16pcY9CPQy5fivr1Gx0ueAu36EzPVoMu/w/5ZNdd08MGPyw3xPD
pCZthvfMf3rVyjlHprcMb+r7YzunsNgRmxKiHj/ud7dx6fzvJzc4O3j80FwB1w/k
KzVg2nLvggczTc+2xPX7q/Ed127bdnhZeK2XBRcuPdikQ4Nx3l2DPaO42k0mTQ4e
eUR7ZrBXlwS/DqXKjdq22RtLUervBfoNyDvphLLN2qgF+RoGt5vrPTPiv1Wu4S1+
8Yobcce/9qQdRz0qRhUpVmxZqLxEs4BW05a4hsVWWlNheIe1LWafij64uMsfjUsN
yBo2MGpv0Pn5B3fNe9Wn1IDRg73dqwbUmxTxqHmp7xYs/GlSr6o1vYbP815Sc3vP
olHrm0f3KfW+240/R5pKndy44929Rz99E2AYGjXX+8W5DaFVenQqNrFpzupVTD8M
vdzyHxmV3arJ82uratTdudRbqb0X4XcyYa1a2/CXSb3encpHlBVz7m+/i5dz1D9b
7XJcm3UX/5qCfzjprHKszs8/YOPhhktBXL4n+rzzXPcG+w1o63U+30MPvxt7yy+J
Gr/oZbEW/27MMiMsCtVu4nVgZEfPECXJWj9irTfOkQm/Wr7Zu371el51tg9aWnOZ
39KlIzY++bFJUVWAwXuZa44Zm709hkR1vZmzUYB27RI+78IEchJrb0Zdr3zjhyv6
7d6Dc9x8FpAdKy1nTV7DhlFYAUELazYOWN+pWOxYYuDxFeUBW48lKGL35d3aPKRz
sCfnyU8v88FXtnIouevxlujUHV9BC+CLZzl8SZwgXFZhTpleiOnVMQODAzWAjgAw
exUhcCXvq9O4lxJ0FIF8cQCQL3OXKOQoWNgHzEb98V9YzhX2yaw/qls6Fm0Npjzx
b8BUNC0YH930Ca5pMiR7qylDMkMNRHo86P0SA20GphTOfzD+EfyeIhNfT5A2H0G/
C99PxiJYd3Ym06nOYrZnM9tzmO25zPY8Zns+sx3NbK9ktlcx26uZ7TXM9lpmex2z
vZ7Z3sCeD3KRk5q548DWBkB1TsHW0Fo+W2tr+awmrOWz2rGWz2rMWj6rRWv5rGat
5bPatpbPWsBaPmsVa/mspazls9azls9a1Fo+a2Vr+azlreVPQNUQaQn0LjO54Ruj
pLF4dxwO43GYgMNEHCbhMBmHKThMxeFPHKbhMB2HKBxm4DATh1k4ZEEVkAn8R3mM
h2OCOsZ9LXLhv4RYpMA/RUcUxxTHFeYSCJpxtva1aDV/SVjMSziqOKE4mUwJs3gJ
pxSnFWcUC1EVRK418PmgLRRA5t/Oie2DkH1yxEiuHPHvxEBoRSRcGVkJ1qePJ4Yl
yIDMn06swT65pu8Q7ZELpVdw5nWA2L5jsbX+9LHsl6thtj8tF0qL6wDl7TsWK/nT
x7JfLpwNxaflQmm2DrQe9h2LxaePBbBPbsraEg32HStttiUI9ts8bbYlWta+Y7H4
9LEA9slNWVuCsvbbPG22JShrv83TUlvKHwluWY6IHiTqcB485lWGPXLXQWpN9F8c
teNHZAH5OGHDCHmixzUHHJ3iN76GgCEoD5Nugco0d6hwpGFCPFyIV6DCiIwZ+wgl
LUA+pivuTwrkFxRxTKQI8xshF2fiOdakCF+sCArbimAbrS0kSxHGXDsUAS3HGohx
xYo4LimCKOKohSIa89jAU4PcDIupQVGKM24KkNmlAoJkKSI1qGFdEScsFMHurVYm
rUVQRdijjmQpwnEt4qSkCKKIUxaKSJwaiSvC4deIpFBDrAAK64o4baEIdi+pLcLh
inBcizgjKSIrf1MI0wMMfAocJBMy3iQn0GFOhMb750XZTTkC2Pzv+JdMPOCNswDi
lkGN8qpOqn30d9x/Ur1Rq/W73cmrbHf8k+co6W4ZwGmB40G1Btukdu5maZmS9f0+
rYM1UDcWLshHdc8N9NVApXEn+tK4E32lDzcWpLWYhsPhLGCP1JzzL8TX4YiCtDfK
RIiFEpyjdCtHPi6z3X00CzwauMS6qzWRHmEul9xfqkM9sJ5kgm5bJUG3MnhR6Giw
ujX5jyDaY0Frz7ZXmpcJFSNaR8QXRQwOv/ITEOAKACgc6Yngla0C8QNKkUIy1jVc
J4RRvAKdqhY0FEW/ILAXORMZgoE7V7S6NOgXzkGNbivBPmR6A6SQNqvgU8hVRMm0
D/Ir0g7Ib32EuilRMH7+6Yi3OqH7qDOOCyerbcAvyVEsYeIdXKcaOhXjr1PFeBcy
QRqI5V8V745+Ed6tV8ZpF6i66y8os+siVXX1z5W+ulBVGdx0SiqIbpWh9uu2pEIZ
uh6fSHf8e4jjcBNdoDLFkH4Bp9cV4uw63KBVphjSn+N0OD7Evjg9VGWKId0a72BI
Mnm8K5dAeOeO86zxDgY6eMc5MfSX4MwH35g06tAjPKQoMiA4DmUcMNIVXfcxZ9yX
YI0cHZavVk9wX6t5Jj+j7uQ+VuOseKxu7N4L3zv5CpZFSbCsrwKFkiM4EpaWBSTP
slmFK+pYG5Zdwlv2BzPL4r3kT58QNwbrl98v0xjC9Je0zd3G6Mfq47Wl3TroF+kz
63K51debGoOyQFIag7JAc3xDeQm3d4jHYDlhelMM6aVxerwQd8BpY/WmGNJz4fTM
OhLDeSzSm2JIt9YYRquT2xjmC41hK7LevcJoJLiJk8cIyQhc12GalxB47o3gQOSV
pSXPnfhTs21gYiZHGji7sp1moGqZWyXlSE1L1TC3Jsr5muqqLvxdv8B2zmRgFmLj
CkfisuMTWeYGLkMRaoevGgNVphjSK+H0YUI8Eqe3VJliSG+C0+H4EM/H6dVVppic
l6WB7b+OUwVRA0O/TohHTbqQN2k+JI8UkrF28+G/IVX96xlad+oa3qFHz+AQg65A
fiB4p9YRhm4h3bt26dw9BO6kPmVvOFPb9nY0ofU2Xerh38qTfk8kJz9wMAS78Wdi
stYsVBb/HYHDDDmZEGELB2R0ai4ByJplgBThR/7J0Xdi+Hr1PRIRfcPkE1uQ9J00
JKbvUYjoGyb62IKk76QhMX2PRkTfMKnKFiR9Jw2J6XsMIvqGCWy2IOk7aUhM32MR
0TdMFrQFSd9JQ2L6HoeIvmFipi1I+k4aEtP3eET0DZNgbeHL6RtcWlfSHHcGfbfR
LHMGfdfS7HFOby6tYQrxBjlxaS04thbpW7Fh1sszjwtwdP+Z+nqmwDmBHPSvZEVY
WNIOHJkAaAwglkn5Oh9UZwDYptPUoWQijQMDKioyKxVPVUFB832E+F+aIICWo+cP
sbUKUFwoarnOB6zz14osZwOg28YAp2FKi+FIiBRiABeDLFxaQxoB69K6p2yWsOoT
IDk0gG3xFwEULA3KaLqrgQZBmrpqoEFVTXt1eqMBzKZfnygNXCtvLZCzvz9H932f
lfKrepWlASxpN37Xez6XxgBH0YB+zeFQGmwXNQBazl4aROS3pAGs84cVZKSBsG1G
g7lJXuDAOg2yKf9KBRpQVYvB0mCK5oor0GCLZosr0GCe5qRreqMBfFiyLlEatFUu
XPXs34oc3X+zvdvoIkeaMDSA9f7mCrk0BjiKBvM+Bw0CU0iD+/ksaQBr/c01nZHV
9cFTqzcYpKieCjSgqhaDpcE0zU88DbZr8vI0WKApn+5oAN9YrU2UBhtGntUtfF+W
o/vKLu2Kj9vO0gDW+6MLHrELHzmKBnM/Bw1eiyTTcvbSYHh5SxrAWn/CSk8A46pP
NMBpnEny4mfWafBEXjUVaEBVLQZLA+vPYumLBvC54ZpEaWALy5GRBs0RermpH59K
Y4CjaEA/oXUoDcSg5eylASsbwCc2RwlYQUYaCNtmNIhM8uJn1mlwTDEnFWgg/lqZ
gqVBBU0B/tmglUbJPxvU0ORId88G8OXt6kRpMKtV9chDFTmO7it3zPF4u5h9NvgD
/8PWEvJp7Dga0C/NHUqDkaIGQMvZSwPx57wArCh8HL6ZA+i2McBppNazQerQQPxR
PwVLg2rCI3Ko8IhcLx0+IsNH6KsSpYH4EXlggO+PW/qyNPhPHm9c94td/8tRNKAO
GRxKg5Q+IofmsKQBVhRd8AxgXPyMBuE0hP2U0SCb8s9UoIHY9wUFS4N2mtJaoMFI
jacWaNBNU0ib3mgA/hhWJkoDsQ+GV9+/PBi5rylDg+/inYylWTiKBtRviUNpcJ9O
WxVAy9lLg82LLGmAFcWekRkFIMBppFZv8I+qZyrQQOwihsJEg/FOsZqTzpnc1zvd
1axwfu420+mY5m9nl3RGAxiVibagQa+Eb9Gvy0ddDkWZuB/O/d2pFCrIrS6+Jehc
VzVXOWulqq+vNOZM64PDuEFCpChOIC3GJRVoAOdJwdaA0CAbkysG2+gEwI/gHKgg
ViCIojSgp0FByyVGA6g4RdbNljSAcQOsoAShHN3mD0/j+/fvJ5EGkE/A0uA3mbew
PvhU9H2yacDus2BpUEbTQ50N0yBIU0/9BtOgqiZUrUtnNIDB4PlWaJDZSAO+N4j0
5/KXWr+/yCsnjkhqhmmgFdoKjBvAY7I4Tq3eAAauKdgaEBpomVwxbNAAQAWxAkEU
pQEYjQUtlxgN+IoLODDHkgYwbgCPyUI5um2M4TSS/sLUOg2yK1cLvcFUlMeBNMjv
XEZz1XWRvqZzkGar60B9CeeqmlOuUfr0RQOYgzLPggY34kfI9hcsN/FwQl6O/LIS
9yaHqvrdm5ywDzSgvQGMG6xwvmUMsA8BWopTKtAA5stQsDUgNMjM5IphgwZwD0cF
sQJBVEpoAJWnmDbMkgYwboDLQIBdfhvSaDqcRtJviqzTYLBigZzQoLBsisxxNIDe
4CdXxPcGeV3/4XuD8q6v3dIXDWDq21wLGvRKKGbsDW5nynnwTkJZLvvF5b7OG704
IglooDI22XhsKGQKsI8DtBRlKtAApulRsDUgNCDT3a3DBg2owVlAHoiiNBA/7tBy
idGAVJ6gxnBLGsC4AS4DAUC2IU1Ih9NIrd7giVxl7A3KO7A3+DrGDWDG7RwLGtiD
IsYmCI/ItMFRpUEatBS5mAZCflJoAA/jFGwNCA0SO132jATAKUM1qSBWIIhKybgB
eyhWNgDS4BE5AbJoEeEMjekJyRk+myvkgQD2hel+4dkgVpb8R2R2n4WJBtvxTRGM
G1zHN0UwbnAA3xSlv3EDmOg/24IGteByzsOH6zZy7O2XlTluc/dfHrWoPagySYfe
gH7CDeMGMTH8Ux4fwz78S61nA/gogYKtAaGB6I2OGYQGxYKKp4JYgSAqJTdF7CNy
hJWbIhg3wAoyPiLDNqRBoI/ISR8+g3yCL0GDLPwjcjH38vwjssY9L/+InN5oAN8X
zbKgwTNcImLm/LxbPjyrTB+RGTGI0EAptCkYNwC78U9+CWQfQmrRAL6FomBrQGhA
y1tDEmkAeZQG4idvWi4xGrCPyKHLLGkA4wb4fEyPyPgfpEGgj8ip9WyQXflKoEFO
5EgaQG8A4wbQG8C4AfQG6W/cAD5rnGlBA7Y3EI8bELCPyGTcgDa5BH6f3hTJUoEG
I5h8tgaEBqA9W7BBA/gJFcQKhHRKA9N1nYCWS4wG7MFWC83fctwAjkXaAmxDGk0X
TkM4a+s0aNxYZRcN/lE5tjfIykVGQnMZLhvA96KFwGIgApQyEBmcEhdgK50FFKHl
krpKaVou8zXCVl3t0UdaKyNBggTH43GkEpE3FKYVCAHgAeWTnYMECRLM8AS5K01P
FADKIls9nT29oVRGKiOVSb9lTH0r9LS0b7VV2h6JUhmpTEYrY2IRjiQWSWWkMsko
Y2KREknPeRIkJAcmFsEMD4lFEiQkHSYWweilxCIJEpIOE4tgloPEIgkSko7HXCQ3
yDjzZbpxK9q4aBZ5o78A5UDkDYR46gnZ5/xNJWCCCpmFREAmrsRwDVxyYfHNe7UO
1+N4dQOEIlo+mX60rpd/phjnevmqK1z77121pOmtEaNq3lpY77vq2T1qf9g8eeGV
2EOX8l8es3Hogg+uubZ3vZX7+eP6ns/ivVq+uXmUC2x/YdzOp0cmX/Rveq6S59on
vf7ocnXnpl3z9ky+ljWuQ5UDx/J8t7Dnut9n7+y/uXjT8GZHa53sOabXiJb1Fu2K
fj3ohUeVkQGPclYcn6dswqAddWe29382wXA/OFOPg78UzVRh3Z3GOS//Gn2i6utb
DW8/319sxpjmf3X2u/Bi8NBag/fKx/sX5SKC5/mcHJW5Xbv2hbuvXLOmSYHly1eV
DosN3fls0vA2roMnN56xKbv3s39+92zUa1rO93u9r+/49Z7/wCwX6m28VXHd9g2q
/WER8l273JzbBkSuufB+W2t9kUoV/vCpcNypduY7+V7EPopv9WH7Kxy9Pb4nb/e2
M2f/r0+9PttfHlreZ3vmGePkHzLv2fMqPPuWkplq5y1TI/TF+lvnav92sONl71ky
/TWXxcgzoECmnZ67103tNCx01s5MA7s+3eyDymiPl7yyb8JjP9nl8F0tf927R/0q
5HTj4Zdeh/xR/OTkPxpWdAlrVKyd87o++3vHXZ87qFlFl0UrclXq++7xwbW7H7Z+
k6/V02W/nbq7Y9X0pm4DtyzNpbqYp9vJ3v+deRne/WpYnylr13i0OL70Yh5/v1XV
FdWylOlQdMzDPj+WlfebXS1f0N5RB8tuuj+qcq+s5UfnfKppM2zNngs3Wrrjnbth
A3JmvjM059Tbo3Lu078d2Pvx89suvQJ37Gn/YMa9Yhcyh6/d9L8qDW+Wb5PlG/Xp
oeWfrB8YlStbxat/6C/E/33v7QD50oel7o+JOHX54rPRfytaPv4x4HzPBbf+PnHD
u0eWiXG9e/f+oZ3PW9+PzbVrqpUY9NTp75kea4ofrVai8WztmWoTn6GwtS3mHKo+
6e2cPx6EykucUfrdiG4//+DVE6Glox4j7yHe7lUD6nlV6uMd5d5t/Bhvp97zo133
1vM6M3jc7DHexbYp4hsH9O9/6cxJZZslrmGxPx2vNkn/IDja9bugclGc1s8/4N39
6aFry8w8+edKtw0zmLRu/xmi81cIbkCPuazj2mvZTp+t1vGassrSqHdBzaO4Iiu8
iwf0DPgQ2tbTb8LtGU0DNj5quDUq9MkMrkZjr3e7BmYyFrnpUd+r5s7eZ2/fmt7F
WCIqeqy3+8/LXIPP+o3ooicSDqyMu1St+7UFmr/CqnSHk+7gN2D5Vu8XR+d5T+z3
aumIuuv9Doa7PlNAvYWfFh4YVePl0WXe+wNjO/KCJ1250nkVPu8166PuF71xa0bV
gHzv7zae1LbIjQ1xAYYFS11nXe5ZakBg84DXU59Twa59p20ut6TD/DcLNVUORbmv
2EXFT+j/oNb2BF2pnWuyNA/pHOzJefKTu4rh60oFlNylZ4r7lOrUHV/BCuCLVzl8
SZogXNZgTpdeiOnVKQODAzWAjgAwexQhsuChxt1P0FEE8sUBQL6MXa+Qo2BhHzAb
9UdkJUXYJ7PuqG7pWLA1mPLEvwFT0bRgfHTT/F7TZET2Vk+GZIYaiPQ40PskBtoM
TCmc/2D8I/g9RSa+niBtEYI1v+H7xVgEi6zsZjq1WGZ7D7O9l9n+m9nex2zvZ7YP
MNunme0zzPZZZvscs32e2b7AbF9kti8x23ORi5zUzB0HtjYAqnMKtobW8tlaW8tn
NWEtn9WOtXxWY9byWS1ay2c1ay2f1ba1fNYC1vJZq1jLZy1lLZ+1nrV81qLW8lkr
W8tnLW8tfwKqhkhLoHd5yQ3fGCXNxrtzcJiLwzwc5uMQjcMCHBbisAiHxTgsweEv
HJbisAyH5TiswCELf82nyPHoZunsFgt+1zHua5EL/+XMWgX+KTqrOK+4oDCXQGC+
Yi67rxVWVF7HSzinuKi4lEwJf/ESLiv+UVxRLERVELnWwEx1W3g3xPxrBbF9sMbs
kiNGcuWIfycGtlAkXBlZCdanbyeGJciAzJ8OrME+uewiv5+WC6VXcOZ1gNi+Y7G1
/vSx7JerYbY/LRdKi+sA5e07Fiv508eyXy773c6n5UJptg60HvYdi8WnjwWwT27K
2hIN9h0rbbYlCPbbPG22JVrWvmOx+PSxAPbJTVlbgrL22zxttiUoa7/N01Jbyh85
FMG9hHleHc6Dx7zKsEfuOkitif6Lo3b8iCggHydsGCFP9LjmgKNT/MbXEDAE5WHS
LVCZ5g4VjjRMiIcL8QpUGJk7oLAADEXhiviTAvkFRZwXKcL8RsjFuTkfmxThixVB
YVsRbKO1hWQpwphrhyKg5VgDMa5YERckRRBFnLNQRGMeG3hqkJthMTUoxLfyUMYe
FRAkSxGpQQ3rirhooQh2b7UyaS2CKsIedSRLEY5rEZckRRBFXLZQROLUSFwRDr9G
JIUaYgVQWFfEPxaKYPeS2iIcrgjHtYgrkiKy8jeFfjgY+BS6mrVwk5xAhxkRGu+f
F2U35Qhg88lq1zz41bIJiFsENcqrOqn20d9x/0n1Rq3W7+YX4PLVueOfPEdJd4sA
TgMcD6o12Bat5c2nZUrW9/O0DtZgciMBS9N85Nfr2665yK/Xt0DzIt2t1wevDS9Z
uJFgEZ4jy28eHwtzdP9blwV1cu9il6b53Ov10VfTUNKWnQigoqLnGyqeqoKC5hcT
4pR6YXfZZelN5XOu1xctq5IK7qfFowAULA2+0a51ARr8oB3rAjT4TrvIJb3RAN6g
X0yUBuK36c9/eNJ2fb5GX3C9PjqC41AapNQL+7QRljT4nOv1Bcr3Cd5UAMmlgXiw
jIKlQRnNDzwNgjTf8DSoqima7mgAg0kXEqXBqlWLcuWML8bR/aPVr6y+9MZsTY7P
vF4fHeh0KA0MKaSBy0RLGnzO9fquyVamQm8gHlOmYGkwR6DBHoEGy9IhDWBc9XyS
aNCkZNlpTad8yfX66HyANE2DslZo8DnX67smK58KNBBPvaBgafA1+N2FKQbnEqWB
LSxHRhp85vX66LQZh9JADFrOXhqwsgF84mdcry9Q3lyWchqIZyhRsDQYoCfPBgv1
5NlgjD79PRsskcEcssRoIH42WDKuR91jtyt8wfX66Owyh9Igpc8GSxZa9gafc72+
1KGBeCIfBUuD0RpCg9UaQoNpmvRHA5h4diZJNKi3/lK9mx/N1vL+zOv10UmYaZoG
wydY0uBzrtcXKK+bCjdF4vmuFCwNduoIDW7qCA0O6dIfDWAO5ukk0aD+pDpX3o+p
/gXX69udHmiQdYMlDT7nen2B8pzC0jSA5NKAqloMEw1WOo3XxDt/cDvltF5zyfmC
21anmZqXzs/T2dI0MB35gAUNAhNKCr/IKqzXV4Q7P3HNgGqlv+Hq/t1wtfxBE+7z
rdc3jclna0BokMrr9VEa0HlMFLRcYjRgFyMQz2sW8j/ben0LZHmEF6brUeVk04Dd
Z2GiwUOnGHxTpHDXO9/GN0XX3OKcjuCborfpjAYwM3+/BQ1yJBRBpPkbONobrCxf
KbpbjCfXfWbk4Rr3YdnKz7Ve359MPlsDQgMtkyuGDRoAqCBWIIiiNCDj2CbQconR
gF2MoKyVm6LPuV5foPxb4aboOSrrUBrAuEEzN70zjBv4YRrAuEFAOqMBfKSyzwoN
zhlpQNbtK8bl+KWf3O2SL0ckfc71+kCHFGwNCA0yM7li2KAB3MNRQaxAEJWS3oBd
r6/GJksafM71+q7Jqgq9wXN004E0gKVpfnDx4pem+cblmRssTVPUxTmdPRvMl8FX
i2IaPEvIYVyahtLgXVSp9wtfqTki6XOu1zeFyWdrQGggbq8sbNCAGpwF5IEoSgPz
OUn20YBUnmDzSEsafM71+q7J+gu9QU5UwIE0+DrGDeDTxb0WNLAHn2+9vslMPlsD
QoPETpc9IwFwylBNKogVCKJSMm7AHoqVDYC0z7leX6B8kPDCtLDMkTTI7xyoX4t7
g5rO/fRjcW9QwjlYvyjd9QZzZfBtu5gGN+JzILqIMX02kF3UPnbx1nD1ojPN+tfA
cZ9vvb5JTD5bA0ID0RsdMwgNigUVTwWxAkFUSp4N2EfkaWste4PPuV7f56LBr/im
CF6YTsE3RfDC9Hd8U5T+XpjOkYG7BzENpuASuRbfr+GT4GakASMGfd71+iYy+WwN
CA1oeWtIIg0gj9JAfHK0XGI0YB+RLyy1pMHnXK8vUE6XtP8NJf+FKbvPwkSD2c7r
+XGDWOcL/LjBUueYdDhuAL4ddlvQIBS3a/qiVEyDP//ee/dWfHXmEdnR6/VNYPLZ
GhAagPZswQYN4CdUECsQ0ikNxOyi5RKjAXswR63XZz8NvhfGDeBloKNo4IJ8VPfc
4PuMBiqNO/k+Q+NOvs9IHzQgX6eYLAlnAXukWXH+hfg6nFWQ71vorQfEQgkuObql
9bUGqls58nHZ6O6j2e7RwOWSu1ozzSPM5aX7S3WkB9aTTNBtqyToVgaXZUeD1a1p
3IpojwWtPft9DM3LhFkItbuNSFuOweFXnnHgEBRQONITgYsYBeJfFUcKyVjX8LZX
8BtWoFPVgoai6BcE9iJnIkPgKMwVrS4N+oVzUKPbSrAP4TWkkDar4FPIGwIl0z7I
r0g7IL/1EeqmxJc5J9QRb3VC91FnHBdOVtuAX5KjWMLEO/guqiF+Jofvoorxz+VB
GojlXxXvzn0R3q1XxmkXqLrrLyiz6yJVdfXPlb66UFUZ3HRKKohulaH267akQhm6
Hp9Id/x7iONwE12gMsWQfgGn1xXi7DrcoFWmGNKf43Q4PsS+OD1UZYoh3RrvwAVa
8nhXLoHwzh3nWeMdOFaS4bZuehdWBPZQs0YdeoSHFEUGBMehjANGuqLrPuaMs8Ya
0vYdxxo5minfqI5x36yJkV9Sz3SfrLkgf6ke7N5Pg7UpWBYlwbK+ChRKjuBIWFoW
kDzL5hKuqGNtWHY9b9nyZpbFeylx2ChuDtYvwNaag6MvonIUpr+kbe42Rj9WH68t
7dZBv0ifWZfLrb7e1ByUBZLSHJQFmrshdAm3eIjHYDlhelMM6aVxerwQd8BpY/Wm
GNJz4fTMOhLDeSzSm2JIt9YcRquT2xzmC81hK7LewYL/MxmuuzxGSMa6Bk00KyEw
3RvBgci7UUumO/GnZtvAjuf7JUU7TRXVMrd4xUhNLtUwt8zK+RonVRc3KCXwnTMZ
mIXYuMKROPCLsAyMjON2+LpRRWWKIT0epw8T4pE4PZfKFEN6ZlwROD7E83G6k8oU
k/OyNLD9V3KqIGpg6NnpFYOYdClv0nxIHikkY+3mw39DqvrXM7Tu1DW8Q4+ewSEG
XYH8QPFOrSMM3UK6d+3SuXsI3Et9yt5wprbt7WhC622OVODfypN+VyQnP3AwBLvx
Z2Ky1ixUFpFH3xg5eUy3hQMy8jRKAbJmGcjDNw//5Og7MXy9+oY3bqBveDtoC5K+
k4bE9A0v+kHfcyV9pxoS0/dkRPQNY6G2IOk7aUhM3zCtAfQ9X9J3qiExfcOZgr5h
5pctSPpOGhLTN0ziBH3DO2ZbkPSdNCSm72mI6BvmudvCl9B3Vi4yEpQzXDaAf0dX
CMZvQAS80huIDE7m1RLDVjoLKELLJXWd0LRc5muErbrao4+0VkaCBAmOx+NIJf4L
nYhpDUAAvJH8ZOcgQYIEMzxB7krTrSuAsshWT2dPbyiVkcpIZdJvGVPfCj0t7Vtt
lbZHolRGKpPRyphYhCOJRVIZqUwyyphYpETSc54ECcmBiUUwLUdikQQJSYeJRTCR
WWKRBAlJh4lFMJwusUiChKTjMRfJDTJO/Jhu3Io2LptF3ugvQDkQeQMh/hCV7HP+
phIw/YOdvUImiMRwDVwKYPHNe7UOz4rj1Q0Qimj5ZObRume4TDHO9fJVV7j237tq
SdNbI0Yd3Hc4Vl1ircfuveMON+i1rcFfRR+U3tqxxtTKuwdl6fxBMbtirZtX/ohd
1nJ7NpeeQ/s/ji7ZYtGgOhtf1qix6Ur81e07z18L/3ldo2vZ4zpUORCX57spfuu6
z97Zf3Pxpp2DVjS/+Gp0nSFP6y3cFf16zAuPKoeKPqrYYrzvhfhJKxZvXDf3bY2s
PXz1W4N3FprSb92T8y0uv7l5ourrJw1vX/9+SVSd6FPrc2zMcaLeX+MDUbcGGvei
zZb83GPxkOkXL16a2X75qqm1CndcNXNo8ebuynyLAuUeIX53i+6/PWtb3dhD+nX5
51xQVijduXyN5/JvD/X62H7qrq3Xm48t9vy//V3LnlNmHdVp17d3Ym7ueXJv/pPw
mB71nUZkefo2y60ss3C0a1fuotO/vdXjv1ODDt2acr7dlXsbLkRkurkpa65O7U8f
mDWva/Yt/nlGLW6xqnWfn/vvL/1A23V1npnyGhXm1XtXS3u8+cac8wL+beASu+XW
VvRLmX7XXs/Me7GjfOPZ3utujhz2zd3Di5a5bHhwOL7V0oLL+0zKu3WZs/+Qh/mX
xz2s/7xIi97xAwOub1i6Jtezgw/f+ZXTTMrbpvyUWqeHlnmycU9UrmwV379WX4z/
+97x+eOXbtNXdK/8qmvc1rYHI7O4RS+6t2X6rfwndv8U6Hbo8auXL7vF/lLpyOuO
JfY2+Fu77dvM3avvjS3V8O/JP5S8ucXFzz9gY1TDPqXeP7+zaaS3e9WAel6VtmYO
6DWs+pvQtbppOaI4LS7y7n7zUt8F/2+ct1Pv+fNd99bzOjN43MqfJv25Q5bwl/eu
Sl2WhMpLnFH63YjueHLBz1v74LINf/QaPs97iWvuFqO8t+2J8tlaqXTnpaZSt+N2
LgqKOHD7hLLNEtew2J/+PB+8qvyipSNOdfdyORjmGV6og3zN9qiYUnf8XG/+NH1J
zeo7fzwbvOyHhbSEPKHJ+Kpew++cVS4quKqmb56wiRO61Pd73+PutqXetY4HGPIt
cz1a/0e+wNqXUfmch0UF3w5qFHBg7MsdI252n5TLRr58/vIRG4PeoeI/lBoQ2DLA
UHhVzQYeZ/LlvTY/rNvooIiF97zdJ54Nbr/4/DKsmCKrvMM2PT+4e553tveZG09q
+09s4YplBoxf7t2jc9OTyja9/epvG1JXr/c7eGDTkqjVk0YsGzTTu1aWFu4Tzw0u
8Dv/8/FTzle7O//nhE09DYEFApzm99ldYucjpXPF6WcHtbr68MaWYfdaNikdWHF5
S6fAdw91l7a/Dej7xhC45GH98R9PD/zx7ZWGhzcd7b3s7xZXN9UMPLrsBXpxrGjz
n6N3NvEai45/73EwvsPgabW7PeoeMDLnPn3bYWv2XGj9uGvm4Xin+4YY/ahue/Tt
b4/Ce7mdNKdvnPk3d8DBNVmah3QO9uQ8+WleJfAVBibY+bft2SPkf/xnXv8LCGnd
2RBUrXWP1oaGIT2K+rfAV6sC+EJVDl9+JgiXMJi/pUfmvh8zMDiYzgY6AoDfCITI
8oYa97LCXLcI5IsDgHxuc10hR8HCPmA26o/Iuomwbz7Hjo77WoMpT/wbMBVNC8ZH
92XKxnDCBnNbJ0MyQw1EehfoaRIDbQamFM5/MP4R/J4iE99nwVPYWRzO43AUh+M4
nMThNAJPhrX4EhuYw21htpcz26uZ7Z3MdiyzPRcdQOT84aisVADVBQV7JGv57NGt
5bNnZC2fPUtr+eyZW8ufYNQfvVMQh2+MJXbi3V04xOCwG4dYHPbgkAVVoOIx4i/8
8a7RvOock4RRzbivFdZOv6oA6c8ULxQvFeYSCMzXSWX3tcI6utd4Cc8VrxSvkynh
Ii/hjSJO8VaxEFVBpM0Bc2xhs2yomb8asT4RYuWYuPApJC7HNsS/EwOhFZHwe/ZM
kj5ldwkyIPM7QmuwTy7rRvHTcqH0Cs68DhDbdyy21p8+lv1yYbVeik/LhdLiOkB5
+47FSv70seyXy7aqT8uF0mwdaD3sOxaLTx8LYJ/clLUlGuw7VtpsSxDst3nabEu0
rH3HYvHpYwHsk5uytgRl7bd52mxLUNZ+m6eltkRWWn8mutepxmUJ3505fPfUyrBH
7jrYldaL27XSuj2Ao1PYvdJ6ZZprx0rrQkkLkDqJl5x/IVKE+Y2Qi3MGWHKeKOKl
pAiiiOcWimjMYwNPDXIzLKYGOSSy8GkJZexRAUGyFJEa1IAnFktFvLJQBLu3Wpm0
FkEVYY86kqUIx7WI15IiiCLeWCgicWokrgiHXyOSQg2xAiisKyLOQhHsXlJbhMMV
4bgW8VZSRFb+phC+IaZ+hIhHIeEmOYEOLSE03p/45jNfHYHNJx6HePAeiwjIN9dq
3jMheAQFz4TEIyi80gSPoM9R0r+5fs6XdzSo1mBb5E+JT8uULA+qtA7WYPLkmDE8
qD77Ip4cfVxmu/toFng0cIl1V2siPcJcLrm/VIdmGA+qRwQPAjHIuoO3qwrJg+rX
7UH1+RfhXT9lbV24Kod+rrKrrobqnW6zcriuuOq6zuRBNSm8K6lArfrhE8mBmx7E
tbGccJUphvS5OP2djsRdcVxDZYohfTNOh+NDPBzHxVWmGNKt8Q6GppLHO+UnPKjC
QAd/hx1JfwlrzOB+WuwtE8hon/NURxNGjtyc9Oo6OndNSSdfdSHdY/XPTrXUnroz
6oziPLWXYFRbzlOv80bNSa62PIrAXuKj5GKDW7+6fhmDS+5RE3ePCoONDnSP6mgD
f33ukebhsF1BxrFt4YDs87tHIvrWopvqgbqX2m56J80i3TFtHX28Zqduo7Y0brwG
paBvxh3tp/RtUCKOP4BDweo7pVfQGBmxGMyRIBS6xFMI70bSskX4WxRfcBwN9zd0
uSeWPpQy5ClUIdDl5xTQxSTVEl8vXeYj8AdMpn/YwpelS2H9S+23bk6auvpj2reY
Lu31G7XXMgxddgp0gSlJhC6XbdClhESX1AFrPjFdohEsfUBmTdnCl6XLbW0VXU3c
u7jocunyY7oYdE46XYahS6xAF5hBR+jyD12oIpKWJQtV8PfiurTGGDn6VzFU00Z1
2C2XcqmmkmqxW2llrMZbNS4F7ur/xZU7jH8P8VANQm1UphjSc+EzWizES3F6JZUp
hvTSOB2OD3EsTvdWmWJyXpYWtP+xmSrItrv6K1+xu3pYWLerprwrXCEna7K4whWy
n6aYa3pbQw5mjMYqhNXjyF9Rxfe8KfDLuDbFObq/u7J/lt4TmnLDEWgOCidE0jxz
wJVTgVK+hhzVGQC26SxbKGndShRQUdGFGH4Ev6eqoKD5JYT4vnAQClqOnj/E1ipA
saSw+dRUAFYUe0Z02xiE0xD2YzgSInHgYshPIOb86TYuXsCUBwJMa8jdkHcUllIE
JIcGsC2e0ExhosE9pzKa/a573DTOQZpo1zlur5yqara5bnJLXzSAh86dFjTInRCO
7vzVu1HO7N9wTxXTftb9UZIjEujAYjPOCdFl1oEG1gK0FPP1pZ1QzWTQYJ4xV2ZW
A0IDcqG0DrbRCYAfQTWpIFYgiKI0MB9INJVPjAbs9SAil3UaCIHdNgV8GnQ7pTQI
kkUIPRtsJZcG7D4L895ggJb0Bi20pDfoqYXewNj7MzRgIaZA4le01ARbM0KD3TL4
6kJMAwtE+nN0899DjVb4m/UG8AZ1hfMtiwAtRZmavYGcbNNvNpLdG1CDs6D5KekN
oNIUBwpZ0gArKgGXgQBl6bYxwGnQ7ZTS4Hun1OgNxJ/HUJhocBr3Bk10e9ze8vMG
5rhdw71BLR30BumJBjEyeM0lpkFJ3BtUdvZ8tCvQizP/rMbUG8iNvQHQwFqAlmK+
sK4TEkyIkkKD+TRToAGtQbJ7A1A4FcQKTGlvwFdcwH0bNBACu20M/GnQfRs0aNxY
ZRcN1hl7A9hKLg3YfRZsb9BCM1sDvcEATR8N9AYdNBM16a032CWDb/PENGARhx8N
Yt9U5Oj+xDXXgru8NesNECwYDn/NA7QUJwf0BvQLwGT3Bk6QLALNT0lvwB5K/Nma
UAIOxB9MiM1DAq9IftsWDZCdvUE1Vf9U6A3EH1tSmGhwC/cGtXBv4IyfDbxxb/AM
9waV0l1vAK8MN1jQIC/uDQ69KtRv/85MXKYOLxO6bq/KEQn5hNisN7AgAAnQUlSp
0BtE08zU6g3gJ1QQKzDFvQFzMGvLrIMUIbDbxkBOg+6njAb55LQ3gK3k0oDdZ5HI
wirwumpgKi+sQi6zuJPk7zvpI9jk4Nz4byRqjeqjuZDQHKGXm/rx2h2/6z2KiUng
3TzyymyFeNeOMTG85C8rL6nlU/v4qS3PzvKqDlVT9fgOk2dneYfp80vJc5TcLyVP
QprGJxdWSe32IMmT5H3F8mwtrJIyqal9lpI8SZ4k7/PJs76wirhUco/qsHtwSZ4k
Lw3Js76wirhUco9qi7uSPEne1yTPxsIqDj6qJE+S9zXJs7GwioOPKsmT5H1N8qSF
VSRISCmkhVUkSEgpzBdWmcpPrPgT/5vOxwi1R2RiyjRcZJqczNFi52kB98rh4GsI
6datSzdDm9bduhtadwsxtA3v0LVrSLChdQ9Dj9AQQ+uIDt0N4R06dejhY/pxEpEA
JwWYxn8HBTPUZKgwMp1NEd4HWBJOxf7P3UJRPdQRBaNwfOc7iZ+0khRM47ZEQryF
e8BLJHOeCFrhMJVz9JI2BXE2LGmTDcdbC/NL2kw73Pk0l2no95NHDeZWNFLf3Bgi
u5K3WfjEoY1qjBnu4rl65MzgS1FZy3erPn71zd7jI5zzxW1Xdpy9e+aIYj9saO9d
0n9vtem1phSb3uXuuzmvflxxOXeLBPV3tx95VYnKW26b671i5fa/+avMg7PRB2b5
tea+7b8q1nlb+cFnvr/avuz4clsTZvwvy9NXNedMDD71MfyUT8XuOaovDnf/t/Xk
gBaDxhWb9L7uP4t2r+79UPXh3Zw6jaedcuI2+kW+PrB4q25QuZ9WNHlWttv+e2NP
556lqnoj/Ncck0bfVC2YXKbCC3nzXk+z1Zy4Y++4O7Fxz9dNeRot7/Ji4YfxO15c
6P39a7n38/9WT13+9/EXT3Mt8nv+/sXHbx/8vrNVickLb5X+vf/kJz7/PKvUZefj
XYsVTcZueFNg9/vM10v3++XnS8+/q7ltrkf1qtl7Xjyy+IT/K01rzYTl38l2zthd
9Pjbhq8z1RlieLrDWd71sW/16FYF+/4vpk673P/Oi2jWesf2Kw3PDGvoV2B8xMcH
rbsOed2tV/nT/824umdU5/Z9spYKOB43+0nFZn6lK86Yrcy04G33Jw9anyi1o9au
t+ifQaOa3lh8PterByPKtN6xsfyxfa9KLc5X81XLjVzpCHmzrYPq190sf/q9x8GE
MR6Tene6OGflwJwb+4c+W22o+GhYrz7n3I7i3QNLT9Z0G7ToQbPK+Tbg8Cb7k+f7
Fjf9K/fA13G/nZuVy6lMoYpo1Z6/L//2YUrXF33v/HRpyHuvF/5jT3eNrl42wLdF
ub7xlSq0Pnvjz2uFvc8YtNf9p73+9WaxUSo3n/mlRlZ50OeHUn8U3Bm5Pu79sR+r
b/g7a+HB0x939rx70nej+6I67QvsnL/C+2zYwG1N/uc199xS16E9/HaPHuCdteTZ
ah6L5pfsdigsz1+b+gTsbPFf/svNfnzHrVjq+n7nQO/NtVoEFG8713Vfbb/6g/+6
P3rm2qgaD1e09Ppnw79RaEOTgOILlrm205baPe0v75HFG8+aUL+JV80dZzt6Rl98
4ycLCwk4kKdKp4CuU7ZGtdrHeY2eHjbfpeHJbD+E+E04E7TDe3PHN343+gYdupE7
bOB37HEej55cKKzB5njFpetuIWRNFz/+QqjCFAOS1W7du0vPHobSiCzfwgJmiXFC
bJ6TIcGBGqiOSvPPN6V53Wzgr3si5aEyqBICNcPMVaq/osw29BV0uxizDT0S3SZe
HEsjWKKDwOTFEc4mtbw4apAeHUb71UFqX5RbFq12UddCzrJR6twggEvGvFuOKeAw
8NMghbZpz8fkZApnbrdQHfn82AsRL1zoqkk1DJIzu9PUtVmCTnLWoByaxa4VPBfo
Oc1/rlk96+sDNbdckWeoHn11ym6kVjoTZRf9UsqeqFroulq7RL9R9d51tLaR/pjq
hmsPbfhXqOxqRmX7fCll65FcHeU0Ve+Lmqh7OVXV10KV1C2dmn+Fyh6s/lZQdrEv
o2wtKuPRxzWbF6cO8pjt+sYzh7qh50bXK55KfM02KC3dR1D5EIsVDcGQ7hyAOAsO
QPIg6j4CvrngfetF0rJF+BI1GpUwiJ+HyKcGXG7L56GUu/8wSbUEa7+X2H6bsf0y
q994Tsb281Ff8eyXYeznYmG/jTbt55sm7ddHjfmnwfzD9suhwfzD9lNqMor9XC3s
t8mm/UqmSfu10WTzKqAN8hiqeeOp1Db0nK254vk4w9hPY2G/zTbt55cm7XcJ228u
tl88tl8/bL/M2iuewdqMYj+thf3g01vr9iudJu3XXJvNy6AL8uivfeP5AdtvKrbf
7QxjP52F/bbatF+ZNGm/k9h+f2L7vcH2665r6KnTXfEM0mUU++kt7LfNpv3Kpkn7
3cf3L+/x/YsWXz/P4vuXfLj/25Fh+r/sgv3yImq/7bz9VGb2g9lANRqVMlj4D/zS
BpQjb1RY9hrlkNdCdWUn0FtZG9Rethld4+tuaUAWYuMJ6uKMBRyGlBiQKsi2/8Ad
vAHlZgaEkq0L2vYOSCTww0kXrFsyJZ4BTUewhMmSS9WFZRGaHPJj6rqyRpq3srvq
9rIKmoxsSXCtZs2SbdK4Jb1RjO4pWq2vhW7rDqHR+jbog24t6gFvwDKoJXfZsGTb
NG7Jck4xOhfn1fqWTrd1t51G63s5fdAdccrIloyxYcngNG7J/ZoY3RTtGv0jzW3d
r9rReoX2g66ZNiNbcrcNS4akcUt2U9bXvlRV0U1V9tQeU+XUrVSO0W5UqfilQDKm
JcETr7VbVt7nddo2Zg11fW2EpoouXN1T20iTUzdYPUZbQZORjbmHN6bCzJjwuMH7
+0/LpnR3r6/lPKroSrn31ObwyKmr7T5Gq/TIyKbca8OU/EonadeUGlRcHSk/4dnH
pZH6jHy5p7dLuHq7fLJnJTgpTjClMgmm5GweMhWRVFMSYwUbx8tLoC8yhCtH9bQf
nDt5PHHpoTW41PQ44DJaW9alhMdqvgVkTN7c4HmT3Yw38N7Fv1dIt9btQwzdQtp2
69mhR6eQzj0M7bu17hqapukEL9n8ddm8nPVBHiG6N563dA09f9dd8TycYV6S3pAR
CxsQtfC3SlsvSX9IQy9Js3J/GGseGQk1oT758GkNNPPEJ0GCBAkSJLD4lCc+cXkJ
EiTYhnVPfOJSEiRIyDiw7olPXEqCBAm2Yd0Tn7iUBAkSbMO6Jz5xKQkSJNiGdU98
4lISJEiwDeue+MSlJEiQYBvWPfGJS0mQIME2wBOfyQtcQxdfGfHYlgfHXjl5j21T
/TsP5DINHbZ+65Nj+xoVO5F3c3SezrVKvUBOwUsOlJ02YdqJPa+XvgvNVvWUf3Dr
KO+ENr7Pdvd7n/t/LrvLv5+/P2vfrCXv5quQu96OmVuf9ln5YU8vX9eJbtk6N5hQ
aFidPuuLlHtRY1kB9d1fs0094/Vm2fR1Lr36TVrRaeGHX3I/O71ilUfbuBLx/RZd
Wrnyz3mrztW9Hzhs58JCt8Om3BnY8PVvbY/43OoZV29P5yLVhlRvtHFgXkXE83Wj
C3cIfjCg2ONRAyre/c/QadyOI//l+rnlvIGHHrXKdLjbsIpjYnM93n11RdzD3I9W
xj2ct9q5r+n/W82Ht3HPN2n7BpyOyfXYL5IkD+3Q6tnVuIeGxz03DPttVYeovpeX
DYufviPs/MdsBX1P1wTXXX4ccd3lhFyRB46rduna29ClnUFy4WUvOFCDuQuvSrxu
bLnw8kXwKJ9UF17EbVclBLOgCMjcqdR329VcWRB5uW1x7a/8HT3Tt3OdqgxB5/W/
g2M3OlkTJWH+IMcUcBjoRQG27ZldRuaPSW67koXkKVty25UsJE/ZktuuZCF5yk4j
brvyeNXg3XbFe+ZTN/QkMcogM4It3XaVtjkjOK267crjFcO77Yr3nIntR+KMYj9L
t11lbNovrbrtwvzj3XZh3mkw//g4o9jP0m1XWZv2S6tuu/J4FefddsV7arUNPUmc
Uexn6bbrB5v2S6tuu/J4LeHddsV7Dsb2I3FGsZ+l265yNu2XVt125fEqwLvtivdU
6hp6kjij2M/SbVd5m/ZLq2678njN4d12xXv2xfYjcUaxn97CfhVs2i+tuu3K4yXT
gtuueM8r+P6FxBnFfpZuuyry9rP0gSC57Uo1pMSAVEG2P/qtxBtQbmZAKJnW3XaB
s6fXgrOnE4Kzp80Z2tkTZ8OSad1tFzh7kgvOnq4Kzp72ZWhnT/42LJnW3XZJzp7E
lqxiw5Jp3W2X5OxJbMmqNm50JGdPDoFjjVmNN6bCzJhwkyo5e3IAHGvKH22YMo07
eyLeafJ4ufHeaeI9H+kaepIYZZBnyRsyYkoDoqb8yea7AMk7jQQJEiRI+AogeaeR
ICH1IHmnkSBBgjkk7zQSJKQUkncaCRJSCsk7jQQJKYXknUaChJRC8k4jQUJKIXmn
kSAhpRB7p8krI95pvHDcLBvxTnN0ZGzxTNXz3g+/MrxAdLHi466vbF5YkVmVm2v+
7YbsDUeEzK206ln9LrOqq/ftGjL8edEqTzt1f9f52PwzH19VG1Ii7nLwkZavFtR5
s/le2dMDXm48XGf//4oFFx9VbUF4uQenCp0c4buiVMD0wyHj6zd++P3vfW+veldk
dvNavUdUiv9xlV63b3mLzavqd7pzfN2JOaf+CA0a1ivvN139RnjtLvjvmazr1kXM
unJmtZd6QnT3Qs8GFlVsfnNzGjiniW0fdznm6cQxua+Mq3i8vDb/8fr+dzp1zXUo
nDqniY4bmftR+yffVG3tFtfK+P+Z/ENE33dBQ3d0BOc0LWQkU3t6+6WWJV53invZ
4u1PZ5as8iPuaMryM09gDgy4JqnXrUtYSNsehg6d23UxlEDWndGwcQYHB2qgOiKT
j2BaFf+WS6lG5J8PP2EM3h53RMGoE8qGJvHThRLHgSpC7I9QZOXCXCd+chTtJ3ho
XK4Y9p2UdYJBKx6d+clLP0Z0DenWgV9drVrrHiGoCwJfMiVKFSvmW7xEaUSKg6DO
CGZUM8VrVsOF+dqQQtA0OvNnX6dLj5A2Xbp0tCgCL/M687OohLZjng2hM4JphabD
hHQzLwPPYJ35c8QienRp2yXcPB/uLjuTBCF9JMqHSBV2orKVqz4dVanCzbGVIEcM
0zWhrNDUZVJTTxY+e1OHRiM1dVNTx6gM4eiRI59s6opIjmzy95LJDTLu/wAAAP//
AwDX201i</Template></GraphPadPrismFile>
