# Supplementary material for: Quantification of clinically applicable stimulation parameters for precision near-organ neuromodulation of human splenic nerves
Source: Commun Biol. 2020 Oct 16;3:577. doi: 10.1038/s42003-020-01299-0 (PMC7568572; doi:10.1038/s42003-020-01299-0)
Supplement: Supplementary file 6 — Supplementary Data 4 [file 42003_2020_1299_MOESM6_ESM.xml]

<?xml version="1.0" encoding="UTF-8"?><GraphPadPrismFile PrismXMLVersion="5.00">
<Created>
<OriginalVersion CreatedByProgram="GraphPad Prism" CreatedByVersion="8.0.2.159" Login="isha.8.gupta" DateTime="2019-09-12T11:46:26+01:00"></OriginalVersion>
<MostRecentVersion CreatedByProgram="GraphPad Prism" CreatedByVersion="8.0.2.159" Login="isha.8.gupta" DateTime="2020-08-13T21:08:35+01:00"></MostRecentVersion>
</Created>
<InfoSequence>
<Ref ID="Info0" Selected="1"></Ref>
</InfoSequence>
<Info ID="Info0">
<Title>Project info 1</Title>
<Notes></Notes>
<Constant><Name>Experiment Date</Name><Value>2019-09-12</Value></Constant>
<Constant><Name>Experiment ID</Name><Value></Value></Constant>
<Constant><Name>Notebook ID</Name><Value></Value></Constant>
<Constant><Name>Project</Name><Value></Value></Constant>
<Constant><Name>Experimenter</Name><Value></Value></Constant>
<Constant><Name>Protocol</Name><Value></Value></Constant>
</Info>

<TableSequence>

<Ref ID="Table0"></Ref>
<Ref ID="Table1"></Ref>
<Ref ID="Table2"></Ref>
<Ref ID="Table3"></Ref>
<Ref ID="Table4"></Ref>
<Ref ID="Table5"></Ref>
<Ref ID="Table6"></Ref>
<Ref ID="Table7"></Ref>
<Ref ID="Table8"></Ref>
<Ref ID="Table9"></Ref>
<Ref ID="Table10"></Ref>
<Ref ID="Table14"></Ref>
<Ref ID="Table18" Selected="1"></Ref>
</TableSequence>
<Table ID="Table0" XFormat="numbers" YFormat="replicates" Replicates="1" TableType="XY" EVFormat="AsteriskAfterNumber">
<Title>Acute_0.4ms</Title>
<RowTitlesColumn Width="1">
<Subcolumn></Subcolumn>
</RowTitlesColumn>
<XColumn Width="92" Subcolumns="1" Decimals="7">
<Title>Charge </Title>
<Subcolumn>
<d>8.3</d>
<d>13.3394958</d>
<d>18.3789916</d>
<d>23.4184874</d>
<d>28.4579832</d>
<d>33.497479</d>
<d>38.5369748</d>
<d>43.5764706</d>
<d>48.6159664</d>
<d>53.6554622</d>
<d>58.694958</d>
<d>63.7344538</d>
<d>68.7739496</d>
<d>73.8134454</d>
<d>78.8529412</d>
<d>83.892437</d>
<d>88.9319328</d>
<d>93.9714286</d>
<d>99.0109244</d>
<d>104.05042</d>
<d>109.089916</d>
<d>114.129412</d>
<d>119.168908</d>
<d>124.208403</d>
<d>129.247899</d>
<d>134.287395</d>
<d>139.326891</d>
<d>144.366387</d>
<d>149.405882</d>
<d>154.445378</d>
<d>159.484874</d>
<d>164.52437</d>
<d>169.563866</d>
<d>174.603361</d>
<d>179.642857</d>
<d>184.682353</d>
<d>189.721849</d>
<d>194.761345</d>
<d>199.80084</d>
<d>204.840336</d>
<d>209.879832</d>
<d>214.919328</d>
<d>219.958824</d>
<d>224.998319</d>
<d>230.037815</d>
<d>235.077311</d>
<d>240.116807</d>
<d>245.156303</d>
<d>250.195798</d>
<d>255.235294</d>
<d>260.27479</d>
<d>265.314286</d>
<d>270.353782</d>
<d>275.393277</d>
<d>280.432773</d>
<d>285.472269</d>
<d>290.511765</d>
<d>295.551261</d>
<d>300.590756</d>
<d>305.630252</d>
<d>310.669748</d>
<d>315.709244</d>
<d>320.748739</d>
<d>325.788235</d>
<d>330.827731</d>
<d>335.867227</d>
<d>340.906723</d>
<d>345.946218</d>
<d>350.985714</d>
<d>356.02521</d>
<d>361.064706</d>
<d>366.104202</d>
<d>371.143697</d>
<d>376.183193</d>
<d>381.222689</d>
<d>386.262185</d>
<d>391.301681</d>
<d>396.341176</d>
<d>401.380672</d>
<d>406.420168</d>
<d>411.459664</d>
<d>416.49916</d>
<d>421.538655</d>
<d>426.578151</d>
<d>431.617647</d>
<d>436.657143</d>
<d>441.696639</d>
<d>446.736134</d>
<d>451.77563</d>
<d>456.815126</d>
<d>461.854622</d>
<d>466.894118</d>
<d>471.933613</d>
<d>476.973109</d>
<d>482.012605</d>
<d>487.052101</d>
<d>492.091597</d>
<d>497.131092</d>
<d>502.170588</d>
<d>507.210084</d>
<d>512.24958</d>
<d>517.289076</d>
<d>522.328571</d>
<d>527.368067</d>
<d>532.407563</d>
<d>537.447059</d>
<d>542.486555</d>
<d>547.52605</d>
<d>552.565546</d>
<d>557.605042</d>
<d>562.644538</d>
<d>567.684034</d>
<d>572.723529</d>
<d>577.763025</d>
<d>582.802521</d>
<d>587.842017</d>
<d>592.881513</d>
<d>597.921008</d>
<d>602.960504</d>
<d>608</d>
</Subcolumn>
</XColumn>
<XAdvancedColumn Version="1" Width="92" Decimals="7" Subcolumns="1">
<Title>Charge </Title>
<Subcolumn>
<d>8.3</d>
<d>13.3394958</d>
<d>18.3789916</d>
<d>23.4184874</d>
<d>28.4579832</d>
<d>33.497479</d>
<d>38.5369748</d>
<d>43.5764706</d>
<d>48.6159664</d>
<d>53.6554622</d>
<d>58.694958</d>
<d>63.7344538</d>
<d>68.7739496</d>
<d>73.8134454</d>
<d>78.8529412</d>
<d>83.892437</d>
<d>88.9319328</d>
<d>93.9714286</d>
<d>99.0109244</d>
<d>104.05042</d>
<d>109.089916</d>
<d>114.129412</d>
<d>119.168908</d>
<d>124.208403</d>
<d>129.247899</d>
<d>134.287395</d>
<d>139.326891</d>
<d>144.366387</d>
<d>149.405882</d>
<d>154.445378</d>
<d>159.484874</d>
<d>164.52437</d>
<d>169.563866</d>
<d>174.603361</d>
<d>179.642857</d>
<d>184.682353</d>
<d>189.721849</d>
<d>194.761345</d>
<d>199.80084</d>
<d>204.840336</d>
<d>209.879832</d>
<d>214.919328</d>
<d>219.958824</d>
<d>224.998319</d>
<d>230.037815</d>
<d>235.077311</d>
<d>240.116807</d>
<d>245.156303</d>
<d>250.195798</d>
<d>255.235294</d>
<d>260.27479</d>
<d>265.314286</d>
<d>270.353782</d>
<d>275.393277</d>
<d>280.432773</d>
<d>285.472269</d>
<d>290.511765</d>
<d>295.551261</d>
<d>300.590756</d>
<d>305.630252</d>
<d>310.669748</d>
<d>315.709244</d>
<d>320.748739</d>
<d>325.788235</d>
<d>330.827731</d>
<d>335.867227</d>
<d>340.906723</d>
<d>345.946218</d>
<d>350.985714</d>
<d>356.02521</d>
<d>361.064706</d>
<d>366.104202</d>
<d>371.143697</d>
<d>376.183193</d>
<d>381.222689</d>
<d>386.262185</d>
<d>391.301681</d>
<d>396.341176</d>
<d>401.380672</d>
<d>406.420168</d>
<d>411.459664</d>
<d>416.49916</d>
<d>421.538655</d>
<d>426.578151</d>
<d>431.617647</d>
<d>436.657143</d>
<d>441.696639</d>
<d>446.736134</d>
<d>451.77563</d>
<d>456.815126</d>
<d>461.854622</d>
<d>466.894118</d>
<d>471.933613</d>
<d>476.973109</d>
<d>482.012605</d>
<d>487.052101</d>
<d>492.091597</d>
<d>497.131092</d>
<d>502.170588</d>
<d>507.210084</d>
<d>512.24958</d>
<d>517.289076</d>
<d>522.328571</d>
<d>527.368067</d>
<d>532.407563</d>
<d>537.447059</d>
<d>542.486555</d>
<d>547.52605</d>
<d>552.565546</d>
<d>557.605042</d>
<d>562.644538</d>
<d>567.684034</d>
<d>572.723529</d>
<d>577.763025</d>
<d>582.802521</d>
<d>587.842017</d>
<d>592.881513</d>
<d>597.921008</d>
<d>602.960504</d>
<d>608</d>
</Subcolumn>
</XAdvancedColumn>
<YColumn Width="124" Decimals="6" Subcolumns="1">
<Title>Recruitment </Title>
<Subcolumn>
<d>0.078125</d>
<d>6.640625</d>
<d>27.03125</d>
<d>41.875</d>
<d>49.21875</d>
<d>58.671875</d>
<d>67.8125</d>
<d>71.953125</d>
<d>73.4375</d>
<d>74.921875</d>
<d>80.15625</d>
<d>82.8125</d>
<d>82.8125</d>
<d>82.8125</d>
<d>82.8125</d>
<d>83.671875</d>
<d>85.9375</d>
<d>85.9375</d>
<d>85.9375</d>
<d>85.9375</d>
<d>85.9375</d>
<d>85.9375</d>
<d>85.9375</d>
<d>85.9375</d>
<d>86.09375</d>
<d>86.5625</d>
<d>87.03125</d>
<d>87.5</d>
<d>87.578125</d>
<d>87.65625</d>
<d>87.8125</d>
<d>88.046875</d>
<d>88.125</d>
<d>88.90625</d>
<d>89.375</d>
<d>91.484375</d>
<d>92.109375</d>
<d>93.75</d>
<d>93.828125</d>
<d>95.390625</d>
<d>95.390625</d>
<d>95.390625</d>
<d>95.390625</d>
<d>95.390625</d>
<d>95.46875</d>
<d>96.09375</d>
<d>97.65625</d>
<d>98.359375</d>
<d>98.4375</d>
<d>98.4375</d>
<d>98.4375</d>
<d>98.4375</d>
<d>98.4375</d>
<d>98.4375</d>
<d>98.4375</d>
<d>98.4375</d>
<d>98.4375</d>
<d>98.4375</d>
<d>98.4375</d>
<d>98.4375</d>
<d>98.4375</d>
<d>98.4375</d>
<d>98.4375</d>
<d>98.4375</d>
<d>98.4375</d>
<d>98.4375</d>
<d>98.4375</d>
<d>98.4375</d>
<d>98.4375</d>
<d>98.4375</d>
<d>98.4375</d>
<d>98.4375</d>
<d>98.4375</d>
<d>98.4375</d>
<d>98.4375</d>
<d>98.4375</d>
<d>98.4375</d>
<d>98.4375</d>
<d>98.4375</d>
<d>98.4375</d>
<d>98.4375</d>
<d>98.4375</d>
<d>98.4375</d>
<d>98.4375</d>
<d>98.4375</d>
<d>98.4375</d>
<d>98.4375</d>
<d>98.4375</d>
<d>98.4375</d>
<d>98.4375</d>
<d>98.4375</d>
<d>98.4375</d>
<d>98.4375</d>
<d>98.4375</d>
<d>98.4375</d>
<d>98.4375</d>
<d>98.4375</d>
<d>98.4375</d>
<d>98.4375</d>
<d>98.4375</d>
<d>98.4375</d>
<d>98.4375</d>
<d>98.4375</d>
<d>98.4375</d>
<d>98.4375</d>
<d>98.4375</d>
<d>98.515625</d>
<d>98.75</d>
<d>98.75</d>
<d>98.90625</d>
<d>98.984375</d>
<d>99.21875</d>
<d>99.375</d>
<d>99.375</d>
<d>99.53125</d>
<d>99.609375</d>
<d>99.765625</d>
<d>99.84375</d>
<d>99.84375</d>
<d>100</d>
</Subcolumn>
</YColumn>
</Table>
<Table ID="Table1" XFormat="numbers" YFormat="replicates" Replicates="1" TableType="XY" EVFormat="AsteriskAfterNumber">
<Title>Chronic_0.4ms</Title>
<RowTitlesColumn Width="1">
<Subcolumn></Subcolumn>
</RowTitlesColumn>
<XColumn Width="92" Subcolumns="1" Decimals="7">
<Title>Charge</Title>
<Subcolumn>
<d>12.4</d>
<d>16.4907563</d>
<d>20.5815126</d>
<d>24.6722689</d>
<d>28.7630252</d>
<d>32.8537815</d>
<d>36.9445378</d>
<d>41.0352941</d>
<d>45.1260504</d>
<d>49.2168067</d>
<d>53.307563</d>
<d>57.3983193</d>
<d>61.4890756</d>
<d>65.5798319</d>
<d>69.6705882</d>
<d>73.7613445</d>
<d>77.8521008</d>
<d>81.9428571</d>
<d>86.0336134</d>
<d>90.1243697</d>
<d>94.2151261</d>
<d>98.3058824</d>
<d>102.396639</d>
<d>106.487395</d>
<d>110.578151</d>
<d>114.668908</d>
<d>118.759664</d>
<d>122.85042</d>
<d>126.941176</d>
<d>131.031933</d>
<d>135.122689</d>
<d>139.213445</d>
<d>143.304202</d>
<d>147.394958</d>
<d>151.485714</d>
<d>155.576471</d>
<d>159.667227</d>
<d>163.757983</d>
<d>167.848739</d>
<d>171.939496</d>
<d>176.030252</d>
<d>180.121008</d>
<d>184.211765</d>
<d>188.302521</d>
<d>192.393277</d>
<d>196.484034</d>
<d>200.57479</d>
<d>204.665546</d>
<d>208.756303</d>
<d>212.847059</d>
<d>216.937815</d>
<d>221.028571</d>
<d>225.119328</d>
<d>229.210084</d>
<d>233.30084</d>
<d>237.391597</d>
<d>241.482353</d>
<d>245.573109</d>
<d>249.663866</d>
<d>253.754622</d>
<d>257.845378</d>
<d>261.936134</d>
<d>266.026891</d>
<d>270.117647</d>
<d>274.208403</d>
<d>278.29916</d>
<d>282.389916</d>
<d>286.480672</d>
<d>290.571429</d>
<d>294.662185</d>
<d>298.752941</d>
<d>302.843697</d>
<d>306.934454</d>
<d>311.02521</d>
<d>315.115966</d>
<d>319.206723</d>
<d>323.297479</d>
<d>327.388235</d>
<d>331.478992</d>
<d>335.569748</d>
<d>339.660504</d>
<d>343.751261</d>
<d>347.842017</d>
<d>351.932773</d>
<d>356.023529</d>
<d>360.114286</d>
<d>364.205042</d>
<d>368.295798</d>
<d>372.386555</d>
<d>376.477311</d>
<d>380.568067</d>
<d>384.658824</d>
<d>388.74958</d>
<d>392.840336</d>
<d>396.931092</d>
<d>401.021849</d>
<d>405.112605</d>
<d>409.203361</d>
<d>413.294118</d>
<d>417.384874</d>
<d>421.47563</d>
<d>425.566387</d>
<d>429.657143</d>
<d>433.747899</d>
<d>437.838655</d>
<d>441.929412</d>
<d>446.020168</d>
<d>450.110924</d>
<d>454.201681</d>
<d>458.292437</d>
<d>462.383193</d>
<d>466.47395</d>
<d>470.564706</d>
<d>474.655462</d>
<d>478.746218</d>
<d>482.836975</d>
<d>486.927731</d>
<d>491.018487</d>
<d>495.109244</d>
<d>499.2</d>
</Subcolumn>
</XColumn>
<XAdvancedColumn Version="1" Width="92" Decimals="7" Subcolumns="1">
<Title>Charge</Title>
<Subcolumn>
<d>12.4</d>
<d>16.4907563</d>
<d>20.5815126</d>
<d>24.6722689</d>
<d>28.7630252</d>
<d>32.8537815</d>
<d>36.9445378</d>
<d>41.0352941</d>
<d>45.1260504</d>
<d>49.2168067</d>
<d>53.307563</d>
<d>57.3983193</d>
<d>61.4890756</d>
<d>65.5798319</d>
<d>69.6705882</d>
<d>73.7613445</d>
<d>77.8521008</d>
<d>81.9428571</d>
<d>86.0336134</d>
<d>90.1243697</d>
<d>94.2151261</d>
<d>98.3058824</d>
<d>102.396639</d>
<d>106.487395</d>
<d>110.578151</d>
<d>114.668908</d>
<d>118.759664</d>
<d>122.85042</d>
<d>126.941176</d>
<d>131.031933</d>
<d>135.122689</d>
<d>139.213445</d>
<d>143.304202</d>
<d>147.394958</d>
<d>151.485714</d>
<d>155.576471</d>
<d>159.667227</d>
<d>163.757983</d>
<d>167.848739</d>
<d>171.939496</d>
<d>176.030252</d>
<d>180.121008</d>
<d>184.211765</d>
<d>188.302521</d>
<d>192.393277</d>
<d>196.484034</d>
<d>200.57479</d>
<d>204.665546</d>
<d>208.756303</d>
<d>212.847059</d>
<d>216.937815</d>
<d>221.028571</d>
<d>225.119328</d>
<d>229.210084</d>
<d>233.30084</d>
<d>237.391597</d>
<d>241.482353</d>
<d>245.573109</d>
<d>249.663866</d>
<d>253.754622</d>
<d>257.845378</d>
<d>261.936134</d>
<d>266.026891</d>
<d>270.117647</d>
<d>274.208403</d>
<d>278.29916</d>
<d>282.389916</d>
<d>286.480672</d>
<d>290.571429</d>
<d>294.662185</d>
<d>298.752941</d>
<d>302.843697</d>
<d>306.934454</d>
<d>311.02521</d>
<d>315.115966</d>
<d>319.206723</d>
<d>323.297479</d>
<d>327.388235</d>
<d>331.478992</d>
<d>335.569748</d>
<d>339.660504</d>
<d>343.751261</d>
<d>347.842017</d>
<d>351.932773</d>
<d>356.023529</d>
<d>360.114286</d>
<d>364.205042</d>
<d>368.295798</d>
<d>372.386555</d>
<d>376.477311</d>
<d>380.568067</d>
<d>384.658824</d>
<d>388.74958</d>
<d>392.840336</d>
<d>396.931092</d>
<d>401.021849</d>
<d>405.112605</d>
<d>409.203361</d>
<d>413.294118</d>
<d>417.384874</d>
<d>421.47563</d>
<d>425.566387</d>
<d>429.657143</d>
<d>433.747899</d>
<d>437.838655</d>
<d>441.929412</d>
<d>446.020168</d>
<d>450.110924</d>
<d>454.201681</d>
<d>458.292437</d>
<d>462.383193</d>
<d>466.47395</d>
<d>470.564706</d>
<d>474.655462</d>
<d>478.746218</d>
<d>482.836975</d>
<d>486.927731</d>
<d>491.018487</d>
<d>495.109244</d>
<d>499.2</d>
</Subcolumn>
</XAdvancedColumn>
<YColumn Width="122" Decimals="6" Subcolumns="1">
<Title>Recruitment </Title>
<Subcolumn>
<d>0.078125</d>
<d>3.984375</d>
<d>10.625</d>
<d>24.84375</d>
<d>39.0625</d>
<d>44.140625</d>
<d>50.46875</d>
<d>56.328125</d>
<d>63.90625</d>
<d>67.96875</d>
<d>72.109375</d>
<d>72.96875</d>
<d>75.078125</d>
<d>79.0625</d>
<d>81.328125</d>
<d>82.8125</d>
<d>82.8125</d>
<d>82.8125</d>
<d>82.890625</d>
<d>83.90625</d>
<d>85.703125</d>
<d>85.9375</d>
<d>85.9375</d>
<d>86.015625</d>
<d>86.171875</d>
<d>86.71875</d>
<d>87.03125</d>
<d>87.5</d>
<d>87.5</d>
<d>87.5</d>
<d>87.578125</d>
<d>87.578125</d>
<d>87.578125</d>
<d>87.65625</d>
<d>87.734375</d>
<d>87.734375</d>
<d>87.890625</d>
<d>88.203125</d>
<d>88.203125</d>
<d>89.21875</d>
<d>91.328125</d>
<d>91.953125</d>
<d>94.765625</d>
<d>95.3125</d>
<d>95.9375</d>
<d>96.875</d>
<d>96.875</d>
<d>96.875</d>
<d>96.875</d>
<d>96.875</d>
<d>96.875</d>
<d>98.28125</d>
<d>98.359375</d>
<d>98.4375</d>
<d>98.4375</d>
<d>98.4375</d>
<d>98.4375</d>
<d>98.4375</d>
<d>98.4375</d>
<d>98.4375</d>
<d>98.4375</d>
<d>98.4375</d>
<d>98.4375</d>
<d>98.4375</d>
<d>98.4375</d>
<d>98.4375</d>
<d>98.4375</d>
<d>98.4375</d>
<d>98.4375</d>
<d>98.4375</d>
<d>98.4375</d>
<d>98.4375</d>
<d>98.4375</d>
<d>98.4375</d>
<d>98.4375</d>
<d>98.4375</d>
<d>98.4375</d>
<d>98.4375</d>
<d>98.4375</d>
<d>98.4375</d>
<d>98.4375</d>
<d>98.4375</d>
<d>98.4375</d>
<d>98.4375</d>
<d>98.4375</d>
<d>98.4375</d>
<d>98.4375</d>
<d>98.4375</d>
<d>98.4375</d>
<d>98.4375</d>
<d>98.4375</d>
<d>98.4375</d>
<d>98.4375</d>
<d>98.4375</d>
<d>98.4375</d>
<d>98.4375</d>
<d>98.4375</d>
<d>98.4375</d>
<d>98.4375</d>
<d>98.4375</d>
<d>98.4375</d>
<d>98.4375</d>
<d>98.4375</d>
<d>98.4375</d>
<d>98.4375</d>
<d>98.4375</d>
<d>98.4375</d>
<d>98.671875</d>
<d>98.75</d>
<d>98.984375</d>
<d>99.0625</d>
<d>99.0625</d>
<d>99.375</d>
<d>99.375</d>
<d>99.453125</d>
<d>99.453125</d>
<d>99.765625</d>
<d>99.84375</d>
<d>99.84375</d>
<d>100</d>
</Subcolumn>
</YColumn>
</Table>
<Table ID="Table2" XFormat="numbers" YFormat="replicates" Replicates="1" TableType="XY" EVFormat="AsteriskAfterNumber">
<Title>Acute_1ms</Title>
<RowTitlesColumn Width="1">
<Subcolumn></Subcolumn>
</RowTitlesColumn>
<XColumn Width="131" Subcolumns="1" Decimals="7">
<Title>Charge</Title>
<Subcolumn>
<d>7.4375</d>
<d>12.0808824</d>
<d>16.7242647</d>
<d>21.3676471</d>
<d>26.0110294</d>
<d>30.6544118</d>
<d>35.2977941</d>
<d>39.9411765</d>
<d>44.5845588</d>
<d>49.2279412</d>
<d>53.8713235</d>
<d>58.5147059</d>
<d>63.1580882</d>
<d>67.8014706</d>
<d>72.4448529</d>
<d>77.0882353</d>
<d>81.7316176</d>
<d>86.375</d>
<d>91.0183824</d>
<d>95.6617647</d>
<d>100.305147</d>
<d>104.948529</d>
<d>109.591912</d>
<d>114.235294</d>
<d>118.878676</d>
<d>123.522059</d>
<d>128.165441</d>
<d>132.808824</d>
<d>137.452206</d>
<d>142.095588</d>
<d>146.738971</d>
<d>151.382353</d>
<d>156.025735</d>
<d>160.669118</d>
<d>165.3125</d>
<d>169.955882</d>
<d>174.599265</d>
<d>179.242647</d>
<d>183.886029</d>
<d>188.529412</d>
<d>193.172794</d>
<d>197.816176</d>
<d>202.459559</d>
<d>207.102941</d>
<d>211.746324</d>
<d>216.389706</d>
<d>221.033088</d>
<d>225.676471</d>
<d>230.319853</d>
<d>234.963235</d>
<d>239.606618</d>
<d>244.25</d>
<d>248.893382</d>
<d>253.536765</d>
<d>258.180147</d>
<d>262.823529</d>
<d>267.466912</d>
<d>272.110294</d>
<d>276.753676</d>
<d>281.397059</d>
<d>286.040441</d>
<d>290.683824</d>
<d>295.327206</d>
<d>299.970588</d>
<d>304.613971</d>
<d>309.257353</d>
<d>313.900735</d>
<d>318.544118</d>
<d>323.1875</d>
<d>327.830882</d>
<d>332.474265</d>
<d>337.117647</d>
<d>341.761029</d>
<d>346.404412</d>
<d>351.047794</d>
<d>355.691176</d>
<d>360.334559</d>
<d>364.977941</d>
<d>369.621324</d>
<d>374.264706</d>
<d>378.908088</d>
<d>383.551471</d>
<d>388.194853</d>
<d>392.838235</d>
<d>397.481618</d>
<d>402.125</d>
<d>406.768382</d>
<d>411.411765</d>
<d>416.055147</d>
<d>420.698529</d>
<d>425.341912</d>
<d>429.985294</d>
<d>434.628676</d>
<d>439.272059</d>
<d>443.915441</d>
<d>448.558824</d>
<d>453.202206</d>
<d>457.845588</d>
<d>462.488971</d>
<d>467.132353</d>
<d>471.775735</d>
<d>476.419118</d>
<d>481.0625</d>
<d>485.705882</d>
<d>490.349265</d>
<d>494.992647</d>
<d>499.636029</d>
<d>504.279412</d>
<d>508.922794</d>
<d>513.566176</d>
<d>518.209559</d>
<d>522.852941</d>
<d>527.496324</d>
<d>532.139706</d>
<d>536.783088</d>
<d>541.426471</d>
<d>546.069853</d>
<d>550.713235</d>
<d>555.356618</d>
<d>560</d>
</Subcolumn>
</XColumn>
<XAdvancedColumn Version="1" Width="131" Decimals="7" Subcolumns="1">
<Title>Charge</Title>
<Subcolumn>
<d>7.4375</d>
<d>12.0808824</d>
<d>16.7242647</d>
<d>21.3676471</d>
<d>26.0110294</d>
<d>30.6544118</d>
<d>35.2977941</d>
<d>39.9411765</d>
<d>44.5845588</d>
<d>49.2279412</d>
<d>53.8713235</d>
<d>58.5147059</d>
<d>63.1580882</d>
<d>67.8014706</d>
<d>72.4448529</d>
<d>77.0882353</d>
<d>81.7316176</d>
<d>86.375</d>
<d>91.0183824</d>
<d>95.6617647</d>
<d>100.305147</d>
<d>104.948529</d>
<d>109.591912</d>
<d>114.235294</d>
<d>118.878676</d>
<d>123.522059</d>
<d>128.165441</d>
<d>132.808824</d>
<d>137.452206</d>
<d>142.095588</d>
<d>146.738971</d>
<d>151.382353</d>
<d>156.025735</d>
<d>160.669118</d>
<d>165.3125</d>
<d>169.955882</d>
<d>174.599265</d>
<d>179.242647</d>
<d>183.886029</d>
<d>188.529412</d>
<d>193.172794</d>
<d>197.816176</d>
<d>202.459559</d>
<d>207.102941</d>
<d>211.746324</d>
<d>216.389706</d>
<d>221.033088</d>
<d>225.676471</d>
<d>230.319853</d>
<d>234.963235</d>
<d>239.606618</d>
<d>244.25</d>
<d>248.893382</d>
<d>253.536765</d>
<d>258.180147</d>
<d>262.823529</d>
<d>267.466912</d>
<d>272.110294</d>
<d>276.753676</d>
<d>281.397059</d>
<d>286.040441</d>
<d>290.683824</d>
<d>295.327206</d>
<d>299.970588</d>
<d>304.613971</d>
<d>309.257353</d>
<d>313.900735</d>
<d>318.544118</d>
<d>323.1875</d>
<d>327.830882</d>
<d>332.474265</d>
<d>337.117647</d>
<d>341.761029</d>
<d>346.404412</d>
<d>351.047794</d>
<d>355.691176</d>
<d>360.334559</d>
<d>364.977941</d>
<d>369.621324</d>
<d>374.264706</d>
<d>378.908088</d>
<d>383.551471</d>
<d>388.194853</d>
<d>392.838235</d>
<d>397.481618</d>
<d>402.125</d>
<d>406.768382</d>
<d>411.411765</d>
<d>416.055147</d>
<d>420.698529</d>
<d>425.341912</d>
<d>429.985294</d>
<d>434.628676</d>
<d>439.272059</d>
<d>443.915441</d>
<d>448.558824</d>
<d>453.202206</d>
<d>457.845588</d>
<d>462.488971</d>
<d>467.132353</d>
<d>471.775735</d>
<d>476.419118</d>
<d>481.0625</d>
<d>485.705882</d>
<d>490.349265</d>
<d>494.992647</d>
<d>499.636029</d>
<d>504.279412</d>
<d>508.922794</d>
<d>513.566176</d>
<d>518.209559</d>
<d>522.852941</d>
<d>527.496324</d>
<d>532.139706</d>
<d>536.783088</d>
<d>541.426471</d>
<d>546.069853</d>
<d>550.713235</d>
<d>555.356618</d>
<d>560</d>
</Subcolumn>
</XAdvancedColumn>
<YColumn Width="122" Decimals="6" Subcolumns="1">
<Title>Recruitment </Title>
<Subcolumn>
<d>0.078125</d>
<d>8.046875</d>
<d>26.328125</d>
<d>40.234375</d>
<d>49.21875</d>
<d>58.359375</d>
<d>67.65625</d>
<d>71.953125</d>
<d>73.4375</d>
<d>75.078125</d>
<d>79.453125</d>
<d>82.8125</d>
<d>82.8125</d>
<d>82.8125</d>
<d>82.8125</d>
<d>85.078125</d>
<d>85.9375</d>
<d>85.9375</d>
<d>85.9375</d>
<d>85.9375</d>
<d>85.9375</d>
<d>85.9375</d>
<d>85.9375</d>
<d>85.9375</d>
<d>86.171875</d>
<d>86.640625</d>
<d>87.1875</d>
<d>87.5</d>
<d>87.578125</d>
<d>87.65625</d>
<d>87.734375</d>
<d>87.96875</d>
<d>88.203125</d>
<d>88.90625</d>
<d>89.21875</d>
<d>91.484375</d>
<d>92.265625</d>
<d>93.828125</d>
<d>93.828125</d>
<d>95.390625</d>
<d>95.390625</d>
<d>95.390625</d>
<d>95.390625</d>
<d>95.390625</d>
<d>95.390625</d>
<d>96.328125</d>
<d>96.796875</d>
<d>98.4375</d>
<d>98.4375</d>
<d>98.4375</d>
<d>98.4375</d>
<d>98.4375</d>
<d>98.4375</d>
<d>98.4375</d>
<d>98.4375</d>
<d>98.4375</d>
<d>98.4375</d>
<d>98.4375</d>
<d>98.4375</d>
<d>98.4375</d>
<d>98.4375</d>
<d>98.4375</d>
<d>98.4375</d>
<d>98.4375</d>
<d>98.4375</d>
<d>98.4375</d>
<d>98.4375</d>
<d>98.4375</d>
<d>98.4375</d>
<d>98.4375</d>
<d>98.4375</d>
<d>98.4375</d>
<d>98.4375</d>
<d>98.4375</d>
<d>98.4375</d>
<d>98.4375</d>
<d>98.4375</d>
<d>98.4375</d>
<d>98.4375</d>
<d>98.4375</d>
<d>98.4375</d>
<d>98.4375</d>
<d>98.4375</d>
<d>98.4375</d>
<d>98.4375</d>
<d>98.4375</d>
<d>98.4375</d>
<d>98.4375</d>
<d>98.4375</d>
<d>98.4375</d>
<d>98.4375</d>
<d>98.4375</d>
<d>98.4375</d>
<d>98.4375</d>
<d>98.4375</d>
<d>98.4375</d>
<d>98.4375</d>
<d>98.4375</d>
<d>98.4375</d>
<d>98.4375</d>
<d>98.4375</d>
<d>98.4375</d>
<d>98.4375</d>
<d>98.4375</d>
<d>98.4375</d>
<d>98.4375</d>
<d>98.4375</d>
<d>98.75</d>
<d>98.75</d>
<d>98.828125</d>
<d>99.0625</d>
<d>99.21875</d>
<d>99.296875</d>
<d>99.453125</d>
<d>99.609375</d>
<d>99.6875</d>
<d>99.6875</d>
<d>99.765625</d>
<d>99.84375</d>
<d>100</d>
</Subcolumn>
</YColumn>
</Table>
<Table ID="Table3" XFormat="numbers" YFormat="replicates" Replicates="1" TableType="XY" EVFormat="AsteriskAfterNumber">
<Title>Chronic_1ms</Title>
<RowTitlesColumn Width="1">
<Subcolumn></Subcolumn>
</RowTitlesColumn>
<XColumn Width="131" Subcolumns="1" Decimals="7">
<Title>Charge</Title>
<Subcolumn>
<d>10.9375</d>
<d>14.375</d>
<d>17.8125</d>
<d>21.25</d>
<d>24.6875</d>
<d>28.125</d>
<d>31.5625</d>
<d>35</d>
<d>38.4375</d>
<d>41.875</d>
<d>45.3125</d>
<d>48.75</d>
<d>52.1875</d>
<d>55.625</d>
<d>59.0625</d>
<d>62.5</d>
<d>65.9375</d>
<d>69.375</d>
<d>72.8125</d>
<d>76.25</d>
<d>79.6875</d>
<d>83.125</d>
<d>86.5625</d>
<d>90</d>
<d>93.4375</d>
<d>96.875</d>
<d>100.3125</d>
<d>103.75</d>
<d>107.1875</d>
<d>110.625</d>
<d>114.0625</d>
<d>117.5</d>
<d>120.9375</d>
<d>124.375</d>
<d>127.8125</d>
<d>131.25</d>
<d>134.6875</d>
<d>138.125</d>
<d>141.5625</d>
<d>145</d>
<d>148.4375</d>
<d>151.875</d>
<d>155.3125</d>
<d>158.75</d>
<d>162.1875</d>
<d>165.625</d>
<d>169.0625</d>
<d>172.5</d>
<d>175.9375</d>
<d>179.375</d>
<d>182.8125</d>
<d>186.25</d>
<d>189.6875</d>
<d>193.125</d>
<d>196.5625</d>
<d>200</d>
<d>203.4375</d>
<d>206.875</d>
<d>210.3125</d>
<d>213.75</d>
<d>217.1875</d>
<d>220.625</d>
<d>224.0625</d>
<d>227.5</d>
<d>230.9375</d>
<d>234.375</d>
<d>237.8125</d>
<d>241.25</d>
<d>244.6875</d>
<d>248.125</d>
<d>251.5625</d>
<d>255</d>
<d>258.4375</d>
<d>261.875</d>
<d>265.3125</d>
<d>268.75</d>
<d>272.1875</d>
<d>275.625</d>
<d>279.0625</d>
<d>282.5</d>
<d>285.9375</d>
<d>289.375</d>
<d>292.8125</d>
<d>296.25</d>
<d>299.6875</d>
<d>303.125</d>
<d>306.5625</d>
<d>310</d>
<d>313.4375</d>
<d>316.875</d>
<d>320.3125</d>
<d>323.75</d>
<d>327.1875</d>
<d>330.625</d>
<d>334.0625</d>
<d>337.5</d>
<d>340.9375</d>
<d>344.375</d>
<d>347.8125</d>
<d>351.25</d>
<d>354.6875</d>
<d>358.125</d>
<d>361.5625</d>
<d>365</d>
<d>368.4375</d>
<d>371.875</d>
<d>375.3125</d>
<d>378.75</d>
<d>382.1875</d>
<d>385.625</d>
<d>389.0625</d>
<d>392.5</d>
<d>395.9375</d>
<d>399.375</d>
<d>402.8125</d>
<d>406.25</d>
<d>409.6875</d>
<d>413.125</d>
<d>416.5625</d>
<d>420</d>
</Subcolumn>
</XColumn>
<XAdvancedColumn Version="1" Width="131" Decimals="7" Subcolumns="1">
<Title>Charge</Title>
<Subcolumn>
<d>10.9375</d>
<d>14.375</d>
<d>17.8125</d>
<d>21.25</d>
<d>24.6875</d>
<d>28.125</d>
<d>31.5625</d>
<d>35</d>
<d>38.4375</d>
<d>41.875</d>
<d>45.3125</d>
<d>48.75</d>
<d>52.1875</d>
<d>55.625</d>
<d>59.0625</d>
<d>62.5</d>
<d>65.9375</d>
<d>69.375</d>
<d>72.8125</d>
<d>76.25</d>
<d>79.6875</d>
<d>83.125</d>
<d>86.5625</d>
<d>90</d>
<d>93.4375</d>
<d>96.875</d>
<d>100.3125</d>
<d>103.75</d>
<d>107.1875</d>
<d>110.625</d>
<d>114.0625</d>
<d>117.5</d>
<d>120.9375</d>
<d>124.375</d>
<d>127.8125</d>
<d>131.25</d>
<d>134.6875</d>
<d>138.125</d>
<d>141.5625</d>
<d>145</d>
<d>148.4375</d>
<d>151.875</d>
<d>155.3125</d>
<d>158.75</d>
<d>162.1875</d>
<d>165.625</d>
<d>169.0625</d>
<d>172.5</d>
<d>175.9375</d>
<d>179.375</d>
<d>182.8125</d>
<d>186.25</d>
<d>189.6875</d>
<d>193.125</d>
<d>196.5625</d>
<d>200</d>
<d>203.4375</d>
<d>206.875</d>
<d>210.3125</d>
<d>213.75</d>
<d>217.1875</d>
<d>220.625</d>
<d>224.0625</d>
<d>227.5</d>
<d>230.9375</d>
<d>234.375</d>
<d>237.8125</d>
<d>241.25</d>
<d>244.6875</d>
<d>248.125</d>
<d>251.5625</d>
<d>255</d>
<d>258.4375</d>
<d>261.875</d>
<d>265.3125</d>
<d>268.75</d>
<d>272.1875</d>
<d>275.625</d>
<d>279.0625</d>
<d>282.5</d>
<d>285.9375</d>
<d>289.375</d>
<d>292.8125</d>
<d>296.25</d>
<d>299.6875</d>
<d>303.125</d>
<d>306.5625</d>
<d>310</d>
<d>313.4375</d>
<d>316.875</d>
<d>320.3125</d>
<d>323.75</d>
<d>327.1875</d>
<d>330.625</d>
<d>334.0625</d>
<d>337.5</d>
<d>340.9375</d>
<d>344.375</d>
<d>347.8125</d>
<d>351.25</d>
<d>354.6875</d>
<d>358.125</d>
<d>361.5625</d>
<d>365</d>
<d>368.4375</d>
<d>371.875</d>
<d>375.3125</d>
<d>378.75</d>
<d>382.1875</d>
<d>385.625</d>
<d>389.0625</d>
<d>392.5</d>
<d>395.9375</d>
<d>399.375</d>
<d>402.8125</d>
<d>406.25</d>
<d>409.6875</d>
<d>413.125</d>
<d>416.5625</d>
<d>420</d>
</Subcolumn>
</XAdvancedColumn>
<YColumn Width="122" Decimals="6" Subcolumns="1">
<Title>Recruitment </Title>
<Subcolumn>
<d>0.078125</d>
<d>4.6875</d>
<d>12.65625</d>
<d>28.671875</d>
<d>39.921875</d>
<d>45.078125</d>
<d>50.703125</d>
<d>58.671875</d>
<d>64.375</d>
<d>68.203125</d>
<d>72.421875</d>
<d>73.125</d>
<d>75.546875</d>
<d>80.390625</d>
<d>81.328125</d>
<d>82.8125</d>
<d>82.8125</d>
<d>82.8125</d>
<d>82.96875</d>
<d>84.375</d>
<d>85.9375</d>
<d>85.9375</d>
<d>85.9375</d>
<d>86.015625</d>
<d>86.25</d>
<d>86.875</d>
<d>87.5</d>
<d>87.5</d>
<d>87.5</d>
<d>87.5</d>
<d>87.5</d>
<d>87.578125</d>
<d>87.578125</d>
<d>87.65625</d>
<d>87.65625</d>
<d>87.8125</d>
<d>87.890625</d>
<d>88.203125</d>
<d>88.28125</d>
<d>89.53125</d>
<d>91.640625</d>
<d>92.421875</d>
<d>94.140625</d>
<d>95.3125</d>
<d>95.390625</d>
<d>96.875</d>
<d>96.875</d>
<d>96.875</d>
<d>96.875</d>
<d>96.875</d>
<d>96.875</d>
<d>98.4375</d>
<d>98.4375</d>
<d>98.4375</d>
<d>98.4375</d>
<d>98.4375</d>
<d>98.4375</d>
<d>98.4375</d>
<d>98.4375</d>
<d>98.4375</d>
<d>98.4375</d>
<d>98.4375</d>
<d>98.4375</d>
<d>98.4375</d>
<d>98.4375</d>
<d>98.4375</d>
<d>98.4375</d>
<d>98.4375</d>
<d>98.4375</d>
<d>98.4375</d>
<d>98.4375</d>
<d>98.4375</d>
<d>98.4375</d>
<d>98.4375</d>
<d>98.4375</d>
<d>98.4375</d>
<d>98.4375</d>
<d>98.4375</d>
<d>98.4375</d>
<d>98.4375</d>
<d>98.4375</d>
<d>98.4375</d>
<d>98.4375</d>
<d>98.4375</d>
<d>98.4375</d>
<d>98.4375</d>
<d>98.4375</d>
<d>98.4375</d>
<d>98.4375</d>
<d>98.4375</d>
<d>98.4375</d>
<d>98.4375</d>
<d>98.4375</d>
<d>98.4375</d>
<d>98.4375</d>
<d>98.4375</d>
<d>98.4375</d>
<d>98.4375</d>
<d>98.4375</d>
<d>98.4375</d>
<d>98.4375</d>
<d>98.4375</d>
<d>98.4375</d>
<d>98.4375</d>
<d>98.4375</d>
<d>98.4375</d>
<d>98.4375</d>
<d>98.671875</d>
<d>98.75</d>
<d>98.984375</d>
<d>99.0625</d>
<d>99.140625</d>
<d>99.21875</d>
<d>99.375</d>
<d>99.453125</d>
<d>99.609375</d>
<d>99.6875</d>
<d>99.84375</d>
<d>99.84375</d>
<d>100</d>
</Subcolumn>
</YColumn>
</Table>
<Table ID="Table4" XFormat="numbers" YFormat="replicates" Replicates="1" TableType="XY" EVFormat="AsteriskAfterNumber">
<Title>Acute_2ms</Title>
<RowTitlesColumn Width="1">
<Subcolumn></Subcolumn>
</RowTitlesColumn>
<XColumn Width="131" Subcolumns="1" Decimals="7">
<Title>Charge</Title>
<Subcolumn>
<d>7.0625</d>
<d>11.6418067</d>
<d>16.2211134</d>
<d>20.8004202</d>
<d>25.3797269</d>
<d>29.9590336</d>
<d>34.5383403</d>
<d>39.1176471</d>
<d>43.6969538</d>
<d>48.2762605</d>
<d>52.8555672</d>
<d>57.4348739</d>
<d>62.0141807</d>
<d>66.5934874</d>
<d>71.1727941</d>
<d>75.7521008</d>
<d>80.3314076</d>
<d>84.9107143</d>
<d>89.490021</d>
<d>94.0693277</d>
<d>98.6486345</d>
<d>103.227941</d>
<d>107.807248</d>
<d>112.386555</d>
<d>116.965861</d>
<d>121.545168</d>
<d>126.124475</d>
<d>130.703782</d>
<d>135.283088</d>
<d>139.862395</d>
<d>144.441702</d>
<d>149.021008</d>
<d>153.600315</d>
<d>158.179622</d>
<d>162.758929</d>
<d>167.338235</d>
<d>171.917542</d>
<d>176.496849</d>
<d>181.076155</d>
<d>185.655462</d>
<d>190.234769</d>
<d>194.814076</d>
<d>199.393382</d>
<d>203.972689</d>
<d>208.551996</d>
<d>213.131303</d>
<d>217.710609</d>
<d>222.289916</d>
<d>226.869223</d>
<d>231.448529</d>
<d>236.027836</d>
<d>240.607143</d>
<d>245.18645</d>
<d>249.765756</d>
<d>254.345063</d>
<d>258.92437</d>
<d>263.503676</d>
<d>268.082983</d>
<d>272.66229</d>
<d>277.241597</d>
<d>281.820903</d>
<d>286.40021</d>
<d>290.979517</d>
<d>295.558824</d>
<d>300.13813</d>
<d>304.717437</d>
<d>309.296744</d>
<d>313.87605</d>
<d>318.455357</d>
<d>323.034664</d>
<d>327.613971</d>
<d>332.193277</d>
<d>336.772584</d>
<d>341.351891</d>
<d>345.931197</d>
<d>350.510504</d>
<d>355.089811</d>
<d>359.669118</d>
<d>364.248424</d>
<d>368.827731</d>
<d>373.407038</d>
<d>377.986345</d>
<d>382.565651</d>
<d>387.144958</d>
<d>391.724265</d>
<d>396.303571</d>
<d>400.882878</d>
<d>405.462185</d>
<d>410.041492</d>
<d>414.620798</d>
<d>419.200105</d>
<d>423.779412</d>
<d>428.358718</d>
<d>432.938025</d>
<d>437.517332</d>
<d>442.096639</d>
<d>446.675945</d>
<d>451.255252</d>
<d>455.834559</d>
<d>460.413866</d>
<d>464.993172</d>
<d>469.572479</d>
<d>474.151786</d>
<d>478.731092</d>
<d>483.310399</d>
<d>487.889706</d>
<d>492.469013</d>
<d>497.048319</d>
<d>501.627626</d>
<d>506.206933</d>
<d>510.786239</d>
<d>515.365546</d>
<d>519.944853</d>
<d>524.52416</d>
<d>529.103466</d>
<d>533.682773</d>
<d>538.26208</d>
<d>542.841387</d>
<d>547.420693</d>
<d>552</d>
</Subcolumn>
</XColumn>
<XAdvancedColumn Version="1" Width="131" Decimals="7" Subcolumns="1">
<Title>Charge</Title>
<Subcolumn>
<d>7.0625</d>
<d>11.6418067</d>
<d>16.2211134</d>
<d>20.8004202</d>
<d>25.3797269</d>
<d>29.9590336</d>
<d>34.5383403</d>
<d>39.1176471</d>
<d>43.6969538</d>
<d>48.2762605</d>
<d>52.8555672</d>
<d>57.4348739</d>
<d>62.0141807</d>
<d>66.5934874</d>
<d>71.1727941</d>
<d>75.7521008</d>
<d>80.3314076</d>
<d>84.9107143</d>
<d>89.490021</d>
<d>94.0693277</d>
<d>98.6486345</d>
<d>103.227941</d>
<d>107.807248</d>
<d>112.386555</d>
<d>116.965861</d>
<d>121.545168</d>
<d>126.124475</d>
<d>130.703782</d>
<d>135.283088</d>
<d>139.862395</d>
<d>144.441702</d>
<d>149.021008</d>
<d>153.600315</d>
<d>158.179622</d>
<d>162.758929</d>
<d>167.338235</d>
<d>171.917542</d>
<d>176.496849</d>
<d>181.076155</d>
<d>185.655462</d>
<d>190.234769</d>
<d>194.814076</d>
<d>199.393382</d>
<d>203.972689</d>
<d>208.551996</d>
<d>213.131303</d>
<d>217.710609</d>
<d>222.289916</d>
<d>226.869223</d>
<d>231.448529</d>
<d>236.027836</d>
<d>240.607143</d>
<d>245.18645</d>
<d>249.765756</d>
<d>254.345063</d>
<d>258.92437</d>
<d>263.503676</d>
<d>268.082983</d>
<d>272.66229</d>
<d>277.241597</d>
<d>281.820903</d>
<d>286.40021</d>
<d>290.979517</d>
<d>295.558824</d>
<d>300.13813</d>
<d>304.717437</d>
<d>309.296744</d>
<d>313.87605</d>
<d>318.455357</d>
<d>323.034664</d>
<d>327.613971</d>
<d>332.193277</d>
<d>336.772584</d>
<d>341.351891</d>
<d>345.931197</d>
<d>350.510504</d>
<d>355.089811</d>
<d>359.669118</d>
<d>364.248424</d>
<d>368.827731</d>
<d>373.407038</d>
<d>377.986345</d>
<d>382.565651</d>
<d>387.144958</d>
<d>391.724265</d>
<d>396.303571</d>
<d>400.882878</d>
<d>405.462185</d>
<d>410.041492</d>
<d>414.620798</d>
<d>419.200105</d>
<d>423.779412</d>
<d>428.358718</d>
<d>432.938025</d>
<d>437.517332</d>
<d>442.096639</d>
<d>446.675945</d>
<d>451.255252</d>
<d>455.834559</d>
<d>460.413866</d>
<d>464.993172</d>
<d>469.572479</d>
<d>474.151786</d>
<d>478.731092</d>
<d>483.310399</d>
<d>487.889706</d>
<d>492.469013</d>
<d>497.048319</d>
<d>501.627626</d>
<d>506.206933</d>
<d>510.786239</d>
<d>515.365546</d>
<d>519.944853</d>
<d>524.52416</d>
<d>529.103466</d>
<d>533.682773</d>
<d>538.26208</d>
<d>542.841387</d>
<d>547.420693</d>
<d>552</d>
</Subcolumn>
</XAdvancedColumn>
<YColumn Width="122" Decimals="6" Subcolumns="1">
<Title>Recruitment </Title>
<Subcolumn>
<d>0.078125</d>
<d>6.875</d>
<d>24.921875</d>
<d>39.84375</d>
<d>49.140625</d>
<d>56.484375</d>
<d>67.734375</d>
<d>71.953125</d>
<d>73.4375</d>
<d>74.0625</d>
<d>78.203125</d>
<d>82.8125</d>
<d>82.8125</d>
<d>82.8125</d>
<d>82.8125</d>
<d>83.28125</d>
<d>85.9375</d>
<d>85.9375</d>
<d>85.9375</d>
<d>85.9375</d>
<d>85.9375</d>
<d>85.9375</d>
<d>85.9375</d>
<d>85.9375</d>
<d>86.015625</d>
<d>86.484375</d>
<d>87.03125</d>
<d>87.5</d>
<d>87.578125</d>
<d>87.65625</d>
<d>87.734375</d>
<d>87.96875</d>
<d>88.125</d>
<d>88.828125</d>
<d>89.140625</d>
<d>91.640625</d>
<d>92.265625</d>
<d>93.828125</d>
<d>93.828125</d>
<d>95.390625</d>
<d>95.390625</d>
<d>95.390625</d>
<d>95.390625</d>
<d>95.390625</d>
<d>95.390625</d>
<d>95.46875</d>
<d>96.25</d>
<d>98.359375</d>
<d>98.4375</d>
<d>98.4375</d>
<d>98.4375</d>
<d>98.4375</d>
<d>98.4375</d>
<d>98.4375</d>
<d>98.4375</d>
<d>98.4375</d>
<d>98.4375</d>
<d>98.4375</d>
<d>98.4375</d>
<d>98.4375</d>
<d>98.4375</d>
<d>98.4375</d>
<d>98.4375</d>
<d>98.4375</d>
<d>98.4375</d>
<d>98.4375</d>
<d>98.4375</d>
<d>98.4375</d>
<d>98.4375</d>
<d>98.4375</d>
<d>98.4375</d>
<d>98.4375</d>
<d>98.4375</d>
<d>98.4375</d>
<d>98.4375</d>
<d>98.4375</d>
<d>98.4375</d>
<d>98.4375</d>
<d>98.4375</d>
<d>98.4375</d>
<d>98.4375</d>
<d>98.4375</d>
<d>98.4375</d>
<d>98.4375</d>
<d>98.4375</d>
<d>98.4375</d>
<d>98.4375</d>
<d>98.4375</d>
<d>98.4375</d>
<d>98.4375</d>
<d>98.4375</d>
<d>98.4375</d>
<d>98.4375</d>
<d>98.4375</d>
<d>98.4375</d>
<d>98.4375</d>
<d>98.4375</d>
<d>98.4375</d>
<d>98.4375</d>
<d>98.4375</d>
<d>98.4375</d>
<d>98.4375</d>
<d>98.4375</d>
<d>98.4375</d>
<d>98.4375</d>
<d>98.4375</d>
<d>98.59375</d>
<d>98.75</d>
<d>98.75</d>
<d>98.828125</d>
<d>99.0625</d>
<d>99.21875</d>
<d>99.296875</d>
<d>99.453125</d>
<d>99.6875</d>
<d>99.6875</d>
<d>99.6875</d>
<d>99.84375</d>
<d>99.84375</d>
<d>100</d>
</Subcolumn>
</YColumn>
</Table>
<Table ID="Table5" XFormat="numbers" YFormat="replicates" Replicates="1" TableType="XY" EVFormat="AsteriskAfterNumber">
<Title>Chronic_2ms</Title>
<RowTitlesColumn Width="1">
<Subcolumn></Subcolumn>
</RowTitlesColumn>
<XColumn Width="131" Subcolumns="1" Decimals="7">
<Title>Charge</Title>
<Subcolumn>
<d>10.5</d>
<d>14.210084</d>
<d>17.9201681</d>
<d>21.6302521</d>
<d>25.3403361</d>
<d>29.0504202</d>
<d>32.7605042</d>
<d>36.4705882</d>
<d>40.1806723</d>
<d>43.8907563</d>
<d>47.6008403</d>
<d>51.3109244</d>
<d>55.0210084</d>
<d>58.7310924</d>
<d>62.4411765</d>
<d>66.1512605</d>
<d>69.8613445</d>
<d>73.5714286</d>
<d>77.2815126</d>
<d>80.9915966</d>
<d>84.7016807</d>
<d>88.4117647</d>
<d>92.1218487</d>
<d>95.8319328</d>
<d>99.5420168</d>
<d>103.252101</d>
<d>106.962185</d>
<d>110.672269</d>
<d>114.382353</d>
<d>118.092437</d>
<d>121.802521</d>
<d>125.512605</d>
<d>129.222689</d>
<d>132.932773</d>
<d>136.642857</d>
<d>140.352941</d>
<d>144.063025</d>
<d>147.773109</d>
<d>151.483193</d>
<d>155.193277</d>
<d>158.903361</d>
<d>162.613445</d>
<d>166.323529</d>
<d>170.033613</d>
<d>173.743697</d>
<d>177.453782</d>
<d>181.163866</d>
<d>184.87395</d>
<d>188.584034</d>
<d>192.294118</d>
<d>196.004202</d>
<d>199.714286</d>
<d>203.42437</d>
<d>207.134454</d>
<d>210.844538</d>
<d>214.554622</d>
<d>218.264706</d>
<d>221.97479</d>
<d>225.684874</d>
<d>229.394958</d>
<d>233.105042</d>
<d>236.815126</d>
<d>240.52521</d>
<d>244.235294</d>
<d>247.945378</d>
<d>251.655462</d>
<d>255.365546</d>
<d>259.07563</d>
<d>262.785714</d>
<d>266.495798</d>
<d>270.205882</d>
<d>273.915966</d>
<d>277.62605</d>
<d>281.336134</d>
<d>285.046218</d>
<d>288.756303</d>
<d>292.466387</d>
<d>296.176471</d>
<d>299.886555</d>
<d>303.596639</d>
<d>307.306723</d>
<d>311.016807</d>
<d>314.726891</d>
<d>318.436975</d>
<d>322.147059</d>
<d>325.857143</d>
<d>329.567227</d>
<d>333.277311</d>
<d>336.987395</d>
<d>340.697479</d>
<d>344.407563</d>
<d>348.117647</d>
<d>351.827731</d>
<d>355.537815</d>
<d>359.247899</d>
<d>362.957983</d>
<d>366.668067</d>
<d>370.378151</d>
<d>374.088235</d>
<d>377.798319</d>
<d>381.508403</d>
<d>385.218487</d>
<d>388.928571</d>
<d>392.638655</d>
<d>396.348739</d>
<d>400.058824</d>
<d>403.768908</d>
<d>407.478992</d>
<d>411.189076</d>
<d>414.89916</d>
<d>418.609244</d>
<d>422.319328</d>
<d>426.029412</d>
<d>429.739496</d>
<d>433.44958</d>
<d>437.159664</d>
<d>440.869748</d>
<d>444.579832</d>
<d>448.289916</d>
<d>452</d>
</Subcolumn>
</XColumn>
<XAdvancedColumn Version="1" Width="131" Decimals="7" Subcolumns="1">
<Title>Charge</Title>
<Subcolumn>
<d>10.5</d>
<d>14.210084</d>
<d>17.9201681</d>
<d>21.6302521</d>
<d>25.3403361</d>
<d>29.0504202</d>
<d>32.7605042</d>
<d>36.4705882</d>
<d>40.1806723</d>
<d>43.8907563</d>
<d>47.6008403</d>
<d>51.3109244</d>
<d>55.0210084</d>
<d>58.7310924</d>
<d>62.4411765</d>
<d>66.1512605</d>
<d>69.8613445</d>
<d>73.5714286</d>
<d>77.2815126</d>
<d>80.9915966</d>
<d>84.7016807</d>
<d>88.4117647</d>
<d>92.1218487</d>
<d>95.8319328</d>
<d>99.5420168</d>
<d>103.252101</d>
<d>106.962185</d>
<d>110.672269</d>
<d>114.382353</d>
<d>118.092437</d>
<d>121.802521</d>
<d>125.512605</d>
<d>129.222689</d>
<d>132.932773</d>
<d>136.642857</d>
<d>140.352941</d>
<d>144.063025</d>
<d>147.773109</d>
<d>151.483193</d>
<d>155.193277</d>
<d>158.903361</d>
<d>162.613445</d>
<d>166.323529</d>
<d>170.033613</d>
<d>173.743697</d>
<d>177.453782</d>
<d>181.163866</d>
<d>184.87395</d>
<d>188.584034</d>
<d>192.294118</d>
<d>196.004202</d>
<d>199.714286</d>
<d>203.42437</d>
<d>207.134454</d>
<d>210.844538</d>
<d>214.554622</d>
<d>218.264706</d>
<d>221.97479</d>
<d>225.684874</d>
<d>229.394958</d>
<d>233.105042</d>
<d>236.815126</d>
<d>240.52521</d>
<d>244.235294</d>
<d>247.945378</d>
<d>251.655462</d>
<d>255.365546</d>
<d>259.07563</d>
<d>262.785714</d>
<d>266.495798</d>
<d>270.205882</d>
<d>273.915966</d>
<d>277.62605</d>
<d>281.336134</d>
<d>285.046218</d>
<d>288.756303</d>
<d>292.466387</d>
<d>296.176471</d>
<d>299.886555</d>
<d>303.596639</d>
<d>307.306723</d>
<d>311.016807</d>
<d>314.726891</d>
<d>318.436975</d>
<d>322.147059</d>
<d>325.857143</d>
<d>329.567227</d>
<d>333.277311</d>
<d>336.987395</d>
<d>340.697479</d>
<d>344.407563</d>
<d>348.117647</d>
<d>351.827731</d>
<d>355.537815</d>
<d>359.247899</d>
<d>362.957983</d>
<d>366.668067</d>
<d>370.378151</d>
<d>374.088235</d>
<d>377.798319</d>
<d>381.508403</d>
<d>385.218487</d>
<d>388.928571</d>
<d>392.638655</d>
<d>396.348739</d>
<d>400.058824</d>
<d>403.768908</d>
<d>407.478992</d>
<d>411.189076</d>
<d>414.89916</d>
<d>418.609244</d>
<d>422.319328</d>
<d>426.029412</d>
<d>429.739496</d>
<d>433.44958</d>
<d>437.159664</d>
<d>440.869748</d>
<d>444.579832</d>
<d>448.289916</d>
<d>452</d>
</Subcolumn>
</XAdvancedColumn>
<YColumn Width="122" Decimals="6" Subcolumns="1">
<Title>Recruitment </Title>
<Subcolumn>
<d>0.078125</d>
<d>5.46875</d>
<d>8.125</d>
<d>23.59375</d>
<d>37.5</d>
<d>42.265625</d>
<d>50.46875</d>
<d>53.984375</d>
<d>62.734375</d>
<d>67.65625</d>
<d>71.640625</d>
<d>72.890625</d>
<d>74.0625</d>
<d>77.1875</d>
<d>81.25</d>
<d>82.421875</d>
<d>82.8125</d>
<d>82.8125</d>
<d>82.8125</d>
<d>83.515625</d>
<d>85.9375</d>
<d>85.9375</d>
<d>85.9375</d>
<d>85.9375</d>
<d>86.015625</d>
<d>86.5625</d>
<d>86.953125</d>
<d>87.5</d>
<d>87.5</d>
<d>87.5</d>
<d>87.5</d>
<d>87.5</d>
<d>87.578125</d>
<d>87.578125</d>
<d>87.65625</d>
<d>87.734375</d>
<d>87.8125</d>
<d>88.046875</d>
<d>88.28125</d>
<d>88.90625</d>
<d>89.84375</d>
<d>92.03125</d>
<d>93.75</d>
<d>95.3125</d>
<d>95.3125</d>
<d>96.875</d>
<d>96.875</d>
<d>96.875</d>
<d>96.875</d>
<d>96.875</d>
<d>96.875</d>
<d>97.5</d>
<d>98.4375</d>
<d>98.4375</d>
<d>98.4375</d>
<d>98.4375</d>
<d>98.4375</d>
<d>98.4375</d>
<d>98.4375</d>
<d>98.4375</d>
<d>98.4375</d>
<d>98.4375</d>
<d>98.4375</d>
<d>98.4375</d>
<d>98.4375</d>
<d>98.4375</d>
<d>98.4375</d>
<d>98.4375</d>
<d>98.4375</d>
<d>98.4375</d>
<d>98.4375</d>
<d>98.4375</d>
<d>98.4375</d>
<d>98.4375</d>
<d>98.4375</d>
<d>98.4375</d>
<d>98.4375</d>
<d>98.4375</d>
<d>98.4375</d>
<d>98.4375</d>
<d>98.4375</d>
<d>98.4375</d>
<d>98.4375</d>
<d>98.4375</d>
<d>98.4375</d>
<d>98.4375</d>
<d>98.4375</d>
<d>98.4375</d>
<d>98.4375</d>
<d>98.4375</d>
<d>98.4375</d>
<d>98.4375</d>
<d>98.4375</d>
<d>98.4375</d>
<d>98.4375</d>
<d>98.4375</d>
<d>98.4375</d>
<d>98.4375</d>
<d>98.4375</d>
<d>98.4375</d>
<d>98.4375</d>
<d>98.4375</d>
<d>98.4375</d>
<d>98.4375</d>
<d>98.4375</d>
<d>98.4375</d>
<d>98.4375</d>
<d>98.4375</d>
<d>98.75</d>
<d>98.90625</d>
<d>99.0625</d>
<d>99.140625</d>
<d>99.296875</d>
<d>99.375</d>
<d>99.53125</d>
<d>99.6875</d>
<d>99.6875</d>
<d>99.84375</d>
<d>99.84375</d>
<d>100</d>
</Subcolumn>
</YColumn>
</Table>
<Table ID="Table6" XFormat="numbers" YFormat="replicates" Replicates="1" TableType="XY" EVFormat="AsteriskAfterNumber">
<Title>Interphase Delay_Acute_1ms</Title>
<RowTitlesColumn Width="1">
<Subcolumn></Subcolumn>
</RowTitlesColumn>
<XColumn Width="127" Subcolumns="1" Decimals="8">
<Title>Charge </Title>
<Subcolumn>
<d>7.4375</d>
<d>12.08088235</d>
<d>16.72426471</d>
<d>21.36764706</d>
<d>26.01102941</d>
<d>30.65441176</d>
<d>35.29779412</d>
<d>39.94117647</d>
<d>44.58455882</d>
<d>49.22794118</d>
<d>53.87132353</d>
<d>58.51470588</d>
<d>63.15808824</d>
<d>67.80147059</d>
<d>72.44485294</d>
<d>77.08823529</d>
<d>81.73161765</d>
<d>86.375</d>
<d>91.01838235</d>
<d>95.66176471</d>
<d>100.3051471</d>
<d>104.9485294</d>
<d>109.5919118</d>
<d>114.2352941</d>
<d>118.8786765</d>
<d>123.5220588</d>
<d>128.1654412</d>
<d>132.8088235</d>
<d>137.4522059</d>
<d>142.0955882</d>
<d>146.7389706</d>
<d>151.3823529</d>
<d>156.0257353</d>
<d>160.6691176</d>
<d>165.3125</d>
<d>169.9558824</d>
<d>174.5992647</d>
<d>179.2426471</d>
<d>183.8860294</d>
<d>188.5294118</d>
<d>193.1727941</d>
<d>197.8161765</d>
<d>202.4595588</d>
<d>207.1029412</d>
<d>211.7463235</d>
<d>216.3897059</d>
<d>221.0330882</d>
<d>225.6764706</d>
<d>230.3198529</d>
<d>234.9632353</d>
<d>239.6066176</d>
<d>244.25</d>
<d>248.8933824</d>
<d>253.5367647</d>
<d>258.1801471</d>
<d>262.8235294</d>
<d>267.4669118</d>
<d>272.1102941</d>
<d>276.7536765</d>
<d>281.3970588</d>
<d>286.0404412</d>
<d>290.6838235</d>
<d>295.3272059</d>
<d>299.9705882</d>
<d>304.6139706</d>
<d>309.2573529</d>
<d>313.9007353</d>
<d>318.5441176</d>
<d>323.1875</d>
<d>327.8308824</d>
<d>332.4742647</d>
<d>337.1176471</d>
<d>341.7610294</d>
<d>346.4044118</d>
<d>351.0477941</d>
<d>355.6911765</d>
<d>360.3345588</d>
<d>364.9779412</d>
<d>369.6213235</d>
<d>374.2647059</d>
<d>378.9080882</d>
<d>383.5514706</d>
<d>388.1948529</d>
<d>392.8382353</d>
<d>397.4816176</d>
<d>402.125</d>
<d>406.7683824</d>
<d>411.4117647</d>
<d>416.0551471</d>
<d>420.6985294</d>
<d>425.3419118</d>
<d>429.9852941</d>
<d>434.6286765</d>
<d>439.2720588</d>
<d>443.9154412</d>
<d>448.5588235</d>
<d>453.2022059</d>
<d>457.8455882</d>
<d>462.4889706</d>
<d>467.1323529</d>
<d>471.7757353</d>
<d>476.4191176</d>
<d>481.0625</d>
<d>485.7058824</d>
<d>490.3492647</d>
<d>494.9926471</d>
<d>499.6360294</d>
<d>504.2794118</d>
<d>508.9227941</d>
<d>513.5661765</d>
<d>518.2095588</d>
<d>522.8529412</d>
<d>527.4963235</d>
<d>532.1397059</d>
<d>536.7830882</d>
<d>541.4264706</d>
<d>546.0698529</d>
<d>550.7132353</d>
<d>555.3566176</d>
<d>560</d>
</Subcolumn>
</XColumn>
<XAdvancedColumn Version="1" Width="127" Decimals="8" Subcolumns="1">
<Title>Charge </Title>
<Subcolumn>
<d>7.4375</d>
<d>12.08088235</d>
<d>16.72426471</d>
<d>21.36764706</d>
<d>26.01102941</d>
<d>30.65441176</d>
<d>35.29779412</d>
<d>39.94117647</d>
<d>44.58455882</d>
<d>49.22794118</d>
<d>53.87132353</d>
<d>58.51470588</d>
<d>63.15808824</d>
<d>67.80147059</d>
<d>72.44485294</d>
<d>77.08823529</d>
<d>81.73161765</d>
<d>86.375</d>
<d>91.01838235</d>
<d>95.66176471</d>
<d>100.3051471</d>
<d>104.9485294</d>
<d>109.5919118</d>
<d>114.2352941</d>
<d>118.8786765</d>
<d>123.5220588</d>
<d>128.1654412</d>
<d>132.8088235</d>
<d>137.4522059</d>
<d>142.0955882</d>
<d>146.7389706</d>
<d>151.3823529</d>
<d>156.0257353</d>
<d>160.6691176</d>
<d>165.3125</d>
<d>169.9558824</d>
<d>174.5992647</d>
<d>179.2426471</d>
<d>183.8860294</d>
<d>188.5294118</d>
<d>193.1727941</d>
<d>197.8161765</d>
<d>202.4595588</d>
<d>207.1029412</d>
<d>211.7463235</d>
<d>216.3897059</d>
<d>221.0330882</d>
<d>225.6764706</d>
<d>230.3198529</d>
<d>234.9632353</d>
<d>239.6066176</d>
<d>244.25</d>
<d>248.8933824</d>
<d>253.5367647</d>
<d>258.1801471</d>
<d>262.8235294</d>
<d>267.4669118</d>
<d>272.1102941</d>
<d>276.7536765</d>
<d>281.3970588</d>
<d>286.0404412</d>
<d>290.6838235</d>
<d>295.3272059</d>
<d>299.9705882</d>
<d>304.6139706</d>
<d>309.2573529</d>
<d>313.9007353</d>
<d>318.5441176</d>
<d>323.1875</d>
<d>327.8308824</d>
<d>332.4742647</d>
<d>337.1176471</d>
<d>341.7610294</d>
<d>346.4044118</d>
<d>351.0477941</d>
<d>355.6911765</d>
<d>360.3345588</d>
<d>364.9779412</d>
<d>369.6213235</d>
<d>374.2647059</d>
<d>378.9080882</d>
<d>383.5514706</d>
<d>388.1948529</d>
<d>392.8382353</d>
<d>397.4816176</d>
<d>402.125</d>
<d>406.7683824</d>
<d>411.4117647</d>
<d>416.0551471</d>
<d>420.6985294</d>
<d>425.3419118</d>
<d>429.9852941</d>
<d>434.6286765</d>
<d>439.2720588</d>
<d>443.9154412</d>
<d>448.5588235</d>
<d>453.2022059</d>
<d>457.8455882</d>
<d>462.4889706</d>
<d>467.1323529</d>
<d>471.7757353</d>
<d>476.4191176</d>
<d>481.0625</d>
<d>485.7058824</d>
<d>490.3492647</d>
<d>494.9926471</d>
<d>499.6360294</d>
<d>504.2794118</d>
<d>508.9227941</d>
<d>513.5661765</d>
<d>518.2095588</d>
<d>522.8529412</d>
<d>527.4963235</d>
<d>532.1397059</d>
<d>536.7830882</d>
<d>541.4264706</d>
<d>546.0698529</d>
<d>550.7132353</d>
<d>555.3566176</d>
<d>560</d>
</Subcolumn>
</XAdvancedColumn>
<YColumn Width="118" Decimals="6" Subcolumns="1">
<Title><TextAlign align="Center">Recruitment</TextAlign></Title>
<Subcolumn>
<d>0.078125</d>
<d>8.046875</d>
<d>26.328125</d>
<d>40.234375</d>
<d>49.21875</d>
<d>58.359375</d>
<d>67.65625</d>
<d>71.953125</d>
<d>73.4375</d>
<d>75.078125</d>
<d>79.453125</d>
<d>82.8125</d>
<d>82.8125</d>
<d>82.8125</d>
<d>82.8125</d>
<d>85.078125</d>
<d>85.9375</d>
<d>85.9375</d>
<d>85.9375</d>
<d>85.9375</d>
<d>85.9375</d>
<d>85.9375</d>
<d>85.9375</d>
<d>85.9375</d>
<d>86.171875</d>
<d>86.640625</d>
<d>87.1875</d>
<d>87.5</d>
<d>87.578125</d>
<d>87.65625</d>
<d>87.734375</d>
<d>87.96875</d>
<d>88.203125</d>
<d>88.90625</d>
<d>89.21875</d>
<d>91.484375</d>
<d>92.265625</d>
<d>93.828125</d>
<d>93.828125</d>
<d>95.390625</d>
<d>95.390625</d>
<d>95.390625</d>
<d>95.390625</d>
<d>95.390625</d>
<d>95.390625</d>
<d>96.328125</d>
<d>96.796875</d>
<d>98.4375</d>
<d>98.4375</d>
<d>98.4375</d>
<d>98.4375</d>
<d>98.4375</d>
<d>98.4375</d>
<d>98.4375</d>
<d>98.4375</d>
<d>98.4375</d>
<d>98.4375</d>
<d>98.4375</d>
<d>98.4375</d>
<d>98.4375</d>
<d>98.4375</d>
<d>98.4375</d>
<d>98.4375</d>
<d>98.4375</d>
<d>98.4375</d>
<d>98.4375</d>
<d>98.4375</d>
<d>98.4375</d>
<d>98.4375</d>
<d>98.4375</d>
<d>98.4375</d>
<d>98.4375</d>
<d>98.4375</d>
<d>98.4375</d>
<d>98.4375</d>
<d>98.4375</d>
<d>98.4375</d>
<d>98.4375</d>
<d>98.4375</d>
<d>98.4375</d>
<d>98.4375</d>
<d>98.4375</d>
<d>98.4375</d>
<d>98.4375</d>
<d>98.4375</d>
<d>98.4375</d>
<d>98.4375</d>
<d>98.4375</d>
<d>98.4375</d>
<d>98.4375</d>
<d>98.4375</d>
<d>98.4375</d>
<d>98.4375</d>
<d>98.4375</d>
<d>98.4375</d>
<d>98.4375</d>
<d>98.4375</d>
<d>98.4375</d>
<d>98.4375</d>
<d>98.4375</d>
<d>98.4375</d>
<d>98.4375</d>
<d>98.4375</d>
<d>98.4375</d>
<d>98.4375</d>
<d>98.4375</d>
<d>98.4375</d>
<d>98.75</d>
<d>98.75</d>
<d>98.828125</d>
<d>99.0625</d>
<d>99.21875</d>
<d>99.296875</d>
<d>99.453125</d>
<d>99.609375</d>
<d>99.6875</d>
<d>99.6875</d>
<d>99.765625</d>
<d>99.84375</d>
<d>100</d>
</Subcolumn>
</YColumn>
</Table>
<Table ID="Table7" XFormat="numbers" YFormat="replicates" Replicates="1" TableType="XY" EVFormat="AsteriskAfterNumber">
<Title>Interphase Delay_Chronic_1ms_0</Title>
<RowTitlesColumn Width="1">
<Subcolumn></Subcolumn>
</RowTitlesColumn>
<XColumn Width="82" Subcolumns="1" Decimals="4">
<Title>Charge </Title>
<Subcolumn>
<d>10.9375</d>
<d>14.375</d>
<d>17.8125</d>
<d>21.25</d>
<d>24.6875</d>
<d>28.125</d>
<d>31.5625</d>
<d>35</d>
<d>38.4375</d>
<d>41.875</d>
<d>45.3125</d>
<d>48.75</d>
<d>52.1875</d>
<d>55.625</d>
<d>59.0625</d>
<d>62.5</d>
<d>65.9375</d>
<d>69.375</d>
<d>72.8125</d>
<d>76.25</d>
<d>79.6875</d>
<d>83.125</d>
<d>86.5625</d>
<d>90</d>
<d>93.4375</d>
<d>96.875</d>
<d>100.3125</d>
<d>103.75</d>
<d>107.1875</d>
<d>110.625</d>
<d>114.0625</d>
<d>117.5</d>
<d>120.9375</d>
<d>124.375</d>
<d>127.8125</d>
<d>131.25</d>
<d>134.6875</d>
<d>138.125</d>
<d>141.5625</d>
<d>145</d>
<d>148.4375</d>
<d>151.875</d>
<d>155.3125</d>
<d>158.75</d>
<d>162.1875</d>
<d>165.625</d>
<d>169.0625</d>
<d>172.5</d>
<d>175.9375</d>
<d>179.375</d>
<d>182.8125</d>
<d>186.25</d>
<d>189.6875</d>
<d>193.125</d>
<d>196.5625</d>
<d>200</d>
<d>203.4375</d>
<d>206.875</d>
<d>210.3125</d>
<d>213.75</d>
<d>217.1875</d>
<d>220.625</d>
<d>224.0625</d>
<d>227.5</d>
<d>230.9375</d>
<d>234.375</d>
<d>237.8125</d>
<d>241.25</d>
<d>244.6875</d>
<d>248.125</d>
<d>251.5625</d>
<d>255</d>
<d>258.4375</d>
<d>261.875</d>
<d>265.3125</d>
<d>268.75</d>
<d>272.1875</d>
<d>275.625</d>
<d>279.0625</d>
<d>282.5</d>
<d>285.9375</d>
<d>289.375</d>
<d>292.8125</d>
<d>296.25</d>
<d>299.6875</d>
<d>303.125</d>
<d>306.5625</d>
<d>310</d>
<d>313.4375</d>
<d>316.875</d>
<d>320.3125</d>
<d>323.75</d>
<d>327.1875</d>
<d>330.625</d>
<d>334.0625</d>
<d>337.5</d>
<d>340.9375</d>
<d>344.375</d>
<d>347.8125</d>
<d>351.25</d>
<d>354.6875</d>
<d>358.125</d>
<d>361.5625</d>
<d>365</d>
<d>368.4375</d>
<d>371.875</d>
<d>375.3125</d>
<d>378.75</d>
<d>382.1875</d>
<d>385.625</d>
<d>389.0625</d>
<d>392.5</d>
<d>395.9375</d>
<d>399.375</d>
<d>402.8125</d>
<d>406.25</d>
<d>409.6875</d>
<d>413.125</d>
<d>416.5625</d>
<d>420</d>
</Subcolumn>
</XColumn>
<XAdvancedColumn Version="1" Width="82" Decimals="4" Subcolumns="1">
<Title>Charge </Title>
<Subcolumn>
<d>10.9375</d>
<d>14.375</d>
<d>17.8125</d>
<d>21.25</d>
<d>24.6875</d>
<d>28.125</d>
<d>31.5625</d>
<d>35</d>
<d>38.4375</d>
<d>41.875</d>
<d>45.3125</d>
<d>48.75</d>
<d>52.1875</d>
<d>55.625</d>
<d>59.0625</d>
<d>62.5</d>
<d>65.9375</d>
<d>69.375</d>
<d>72.8125</d>
<d>76.25</d>
<d>79.6875</d>
<d>83.125</d>
<d>86.5625</d>
<d>90</d>
<d>93.4375</d>
<d>96.875</d>
<d>100.3125</d>
<d>103.75</d>
<d>107.1875</d>
<d>110.625</d>
<d>114.0625</d>
<d>117.5</d>
<d>120.9375</d>
<d>124.375</d>
<d>127.8125</d>
<d>131.25</d>
<d>134.6875</d>
<d>138.125</d>
<d>141.5625</d>
<d>145</d>
<d>148.4375</d>
<d>151.875</d>
<d>155.3125</d>
<d>158.75</d>
<d>162.1875</d>
<d>165.625</d>
<d>169.0625</d>
<d>172.5</d>
<d>175.9375</d>
<d>179.375</d>
<d>182.8125</d>
<d>186.25</d>
<d>189.6875</d>
<d>193.125</d>
<d>196.5625</d>
<d>200</d>
<d>203.4375</d>
<d>206.875</d>
<d>210.3125</d>
<d>213.75</d>
<d>217.1875</d>
<d>220.625</d>
<d>224.0625</d>
<d>227.5</d>
<d>230.9375</d>
<d>234.375</d>
<d>237.8125</d>
<d>241.25</d>
<d>244.6875</d>
<d>248.125</d>
<d>251.5625</d>
<d>255</d>
<d>258.4375</d>
<d>261.875</d>
<d>265.3125</d>
<d>268.75</d>
<d>272.1875</d>
<d>275.625</d>
<d>279.0625</d>
<d>282.5</d>
<d>285.9375</d>
<d>289.375</d>
<d>292.8125</d>
<d>296.25</d>
<d>299.6875</d>
<d>303.125</d>
<d>306.5625</d>
<d>310</d>
<d>313.4375</d>
<d>316.875</d>
<d>320.3125</d>
<d>323.75</d>
<d>327.1875</d>
<d>330.625</d>
<d>334.0625</d>
<d>337.5</d>
<d>340.9375</d>
<d>344.375</d>
<d>347.8125</d>
<d>351.25</d>
<d>354.6875</d>
<d>358.125</d>
<d>361.5625</d>
<d>365</d>
<d>368.4375</d>
<d>371.875</d>
<d>375.3125</d>
<d>378.75</d>
<d>382.1875</d>
<d>385.625</d>
<d>389.0625</d>
<d>392.5</d>
<d>395.9375</d>
<d>399.375</d>
<d>402.8125</d>
<d>406.25</d>
<d>409.6875</d>
<d>413.125</d>
<d>416.5625</d>
<d>420</d>
</Subcolumn>
</XAdvancedColumn>
<YColumn Width="75" Decimals="6" Subcolumns="1">
<Title>Recruitment</Title>
<Subcolumn>
<d>0.078125</d>
<d>4.6875</d>
<d>12.65625</d>
<d>28.671875</d>
<d>39.921875</d>
<d>45.078125</d>
<d>50.703125</d>
<d>58.671875</d>
<d>64.375</d>
<d>68.203125</d>
<d>72.421875</d>
<d>73.125</d>
<d>75.546875</d>
<d>80.390625</d>
<d>81.328125</d>
<d>82.8125</d>
<d>82.8125</d>
<d>82.8125</d>
<d>82.96875</d>
<d>84.375</d>
<d>85.9375</d>
<d>85.9375</d>
<d>85.9375</d>
<d>86.015625</d>
<d>86.25</d>
<d>86.875</d>
<d>87.5</d>
<d>87.5</d>
<d>87.5</d>
<d>87.5</d>
<d>87.5</d>
<d>87.578125</d>
<d>87.578125</d>
<d>87.65625</d>
<d>87.65625</d>
<d>87.8125</d>
<d>87.890625</d>
<d>88.203125</d>
<d>88.28125</d>
<d>89.53125</d>
<d>91.640625</d>
<d>92.421875</d>
<d>94.140625</d>
<d>95.3125</d>
<d>95.390625</d>
<d>96.875</d>
<d>96.875</d>
<d>96.875</d>
<d>96.875</d>
<d>96.875</d>
<d>96.875</d>
<d>98.4375</d>
<d>98.4375</d>
<d>98.4375</d>
<d>98.4375</d>
<d>98.4375</d>
<d>98.4375</d>
<d>98.4375</d>
<d>98.4375</d>
<d>98.4375</d>
<d>98.4375</d>
<d>98.4375</d>
<d>98.4375</d>
<d>98.4375</d>
<d>98.4375</d>
<d>98.4375</d>
<d>98.4375</d>
<d>98.4375</d>
<d>98.4375</d>
<d>98.4375</d>
<d>98.4375</d>
<d>98.4375</d>
<d>98.4375</d>
<d>98.4375</d>
<d>98.4375</d>
<d>98.4375</d>
<d>98.4375</d>
<d>98.4375</d>
<d>98.4375</d>
<d>98.4375</d>
<d>98.4375</d>
<d>98.4375</d>
<d>98.4375</d>
<d>98.4375</d>
<d>98.4375</d>
<d>98.4375</d>
<d>98.4375</d>
<d>98.4375</d>
<d>98.4375</d>
<d>98.4375</d>
<d>98.4375</d>
<d>98.4375</d>
<d>98.4375</d>
<d>98.4375</d>
<d>98.4375</d>
<d>98.4375</d>
<d>98.4375</d>
<d>98.4375</d>
<d>98.4375</d>
<d>98.4375</d>
<d>98.4375</d>
<d>98.4375</d>
<d>98.4375</d>
<d>98.4375</d>
<d>98.4375</d>
<d>98.4375</d>
<d>98.4375</d>
<d>98.671875</d>
<d>98.75</d>
<d>98.984375</d>
<d>99.0625</d>
<d>99.140625</d>
<d>99.21875</d>
<d>99.375</d>
<d>99.453125</d>
<d>99.609375</d>
<d>99.6875</d>
<d>99.84375</d>
<d>99.84375</d>
<d>100</d>
</Subcolumn>
</YColumn>
</Table>
<Table ID="Table8" XFormat="numbers" YFormat="replicates" Replicates="1" TableType="XY" EVFormat="AsteriskAfterNumber">
<Title>Interphase Delay_Chronic_1ms_1</Title>
<RowTitlesColumn Width="1">
<Subcolumn></Subcolumn>
</RowTitlesColumn>
<XColumn Width="82" Subcolumns="1" Decimals="8">
<Title></Title>
<Subcolumn>
<d>10.4375</d>
<d>13.71113445</d>
<d>16.98476891</d>
<d>20.25840336</d>
<d>23.53203782</d>
<d>26.80567227</d>
<d>30.07930672</d>
<d>33.35294118</d>
<d>36.62657563</d>
<d>39.90021008</d>
<d>43.17384454</d>
<d>46.44747899</d>
<d>49.72111345</d>
<d>52.9947479</d>
<d>56.26838235</d>
<d>59.54201681</d>
<d>62.81565126</d>
<d>66.08928571</d>
<d>69.36292017</d>
<d>72.63655462</d>
<d>75.91018908</d>
<d>79.18382353</d>
<d>82.45745798</d>
<d>85.73109244</d>
<d>89.00472689</d>
<d>92.27836134</d>
<d>95.5519958</d>
<d>98.82563025</d>
<d>102.0992647</d>
<d>105.3728992</d>
<d>108.6465336</d>
<d>111.9201681</d>
<d>115.1938025</d>
<d>118.467437</d>
<d>121.7410714</d>
<d>125.0147059</d>
<d>128.2883403</d>
<d>131.5619748</d>
<d>134.8356092</d>
<d>138.1092437</d>
<d>141.3828782</d>
<d>144.6565126</d>
<d>147.9301471</d>
<d>151.2037815</d>
<d>154.477416</d>
<d>157.7510504</d>
<d>161.0246849</d>
<d>164.2983193</d>
<d>167.5719538</d>
<d>170.8455882</d>
<d>174.1192227</d>
<d>177.3928571</d>
<d>180.6664916</d>
<d>183.9401261</d>
<d>187.2137605</d>
<d>190.487395</d>
<d>193.7610294</d>
<d>197.0346639</d>
<d>200.3082983</d>
<d>203.5819328</d>
<d>206.8555672</d>
<d>210.1292017</d>
<d>213.4028361</d>
<d>216.6764706</d>
<d>219.950105</d>
<d>223.2237395</d>
<d>226.4973739</d>
<d>229.7710084</d>
<d>233.0446429</d>
<d>236.3182773</d>
<d>239.5919118</d>
<d>242.8655462</d>
<d>246.1391807</d>
<d>249.4128151</d>
<d>252.6864496</d>
<d>255.960084</d>
<d>259.2337185</d>
<d>262.5073529</d>
<d>265.7809874</d>
<d>269.0546218</d>
<d>272.3282563</d>
<d>275.6018908</d>
<d>278.8755252</d>
<d>282.1491597</d>
<d>285.4227941</d>
<d>288.6964286</d>
<d>291.970063</d>
<d>295.2436975</d>
<d>298.5173319</d>
<d>301.7909664</d>
<d>305.0646008</d>
<d>308.3382353</d>
<d>311.6118697</d>
<d>314.8855042</d>
<d>318.1591387</d>
<d>321.4327731</d>
<d>324.7064076</d>
<d>327.980042</d>
<d>331.2536765</d>
<d>334.5273109</d>
<d>337.8009454</d>
<d>341.0745798</d>
<d>344.3482143</d>
<d>347.6218487</d>
<d>350.8954832</d>
<d>354.1691176</d>
<d>357.4427521</d>
<d>360.7163866</d>
<d>363.990021</d>
<d>367.2636555</d>
<d>370.5372899</d>
<d>373.8109244</d>
<d>377.0845588</d>
<d>380.3581933</d>
<d>383.6318277</d>
<d>386.9054622</d>
<d>390.1790966</d>
<d>393.4527311</d>
<d>396.7263655</d>
<d>400</d>
</Subcolumn>
</XColumn>
<XAdvancedColumn Version="1" Width="82" Decimals="8" Subcolumns="1">
<Title></Title>
<Subcolumn>
<d>10.4375</d>
<d>13.71113445</d>
<d>16.98476891</d>
<d>20.25840336</d>
<d>23.53203782</d>
<d>26.80567227</d>
<d>30.07930672</d>
<d>33.35294118</d>
<d>36.62657563</d>
<d>39.90021008</d>
<d>43.17384454</d>
<d>46.44747899</d>
<d>49.72111345</d>
<d>52.9947479</d>
<d>56.26838235</d>
<d>59.54201681</d>
<d>62.81565126</d>
<d>66.08928571</d>
<d>69.36292017</d>
<d>72.63655462</d>
<d>75.91018908</d>
<d>79.18382353</d>
<d>82.45745798</d>
<d>85.73109244</d>
<d>89.00472689</d>
<d>92.27836134</d>
<d>95.5519958</d>
<d>98.82563025</d>
<d>102.0992647</d>
<d>105.3728992</d>
<d>108.6465336</d>
<d>111.9201681</d>
<d>115.1938025</d>
<d>118.467437</d>
<d>121.7410714</d>
<d>125.0147059</d>
<d>128.2883403</d>
<d>131.5619748</d>
<d>134.8356092</d>
<d>138.1092437</d>
<d>141.3828782</d>
<d>144.6565126</d>
<d>147.9301471</d>
<d>151.2037815</d>
<d>154.477416</d>
<d>157.7510504</d>
<d>161.0246849</d>
<d>164.2983193</d>
<d>167.5719538</d>
<d>170.8455882</d>
<d>174.1192227</d>
<d>177.3928571</d>
<d>180.6664916</d>
<d>183.9401261</d>
<d>187.2137605</d>
<d>190.487395</d>
<d>193.7610294</d>
<d>197.0346639</d>
<d>200.3082983</d>
<d>203.5819328</d>
<d>206.8555672</d>
<d>210.1292017</d>
<d>213.4028361</d>
<d>216.6764706</d>
<d>219.950105</d>
<d>223.2237395</d>
<d>226.4973739</d>
<d>229.7710084</d>
<d>233.0446429</d>
<d>236.3182773</d>
<d>239.5919118</d>
<d>242.8655462</d>
<d>246.1391807</d>
<d>249.4128151</d>
<d>252.6864496</d>
<d>255.960084</d>
<d>259.2337185</d>
<d>262.5073529</d>
<d>265.7809874</d>
<d>269.0546218</d>
<d>272.3282563</d>
<d>275.6018908</d>
<d>278.8755252</d>
<d>282.1491597</d>
<d>285.4227941</d>
<d>288.6964286</d>
<d>291.970063</d>
<d>295.2436975</d>
<d>298.5173319</d>
<d>301.7909664</d>
<d>305.0646008</d>
<d>308.3382353</d>
<d>311.6118697</d>
<d>314.8855042</d>
<d>318.1591387</d>
<d>321.4327731</d>
<d>324.7064076</d>
<d>327.980042</d>
<d>331.2536765</d>
<d>334.5273109</d>
<d>337.8009454</d>
<d>341.0745798</d>
<d>344.3482143</d>
<d>347.6218487</d>
<d>350.8954832</d>
<d>354.1691176</d>
<d>357.4427521</d>
<d>360.7163866</d>
<d>363.990021</d>
<d>367.2636555</d>
<d>370.5372899</d>
<d>373.8109244</d>
<d>377.0845588</d>
<d>380.3581933</d>
<d>383.6318277</d>
<d>386.9054622</d>
<d>390.1790966</d>
<d>393.4527311</d>
<d>396.7263655</d>
<d>400</d>
</Subcolumn>
</XAdvancedColumn>
<YColumn Width="119" Decimals="6" Subcolumns="1">
<Title></Title>
<Subcolumn>
<d>0.078125</d>
<d>4.53125</d>
<d>12.65625</d>
<d>28.828125</d>
<d>40.15625</d>
<d>45.15625</d>
<d>50.703125</d>
<d>58.046875</d>
<d>64.375</d>
<d>68.203125</d>
<d>72.421875</d>
<d>72.96875</d>
<d>75.390625</d>
<d>80</d>
<d>81.328125</d>
<d>82.8125</d>
<d>82.8125</d>
<d>82.8125</d>
<d>82.890625</d>
<d>84.375</d>
<d>85.9375</d>
<d>85.9375</d>
<d>85.9375</d>
<d>86.015625</d>
<d>86.25</d>
<d>86.875</d>
<d>87.5</d>
<d>87.5</d>
<d>87.5</d>
<d>87.5</d>
<d>87.5</d>
<d>87.5</d>
<d>87.578125</d>
<d>87.65625</d>
<d>87.65625</d>
<d>87.8125</d>
<d>87.96875</d>
<d>88.203125</d>
<d>88.28125</d>
<d>89.53125</d>
<d>91.5625</d>
<d>92.5</d>
<d>93.75</d>
<d>95.3125</d>
<d>95.3125</d>
<d>96.875</d>
<d>96.875</d>
<d>96.875</d>
<d>96.875</d>
<d>96.875</d>
<d>96.875</d>
<d>98.4375</d>
<d>98.4375</d>
<d>98.4375</d>
<d>98.4375</d>
<d>98.4375</d>
<d>98.4375</d>
<d>98.4375</d>
<d>98.4375</d>
<d>98.4375</d>
<d>98.4375</d>
<d>98.4375</d>
<d>98.4375</d>
<d>98.4375</d>
<d>98.4375</d>
<d>98.4375</d>
<d>98.4375</d>
<d>98.4375</d>
<d>98.4375</d>
<d>98.4375</d>
<d>98.4375</d>
<d>98.4375</d>
<d>98.4375</d>
<d>98.4375</d>
<d>98.4375</d>
<d>98.4375</d>
<d>98.4375</d>
<d>98.4375</d>
<d>98.4375</d>
<d>98.4375</d>
<d>98.4375</d>
<d>98.4375</d>
<d>98.4375</d>
<d>98.4375</d>
<d>98.4375</d>
<d>98.4375</d>
<d>98.4375</d>
<d>98.4375</d>
<d>98.4375</d>
<d>98.4375</d>
<d>98.4375</d>
<d>98.4375</d>
<d>98.4375</d>
<d>98.4375</d>
<d>98.4375</d>
<d>98.4375</d>
<d>98.4375</d>
<d>98.4375</d>
<d>98.4375</d>
<d>98.4375</d>
<d>98.4375</d>
<d>98.4375</d>
<d>98.4375</d>
<d>98.4375</d>
<d>98.4375</d>
<d>98.4375</d>
<d>98.4375</d>
<d>98.671875</d>
<d>98.75</d>
<d>98.984375</d>
<d>99.0625</d>
<d>99.0625</d>
<d>99.296875</d>
<d>99.453125</d>
<d>99.453125</d>
<d>99.609375</d>
<d>99.6875</d>
<d>99.84375</d>
<d>99.84375</d>
<d>100</d>
</Subcolumn>
</YColumn>
</Table>
<Table ID="Table9" XFormat="numbers" YFormat="replicates" Replicates="1" TableType="XY" EVFormat="AsteriskAfterNumber">
<Title>Interphase Delay_Chronic_1ms_2</Title>
<RowTitlesColumn Width="1">
<Subcolumn></Subcolumn>
</RowTitlesColumn>
<XColumn Width="82" Subcolumns="1" Decimals="8">
<Title></Title>
<Subcolumn>
<d>10.0625</d>
<d>13.22163866</d>
<d>16.38077731</d>
<d>19.53991597</d>
<d>22.69905462</d>
<d>25.85819328</d>
<d>29.01733193</d>
<d>32.17647059</d>
<d>35.33560924</d>
<d>38.4947479</d>
<d>41.65388655</d>
<d>44.81302521</d>
<d>47.97216387</d>
<d>51.13130252</d>
<d>54.29044118</d>
<d>57.44957983</d>
<d>60.60871849</d>
<d>63.76785714</d>
<d>66.9269958</d>
<d>70.08613445</d>
<d>73.24527311</d>
<d>76.40441176</d>
<d>79.56355042</d>
<d>82.72268908</d>
<d>85.88182773</d>
<d>89.04096639</d>
<d>92.20010504</d>
<d>95.3592437</d>
<d>98.51838235</d>
<d>101.677521</d>
<d>104.8366597</d>
<d>107.9957983</d>
<d>111.154937</d>
<d>114.3140756</d>
<d>117.4732143</d>
<d>120.6323529</d>
<d>123.7914916</d>
<d>126.9506303</d>
<d>130.1097689</d>
<d>133.2689076</d>
<d>136.4280462</d>
<d>139.5871849</d>
<d>142.7463235</d>
<d>145.9054622</d>
<d>149.0646008</d>
<d>152.2237395</d>
<d>155.3828782</d>
<d>158.5420168</d>
<d>161.7011555</d>
<d>164.8602941</d>
<d>168.0194328</d>
<d>171.1785714</d>
<d>174.3377101</d>
<d>177.4968487</d>
<d>180.6559874</d>
<d>183.8151261</d>
<d>186.9742647</d>
<d>190.1334034</d>
<d>193.292542</d>
<d>196.4516807</d>
<d>199.6108193</d>
<d>202.769958</d>
<d>205.9290966</d>
<d>209.0882353</d>
<d>212.2473739</d>
<d>215.4065126</d>
<d>218.5656513</d>
<d>221.7247899</d>
<d>224.8839286</d>
<d>228.0430672</d>
<d>231.2022059</d>
<d>234.3613445</d>
<d>237.5204832</d>
<d>240.6796218</d>
<d>243.8387605</d>
<d>246.9978992</d>
<d>250.1570378</d>
<d>253.3161765</d>
<d>256.4753151</d>
<d>259.6344538</d>
<d>262.7935924</d>
<d>265.9527311</d>
<d>269.1118697</d>
<d>272.2710084</d>
<d>275.4301471</d>
<d>278.5892857</d>
<d>281.7484244</d>
<d>284.907563</d>
<d>288.0667017</d>
<d>291.2258403</d>
<d>294.384979</d>
<d>297.5441176</d>
<d>300.7032563</d>
<d>303.862395</d>
<d>307.0215336</d>
<d>310.1806723</d>
<d>313.3398109</d>
<d>316.4989496</d>
<d>319.6580882</d>
<d>322.8172269</d>
<d>325.9763655</d>
<d>329.1355042</d>
<d>332.2946429</d>
<d>335.4537815</d>
<d>338.6129202</d>
<d>341.7720588</d>
<d>344.9311975</d>
<d>348.0903361</d>
<d>351.2494748</d>
<d>354.4086134</d>
<d>357.5677521</d>
<d>360.7268908</d>
<d>363.8860294</d>
<d>367.0451681</d>
<d>370.2043067</d>
<d>373.3634454</d>
<d>376.522584</d>
<d>379.6817227</d>
<d>382.8408613</d>
<d>386</d>
</Subcolumn>
</XColumn>
<XAdvancedColumn Version="1" Width="82" Decimals="8" Subcolumns="1">
<Title></Title>
<Subcolumn>
<d>10.0625</d>
<d>13.22163866</d>
<d>16.38077731</d>
<d>19.53991597</d>
<d>22.69905462</d>
<d>25.85819328</d>
<d>29.01733193</d>
<d>32.17647059</d>
<d>35.33560924</d>
<d>38.4947479</d>
<d>41.65388655</d>
<d>44.81302521</d>
<d>47.97216387</d>
<d>51.13130252</d>
<d>54.29044118</d>
<d>57.44957983</d>
<d>60.60871849</d>
<d>63.76785714</d>
<d>66.9269958</d>
<d>70.08613445</d>
<d>73.24527311</d>
<d>76.40441176</d>
<d>79.56355042</d>
<d>82.72268908</d>
<d>85.88182773</d>
<d>89.04096639</d>
<d>92.20010504</d>
<d>95.3592437</d>
<d>98.51838235</d>
<d>101.677521</d>
<d>104.8366597</d>
<d>107.9957983</d>
<d>111.154937</d>
<d>114.3140756</d>
<d>117.4732143</d>
<d>120.6323529</d>
<d>123.7914916</d>
<d>126.9506303</d>
<d>130.1097689</d>
<d>133.2689076</d>
<d>136.4280462</d>
<d>139.5871849</d>
<d>142.7463235</d>
<d>145.9054622</d>
<d>149.0646008</d>
<d>152.2237395</d>
<d>155.3828782</d>
<d>158.5420168</d>
<d>161.7011555</d>
<d>164.8602941</d>
<d>168.0194328</d>
<d>171.1785714</d>
<d>174.3377101</d>
<d>177.4968487</d>
<d>180.6559874</d>
<d>183.8151261</d>
<d>186.9742647</d>
<d>190.1334034</d>
<d>193.292542</d>
<d>196.4516807</d>
<d>199.6108193</d>
<d>202.769958</d>
<d>205.9290966</d>
<d>209.0882353</d>
<d>212.2473739</d>
<d>215.4065126</d>
<d>218.5656513</d>
<d>221.7247899</d>
<d>224.8839286</d>
<d>228.0430672</d>
<d>231.2022059</d>
<d>234.3613445</d>
<d>237.5204832</d>
<d>240.6796218</d>
<d>243.8387605</d>
<d>246.9978992</d>
<d>250.1570378</d>
<d>253.3161765</d>
<d>256.4753151</d>
<d>259.6344538</d>
<d>262.7935924</d>
<d>265.9527311</d>
<d>269.1118697</d>
<d>272.2710084</d>
<d>275.4301471</d>
<d>278.5892857</d>
<d>281.7484244</d>
<d>284.907563</d>
<d>288.0667017</d>
<d>291.2258403</d>
<d>294.384979</d>
<d>297.5441176</d>
<d>300.7032563</d>
<d>303.862395</d>
<d>307.0215336</d>
<d>310.1806723</d>
<d>313.3398109</d>
<d>316.4989496</d>
<d>319.6580882</d>
<d>322.8172269</d>
<d>325.9763655</d>
<d>329.1355042</d>
<d>332.2946429</d>
<d>335.4537815</d>
<d>338.6129202</d>
<d>341.7720588</d>
<d>344.9311975</d>
<d>348.0903361</d>
<d>351.2494748</d>
<d>354.4086134</d>
<d>357.5677521</d>
<d>360.7268908</d>
<d>363.8860294</d>
<d>367.0451681</d>
<d>370.2043067</d>
<d>373.3634454</d>
<d>376.522584</d>
<d>379.6817227</d>
<d>382.8408613</d>
<d>386</d>
</Subcolumn>
</XAdvancedColumn>
<YColumn Width="103" Decimals="6" Subcolumns="1">
<Title></Title>
<Subcolumn>
<d>0.078125</d>
<d>4.53125</d>
<d>12.890625</d>
<d>28.671875</d>
<d>39.921875</d>
<d>45.15625</d>
<d>50.703125</d>
<d>57.890625</d>
<d>64.375</d>
<d>68.046875</d>
<d>72.421875</d>
<d>73.125</d>
<d>75.3125</d>
<d>80.390625</d>
<d>81.328125</d>
<d>82.8125</d>
<d>82.8125</d>
<d>82.8125</d>
<d>82.8125</d>
<d>84.375</d>
<d>85.9375</d>
<d>85.9375</d>
<d>85.9375</d>
<d>86.015625</d>
<d>86.25</d>
<d>86.875</d>
<d>87.5</d>
<d>87.5</d>
<d>87.5</d>
<d>87.5</d>
<d>87.5</d>
<d>87.5</d>
<d>87.578125</d>
<d>87.65625</d>
<d>87.65625</d>
<d>87.8125</d>
<d>87.8125</d>
<d>88.125</d>
<d>88.28125</d>
<d>89.453125</d>
<d>91.484375</d>
<d>92.578125</d>
<d>93.75</d>
<d>95.3125</d>
<d>95.390625</d>
<d>96.875</d>
<d>96.875</d>
<d>96.875</d>
<d>96.875</d>
<d>96.875</d>
<d>96.875</d>
<d>98.4375</d>
<d>98.4375</d>
<d>98.4375</d>
<d>98.4375</d>
<d>98.4375</d>
<d>98.4375</d>
<d>98.4375</d>
<d>98.4375</d>
<d>98.4375</d>
<d>98.4375</d>
<d>98.4375</d>
<d>98.4375</d>
<d>98.4375</d>
<d>98.4375</d>
<d>98.4375</d>
<d>98.4375</d>
<d>98.4375</d>
<d>98.4375</d>
<d>98.4375</d>
<d>98.4375</d>
<d>98.4375</d>
<d>98.4375</d>
<d>98.4375</d>
<d>98.4375</d>
<d>98.4375</d>
<d>98.4375</d>
<d>98.4375</d>
<d>98.4375</d>
<d>98.4375</d>
<d>98.4375</d>
<d>98.4375</d>
<d>98.4375</d>
<d>98.4375</d>
<d>98.4375</d>
<d>98.4375</d>
<d>98.4375</d>
<d>98.4375</d>
<d>98.4375</d>
<d>98.4375</d>
<d>98.4375</d>
<d>98.4375</d>
<d>98.4375</d>
<d>98.4375</d>
<d>98.4375</d>
<d>98.4375</d>
<d>98.4375</d>
<d>98.4375</d>
<d>98.4375</d>
<d>98.4375</d>
<d>98.4375</d>
<d>98.4375</d>
<d>98.4375</d>
<d>98.4375</d>
<d>98.4375</d>
<d>98.4375</d>
<d>98.4375</d>
<d>98.75</d>
<d>98.75</d>
<d>98.984375</d>
<d>99.0625</d>
<d>99.140625</d>
<d>99.21875</d>
<d>99.375</d>
<d>99.53125</d>
<d>99.609375</d>
<d>99.6875</d>
<d>99.84375</d>
<d>99.84375</d>
<d>100</d>
</Subcolumn>
</YColumn>
</Table>
<Table ID="Table10" XFormat="error" YFormat="replicates" Replicates="1" TableType="XY" EVFormat="AsteriskAfterNumber">
<Title>Acute_2ms</Title>
<RowTitlesColumn Width="109">
<Subcolumn></Subcolumn>
</RowTitlesColumn>
<XColumn Width="218" Subcolumns="2" Decimals="8">
<Title></Title>
<Subcolumn>
<d>9.672</d>
<d>11.72</d>
<d>13.402</d>
<d>15.214</d>
<d>16.986</d>
<d>19.04</d>
<d>21.44</d>
<d>25.4</d>
<d>32.2</d>
<d>30.96</d>
</Subcolumn>
<Subcolumn>
<d>4.83533039</d>
<d>4.94205423</d>
<d>5.05313467</d>
<d>4.97619131</d>
<d>5.22163097</d>
<d>5.44902744</d>
<d>6.03539145</d>
<d>7.50758949</d>
<d>10.7317473</d>
<d>14.3004056</d>
</Subcolumn>
</XColumn>
<XAdvancedColumn Version="1" Width="218" Decimals="8" Subcolumns="2">
<Title></Title>
<Subcolumn>
<d>9.672</d>
<d>11.72</d>
<d>13.402</d>
<d>15.214</d>
<d>16.986</d>
<d>19.04</d>
<d>21.44</d>
<d>25.4</d>
<d>32.2</d>
<d>30.96</d>
</Subcolumn>
<Subcolumn>
<d>4.83533039</d>
<d>4.94205423</d>
<d>5.05313467</d>
<d>4.97619131</d>
<d>5.22163097</d>
<d>5.44902744</d>
<d>6.03539145</d>
<d>7.50758949</d>
<d>10.7317473</d>
<d>14.3004056</d>
</Subcolumn>
</XAdvancedColumn>
<YColumn Width="97" Decimals="2" Subcolumns="1">
<Title></Title>
<Subcolumn>
<d>10</d>
<d>20</d>
<d>30</d>
<d>40</d>
<d>50</d>
<d>60</d>
<d>70</d>
<d>80</d>
<d>90</d>
<d>100</d>
</Subcolumn>
</YColumn>
</Table>
<Table ID="Table14" XFormat="error" YFormat="replicates" Replicates="1" TableType="XY" EVFormat="AsteriskAfterNumber">
<Title>Acute_1ms</Title>
<RowTitlesColumn Width="109">
<Subcolumn></Subcolumn>
</RowTitlesColumn>
<XColumn Width="218" Subcolumns="2" Decimals="8">
<Title></Title>
<Subcolumn>
<d>12.1814286</d>
<d>13.6</d>
<d>15.0385714</d>
<d>16.1128571</d>
<d>17.3757143</d>
<d>18.6985714</d>
<d>20.1571429</d>
<d>22.3471429</d>
<d>26.3485714</d>
<d>29.96</d>
</Subcolumn>
<Subcolumn>
<d>6.99512075</d>
<d>7.33206883</d>
<d>7.50031206</d>
<d>7.46979856</d>
<d>7.77076113</d>
<d>8.14187413</d>
<d>8.26233162</d>
<d>8.66576735</d>
<d>10.0250444</d>
<d>9.51219848</d>
</Subcolumn>
</XColumn>
<XAdvancedColumn Version="1" Width="218" Decimals="8" Subcolumns="2">
<Title></Title>
<Subcolumn>
<d>12.1814286</d>
<d>13.6</d>
<d>15.0385714</d>
<d>16.1128571</d>
<d>17.3757143</d>
<d>18.6985714</d>
<d>20.1571429</d>
<d>22.3471429</d>
<d>26.3485714</d>
<d>29.96</d>
</Subcolumn>
<Subcolumn>
<d>6.99512075</d>
<d>7.33206883</d>
<d>7.50031206</d>
<d>7.46979856</d>
<d>7.77076113</d>
<d>8.14187413</d>
<d>8.26233162</d>
<d>8.66576735</d>
<d>10.0250444</d>
<d>9.51219848</d>
</Subcolumn>
</XAdvancedColumn>
<YColumn Width="97" Decimals="2" Subcolumns="1">
<Title></Title>
<Subcolumn>
<d>10</d>
<d>20</d>
<d>30</d>
<d>40</d>
<d>50</d>
<d>60</d>
<d>70</d>
<d>80</d>
<d>90</d>
<d>100</d>
</Subcolumn>
</YColumn>
</Table>
<Table ID="Table18" XFormat="error" YFormat="replicates" Replicates="1" TableType="XY" EVFormat="AsteriskAfterNumber">
<Title>Chronic_x1.5_2ms</Title>
<RowTitlesColumn Width="109">
<Subcolumn></Subcolumn>
</RowTitlesColumn>
<XColumn Width="218" Subcolumns="2" Decimals="8">
<Title></Title>
<Subcolumn>
<d></d>
<d>14.508</d>
<d>17.58</d>
<d>20.103</d>
<d>22.821</d>
<d>25.479</d>
<d>28.56</d>
<d>32.16</d>
<d>38.1</d>
<d>48.3</d>
<d>46.44</d>
</Subcolumn>
<Subcolumn>
<d></d>
<d></d>
<d></d>
<d></d>
<d></d>
<d></d>
<d></d>
<d></d>
<d></d>
<d></d>
<d></d>
</Subcolumn>
</XColumn>
<XAdvancedColumn Version="1" Width="218" Decimals="8" Subcolumns="2">
<Title></Title>
<Subcolumn>
<d></d>
<d>14.508</d>
<d>17.58</d>
<d>20.103</d>
<d>22.821</d>
<d>25.479</d>
<d>28.56</d>
<d>32.16</d>
<d>38.1</d>
<d>48.3</d>
<d>46.44</d>
</Subcolumn>
<Subcolumn>
<d></d>
<d></d>
<d></d>
<d></d>
<d></d>
<d></d>
<d></d>
<d></d>
<d></d>
<d></d>
<d></d>
</Subcolumn>
</XAdvancedColumn>
<YColumn Width="97" Decimals="2" Subcolumns="1">
<Title></Title>
<Subcolumn>
<d></d>
<d>10</d>
<d>20</d>
<d>30</d>
<d>40</d>
<d>50</d>
<d>60</d>
<d>70</d>
<d>80</d>
<d>90</d>
<d>100</d>
</Subcolumn>
</YColumn>
</Table>

<!--Analyses, graphs and layouts as compressed binary. Don&apos;t edit this part of the file.-->

<Template dt:dt="bin.base64" xmlns:dt="urn:schemas-microsoft-com:datatypes">eF7sXQdgFEX3n0tyl3JpELqFkyYtIQmhtwsdBQxFBAEhkAMCKZgcCNgiotgFxIIV
bB/lsyKfoqIR7IIdxY7dv4ANCzbyn9/Ozm253cvmckcuZH6w2Z325s2befPmZmdn
8oYMHz5ifG6OrSKRELLKtsoWRa8CMjlqA5lHfSZHEQ1c0ewO77twp24PKVFHCYgR
ZLDeS0JURd6phOTSJzu95sr3X22ENFbFssn3JDkczIAT7o873PCPkeM46BVLrzh6
xdMrgV7JREtXQEBAQEBAIHKgt+cCAgICAgIC9Q/cngsICAgICAjUX/B5dwEBAQEB
AQEBAQEBAQEBgbpDtLTarm80IatjlLt1VFVVkZNsNhKbgtVzhBRHr7cT4tC44lI4
STubD4ghH58k+1SD24n7pJMeYtMItzq7xxXQp1gyUnKPJKGbXkgkWNyoxknu/oOW
FBe5FnvKygtLSwa0ycrIbOPylMwuLSgsmTugzZkTh6f3bjNoYEL/U4aeMWTilLxh
roVFheVeV96Zg0ePGuJqk96tW+7ChUWebt2GThzqyhs9asJEF6XRrduwsW1cbeZ5
vQv7dut23nnnZeQjVsbs0mJELO+WV1a60FPmXTqaEkunCTIKvAVtaDaMuoYd6ltQ
ONs7MCG+/wLP0oGUhExsYVlhiTcjL3+uZ3hpWXG+N4PdvJTzPAR5yvp3QwqaUCZg
TMFbOHuBx5sxu8yT7y31pYnvX+6lwXNV0eeXzmJx+3eTw6ohWej1FOeWleUvVYjm
w4knhSkTGlYKhrQyKyMmnD5DDp0xYeIkNYsmGchMlnvzvZ7hRflz1URBZ66nbGBm
/278UeK5m0+S3XhJfH6GmahKkTdmZGlZ4bLSEm9+0XhP+fFSOSbFQkrKdNHAXtn9
u0kP5tSOfU2cUVbooQx7qZYdP/VgUCi1BLO0EjQmeOyrYsLs/CIqpuOnGnQFQhqp
/WdFoB5MokaocPZx1h8ZFMpXCRHZG3GGjztVMCmYrzYiRCXKF82ayPJZmE+HZTMK
S+aUzuAyM6qLvDF5eUPzEHdIaYFnbH6xRxGVTz6GWZnUmtVqC0jUv97UFaeuuWpL
oeIoN0c7lgrIglE9mVaUqqZUVaWuPx+XE8vyS8qLJNM2QeJFYrteC95CkVTs1X0t
TCwsnZvvz2O9ErtJGVT8FJaXpufXsaz1OWm61NyC+YvKvZ4CeI73zPZ1UPWpIvRk
rBVQRzWAlAMHSRand1Zvte3h3j16aUySupLgMmK+ztsBbc3HeUPQl1BHlldeepZm
cFeNd+/umUbePXp3j+QWQEUxio5OMhTbPbSw2FOC6aLjowFYKaCOagApBw5iFd6n
h1E76J2jbTWR2w78zNnxUv9+BVMxGZl2WmH+zJJ8Mzt2nFRPgBLqyAaQc+Agpoj1
0lIby0lvyI7DpqAvoo4urz4To2ziXb9t9cKFBYbd2XFR+2aFUzFa179dTXLKzRs1
ib1oU2pEZjMzMyM70+p0mXfpQlWd+lWOTmAT9RXlYzZQHv68mrEaiIqaU3NG+RBc
zylntH836S3lwARHBT7iiiGxqs1ccssK84uUF6zV4mnVd2CMDvs4bMLS4lmlNSC0
SvWSmNFhhEd6ihZ7aPHzleCA8KeDj85tNS6Xmo7DfaH02XoVxUXS0wgXIWulrWiA
bMJdSIRYzIUSKC7wobg4vaulp5lVhNxI3sX+NrJ/8NyKrXMEBAQEBATqGjDMt/k2
vXmRLI5itllA4Ngiyt1HGu9jDNiC/h1bWlJUWOKaU+h1lc5x5c5e5PXMyC4up6PD
jroFmxiPogVjvDg1d25pCf31MN21uDzDVYIfGkWFyzwFrjJP+cLSknKPKz3dNSmf
jrZnFXlc5UWlCz2jPfnlXlf5uYvyaRzkp6Ve/4DltFxGfUmqdMc420aqcNGx/BOk
K6nZVlf9fL8fMDrvTzoSNlaH7J0Ea1/ZsxEeknJDOrh4bGyuqY/JMUAa/9uIC1nL
WC/lybfhVIcAegrf+/Jkv/cC/+IABkk0NX2f/AMK9PjPSDdbLaxE5gyRmCa+n1dw
4tlNGtG/E6WmRtswbV6LirzlqsSIJNVCKnHxX2P8V5tb4nLIorLFHl0KKbsWJI7/
Ygucwoc45VedaWl8iGOCshwZOVuODNFbjozSWY7Mm6Qu8nAylJbGdsp+EreyuZJA
QEDguMJ3qh7BFst6vBkGYWrAG/2XGuhC0JHAXlZV2VX2xeazGMR9vVuVhJCKXPet
64BNgzT+FL+8PWZW6uS2LLyl281o/Xix1TunY+bP8BPP1632VQOpZEsDGheje2S0
UEp/OwogDi/zLpKcgNm5RNqxnhi7nOyLypEMBSB1tT4OmY/axSTKXdEaV4zGxeXN
XA6NK1bjitO44jWuBI3LacKZP9fCJVzCJVzCJVw1dVVoXJcEiBm5tjFR40rSuJI1
rhSNK1XjaqRxNda40jSuJhpXU42rmcbVXONqoXG11LhaaVwnaFwnalwnaVwna1yt
NS6XxtVR42qjcbXVuNppXO01rg4a16kBcuikcXXWuLpoXF01rnSNK0Pj6qZxZWpc
WRpXtsbVXeMaUYG5FjaOUjZe7eQgCfBzyWG4s1RVVSMrylQxpQmTyu5//jiitezz
0yBOzRjN5DvimQzqAYmmOnypNBsWhZzvfOXii6uksKqXpflGyZcnYiFSaLnEufRY
BU4rBrG71r1bmp1SfIGfdDEVv1GkF32eMiArM7Nzx8nnjCwsKpqAqchO3ToOG9Ij
U/FwdXFpwjslJZBRqf1o4loQyCM5JKiZUpKX2pumDDb1o+QhmnJyX9dQGlxa5ppd
WjLbU+Itk75RSUqY0tc11p9OV1emy1vqogVt39VVWILVSuWFJXNd+eWuydztKU9K
QLH7uibkF3u0dF2LSgq95VL0pASfHGhMSTpz8md7KSf0P4IYn12lJEWe8vIMKqxH
U7dSpush41tpa6faP9lVPq90UVGBa5bHVVBqwH9XWntelxdfC82hpaAloFwXlc6l
deedV0wZTJ84z+Oa4lqcX7TIU455TC91z8Yso+s85D231DWnrLSYFnfRQrnEGS6y
NfVCAoWrQxYek379Q9Ff880ios/6l0/sShhHHpOmYDHjDExxK2ECAgICkYnxbMw1
gQ4bCfFZCAKDwl59KX6YopP8J8rvA7V4RNMjPi+Ph1pjcCP1nxhwVQySxkRFr8jv
4eSxGptylAZNfFj2E4sp4RpyMJ6N/2h/zjhTx54yYPQZI6QhS6cuk9Mn+5I1GFCp
sOLrAxoKeJsQEIgo8NGi3q33Zwj/mxcBgUhB4NmZ6oH00AWME2qyCiniACXV+wWB
+kyGz+JxXJOKyRKMJ/mIDyNO/UAPw1Nl7OMbnkoNqw7+XEBOJJi8n0lWUXbzyGrp
zlwjyTjSm2zyLZlTi4fH4JC/kJFQ8xQj3eqJUbZUT0yMWp7XFBOjx3J+UUyMBjcr
KSZGBQQEBMIGMTFa/yEmRsXEqEAkgo8W9W69P4OYGBVoOAg8O1M9kF5MjCqoz2TE
xKjJNGfNU4x0T6qAYCBUl3Q/y3C4PtnQdwppQuTiEDY12uyD1/+YEJ3t3ihR01eU
GkhlzK8e6h8K4aI7yT3C/a70dFMFqDcmN5N10p2QOXIc0ALwtZvmaziCr8GDmqCs
+RfyYAq4pQKsMXs9XDUj3ZW6gmIlyY+XpHS5erm4kUsC+YrK9Rb39gr4PElcctbD
aDppDnGep2ihHF+g4cGN+u87ftiIGUPHzyj3FhbPWCw3sxlKM5yBjdOOX3Cd4Nju
/j/5LZAWN7nX+cYi92u6Uug2RuEI/Q/BtLaapEu+K5MtIULHOYt3nftVsnt0DMsE
GQMKC5xBhAIh/y39wz03fvzIL5kyCzYDFrgUXfJdNcsTGhw5WPX2ks2HBzEWogxY
4JXhIvheJAwVMf2v2AfiXkrgFdHZnwXebmioxEJoRUBxy6zR5z01yVcRBizwr5Nd
hLEQ8or4pFvl+VMKfRVhwAL/uNxF8KlOGCrixz8nH2i5rxGviC7+LPDRFA2VWAit
CCjGb7jrhT43ZPGKMGCBD2RchLEQ8orIP/rcHy0P+CrCgAU+znIR9lprqGdumYe9
OBtOHwpKi+UktYOLV0Ry9SyMl8cyBXLMWuN/jS8/dPP6H2Up2CywwA9CcIWKl6S9
PQ9sXstZiLLAwoRFxaiECWxYJ0evDf5a/eGLg+yT5YqItsLC0owlcqTQ4KG+BWuW
b3fKLMRYYGH8mAnD5EihwdNvPrjjlra8g7ZbYCF31JDZcqTQYPGFj0/vkOeWWXBU
wwKeR5W7sD/zXE/BIDluiCArZVX1LIxdVDzLU4YWWej1sFfxoWiUbXjv6GPB+Ccg
Z4G7bfyBWE2hHsNZS8EHC4C1FIIrwFoKwRVgLYXgCrCWQnAFWEshuAKspRBcAdZS
CK4AaykEV4C1FIIrwFqKY81VH3mzYmwGaLZZcVbAzYqxM2wQ7z/8Xn9oqdc/QOD+
mxXbSGg2K8ZPWu1mxSkEGxWxZyNoNyvmsVFb+pgcfLNi9Uo17WbF+jVsegpis2Ke
woc4RR9NS+ND3HG4WTERmxULCBzXqKvNin/vOO36nb8NMN2seODJd/X4alpHN4/H
aPlvSmx253TM/BnCvzLUZGO6KLYxHawyv/PUYmO6Wnw+Kb6/PJafMYrvL4P7+FF8
fykgICAQNojvL+s/xPeXIV2bJiAQIvDRot6t92cI/69sAYFIQeDZmeqB9NAFjBNq
8sYp4gAl1fsFgfpMhs/icYjvL2XUPIXYmE5MjPpNjkXq/KKYGA1uVlJMjAoICAiE
DWJitP5DTIyKiVGBSAQfLerden8GMTEq0HAQeHameiC9mBhVUJ/JiIlRk2nOmqdQ
b0zHBoS125huR+ydWcvj6//GdI3kjenwSQk2pgNV0ALExnRiYzoBE4iN6UhYN6ZD
DP7LXZlsCRGmfH9SkxFtmku7vCAT/41mkL2ahZD/lt6y/MXBN3vYNlydiNnGdGoW
Qr4N167P1y78Yx/bhqsTMduYjrMQlo3pMjsfSO+2tCmvCIMt2dAy1CyEVgQUb8Rs
TT0/01cRBixgCKVmIeQVMX3HA6eu3+WrCAMW8CERZyEsG9P1GdLvlKIfWvCKMNiS
DaMpNQuhFQHF7pNmbSu6zVcRBixgIKNmIeQVceu+pLSzfvBVhAELGBdxFsK+MV0n
043p1CyEajM4H2L+Knn89O/YrnCdTDemU7MQ8o3phn0wLePMrzkLZhvTqVkI+cZ0
1753zcRBn/WSK8JsYzoNC6HemO7CTzpfc/U9f8tSMNuYTtMWQr0x3Y9nXzrmy+S/
ZBbMNqbTtIVQb0x3dO8v/VZszZYrwmxjOs4CnsO6MR3NxGRjOjUL2I8ibBvTdRIb
0xGrKQRXgLUUgivAWgrBFWAtheAKsJZCcAVYSyG4AqylEFwB1lIIrgBrKQRXgLUU
aq74xnRRJF5a76XdmG7IvLLSksLZM5ZkZfSYkR1wf7o0EtRrEL+3IFrq9Q+Qu//+
dFEkNPvTYaJauz8d5I6pbDwbQbs/HY/dNEAKvj+d+qWBdn86/esEPQWxPx1P4UOc
opampfEhTuxPJyAgUM9QV/vTzQE6jDTdn27+094bWsSku3k8Rst/HzqzO6dj5s8Q
/gWigfeng1Xmd55a7E9Xi68oxWeYx/JrRvEZZnDfQIrPMAUEBATCBvEZZv2H+Awz
pEvUBARCBD5a1Lv1/gzh/5UtIBApCDw7Uz2QHrqAcUJN3jhFHKCker8gUJ/J8Fk8
DvEZpoyapxD704mJUb/JsUidXxQTo8HNSoqJUQEBAYGwQUyM1n+IiVExMSoQieCj
Rb1b788gJkYFGg4Cz85UD6QXE6MK6jMZMTFqMs1Z8xTq/enYVx6125/u7mH/O/xv
TL96vz9dmrw/Hb6fwf50shmVIPanE/vTCZhA7E9Hwro/HWhw6SmTLSFCxzmLd537
VbK02Qsy8d9vBgyqWQj5b+mvF+1/NaGoj8yC2f50ahZCvhvXkeiir3ac/7u091A2
MdufjrMQlv3ppv0V+0DcSwm8Igx2ZkPLULMQWhFQfHnDL9ktl/fmFWHAAoZQahZC
XhEfD+967Z19fRVhwAI+JOIshGV/uh//nHyg5b5GvCIMdmbDaErNQmhFQPH3uaUb
35vWl1eEAQsYyKhZCHlFzGyaET/jaV9FGLCAcRFnIez702Wb7k+nZiFUe8L58L/G
lx+6eT3bHC7bdH86NQsh358uaW/PA5vXchbM9qdTsxDy/ensaz58cZB9slwRZvvT
aVgI9f502/oWrFm+3SmzYLY/naYthHp/uufefHDHLW15B222P52mLYR6f7olFz4+
vUOeW2bBbH86zgKew7o/Hc3EZH86NQvYliJs+9Nli/3piNUUgivAWgrBFWAtheAK
sJZCcAVYSyG4AqylEFwB1lIIrgBrKQRXgLUUgivAWgo1V3x/umgST06g94l8iS5+
M+TOXuT1zMgqLp+RldEjwN50mGz1Jezrmjzg9M6Tu7pOH4BUDQmQuXZvumhSRS8b
eVYKDbQ3HSpFXTEcyt50+FXbX0qPN4hYWwf5Vwe+25x6+Zl2tzn9wjQ9BWW3OQAp
WINh5TDacU7ZvgyxmUDY+0zQwx1+8gZyqjXhBfnefJO9z5AAiXlrdzOyxpERyXJk
uC1H5qplKfJxt8fch/TZHSd5CAgIHAfgig6lDwU4Xe6KM6HMYh0ZxFz+izC5O9Lg
K0AVKwPvXa3ibGm4ZSNTyRpqUuf5WV9FAoosRYgIESEiRISIEBEiQkSICAlXyNek
LIWQW4h5DBEiQkSICBEhIkSEiBARIkJEiAgRISJEhAQbYrx0h8fgz+qTnM7WfEGd
Kn9BjXUW+IKaL2sAzL6gPiZrdvRfUIPZVqp1B12pS8NKkpqXpKR00oHgNSVPgTuO
e+TfRttIouQD8O+krXwBaixwha7i5rCWQp2ntRTqNRjWUgiuAGspBFeAtRSCK8Ba
CsEVYC2F4AqwlkJwBVhLIbgCrKUQXAHWUgiuAGspjjVX/IuFGBIvLZ4bW1pSVFiC
DZTwyUJQ3y9gK5ggtnDy28FJS73eQaoB7fcLWMQeQ6ujCldVoO8XzKB8v4AvFvpL
Xx7wReY4rRwbEePZCA9JueHLA7h47JYBUvCvHXB+Aof2awd1CKCnoHztgNhIhcaH
Eht96QAYL6QHQI83djdTFCUyZ4jENJHuiAwnnuVPI6SmRtsxbV6Lirzluu8qpFpI
JS4QQmI5U5oYXA7B3vlGX2K0IHFwV5/Chwb/3QM5ZT+JW4n2JyAgcDxCMz8ay3q8
GQZhasBbPSMLoAtBRwJ7iW2f8ZfBpmz07L7ezR+fOPmyA+OWDHffug7YNIj7czw4
qVfHLcOy3Tweo4WZZGt3TsfMnyH8m1uPqIBdlTpVogwBO0WRBPjBKvM7T60+Qgq+
RBwhJe21ZukEKHGE1LE8iUkcIRXc+U3iCCkBAQGBsEEcIVX/IY6QCun2ugICIQIf
Lerden+G8P/KhjvQKjPjEGIaYp7muAoxlRtLZBQSgJoIESGakCpdIA8hRmnkuy5A
TkMuNgiRwow4YIl0IRIZRs0ojdUQPBuHqMFD+CwehzhCSkbNU4x0qydG2WtZMTFq
eV5TTIwey/lFMTEa3KykmBgVEBAQCBvExGj9h5gYFROjApEIPlrUu/X+DGJiNEJD
TOXGEhmFBKAmQkSIJqRKF8hDxMSomBitcYqR7kkV7JSKKPkrj7MMh+uTDX2naA6E
xtTo7c7i04Yk93NvJC6i/WhJD6Qy5lcP9Q+FcNGd5B6h2RmiibwzBMqHnSE4LcBs
Z4ggJihr/jWUfmcIZD5cNSPdlbqCYiXJj5ekdLl6ubiRC/vCjO8Z8aTvHPFhNJ00
h4iz1eX4Ag0PbtR/3/HDRswYOn5GubeweMZiuZnNUJrhDBy1evyC6wSHlZ1V7td0
pdBtjMIRqhxUC8CHf46nTLaECM+2b9VkRJvm0kG1yMT/rFwwqGYh5L+lhz7b6atZ
LdhJ4v1odv4sQIpqFkJ+knjFH2R5/83sJPF+NDt/FnBxFnCqfMgromvnA+ndljbl
FWFwqjyyV7MQWhFQ9FqZuO6Jl/vwijBgAUMoNQshr4hp77bs8/VaX0UYsIAPiTgL
OFU+5BXRb0i/U4p+aMErwuBUeYym1CyEVgQUW7umpbYt9GmEAQsYyKhZCHlF3Prj
0na3P+urCAMWMC7iLOC11lDP3DIPe3E2nD4UlBZzWrWCi1eEyUniahZCdZ69DzF/
lTx++nfsYHtaERZYyC2Yv6jcS4ddoeJl2AfTMs78mrMQZYGFCYukr/onsGEdp1ML
PPzeNRMHfdZLrohoKywszVjCU4cEqz/pfM3V9/wtSyHGAgvjx0wYxlOHBFFTLx3z
ZfJfMgt2Cyzkjhoym6cOCRLf+6Xfiq3ZckU4qmEBz6PKXcOL8ufO9RQM8lEJCWSl
9B1sb84CjtT0lKFFFno97FV8KBplG947+lgw/gnIWeBuPt4CrKVQj+GspYAYOKyl
EFwB1lIIrgBrKQRXgLUUgivAWgrBFWAtheAKsJZCcAVYSyG4AqylEFwB1lIca676
uOMqGIV4aY9qth1dZkZOcbnBZnQSKrTUGzIgBi4jJ8mUqwJzz3jJhwuy3ihfFxC8
OxJXpF6jCaszPOuBOb/z8EBr27Uh1qdDmJQ9RP+2tzkM/TjQSPgF7XGfx/aHv45M
VMUABVycC57iKE2B9xN8yz89uMZjcpSnSZTWeHKA2lw5lnshIUm+UKRFfPdiX2SS
UtFfcfh4xjNmevEsNXUbclFyVCOe+aSq9p46LCkGioc73sYD1xM3UXao0pNCNnrS
ALJVY5Ucc41UHOB/mvfNKW5WJE7LqEjwQ2ouZH2+8RLFIfPyy+Z6XHLJWBxWMnCA
O39zb14ydTXpwVYHKOAl4yXg5TMrAXg0L0ES/TveM7tsUaG32FPirV0xzOoeMC/G
lfKT8i4uTrZB2HwMU3dD5pWVlhTOFlbIIiAG61ZoGfHv+cQVOVdNrJBaAwYQrFZR
VAXxbPTv+UR5G8C1Fe0BabVWiHe2nOqxtEKwmYjvb4Xk5uzjDHczK6Qe2QJBWCGQ
RKi6gKGwQgjhfThn06hIeFZbIf8iQbzMCtWo99YXjKc0Kph5780KgNoCzAqgNkL+
BaiVEdIXI9RGKIoyiHS+fbmFAaoWEEP1BugN+RIGKLKvmhggrj0OerWlP3em2oz9
OLim8k2ytQYIKeACBd4HggueKpwGCCVDfH8DBK4AhCIdmreZAVKv9QWCMEC4eAE4
WGflj5oYINDl/Tdn06hIvAK4kP2LFKQB0heMpzQqmHnPzQrAC2VWALUB8i9ArQyQ
vhihNkDR8kwc/xUkTJAVQAzCBB0vV01MkFoD8BuoUqWJgX4DgT7Sak0QzAvvVBD7
WJogJ2Hx/U0Q/0KQc4a2bGaC9H1OECbIqIChMEGgy3twzqZRkeCnNkH+RfIzQQzV
9d36gsGP15Ie+kz1Jgi1BZgVQG2C9LRqaYL0xQi1CcKxRUjHfgNlCwNkARCDMEDH
y3UsDBC6AKTVGiCuy5wq54KnCqcBYudSGRkg3stzzpCLmQFCudQIwgCBFMioCxgK
A4S4vP/mbBoVCX5qA+RfJD8DxFirrufWF4ynNCqYec/NCsC3szIrgNoA+RegVgZI
X4xQGyC77jeQMEFWADEIE3S8XDUxQXw+HmPSqTYnucGWaOjHwXUVbQPaozVBKXIo
KOA6liYIZwoivr8JAlcAQpEOnJmZIN5jcQRhgpAdQtQFDIUJAl3eg3M2jYoEP7UJ
8i9SkCZIXzCe0qhg5n03KwBqCzArgNoE+RegViZIX4xQmyAHZfAEeh9V4vWULZyX
X+5xDfUU5S+dIV4MWQfEUL1Fek2+oPL6XlBckXPVxCLxt76wPt/Sv62p9THy4+Cq
m0Zkq7BEbZHwfT5coIArWIvEX/LgsmqRWhEW398igSsAoUjnIOYWCeVSIwiLhOxA
Rl3AUFgk0OUdOmfTqEjwU1sk/yKBYjDr4/QlUw8c9DDvy1kJUF2AWQnUJsm/BJCb
yiTVqhR8GFWzUphbpFjKX2tiYJFUb4pmZAqrVC0ghuqt0p3ydTrx7wnFFTlXTayS
GmgAfXTKqffj6tuUyJbBq7ZK6h1kgGCtEu48jVWrhKEp4vtbJXAFIBTpUGozq4Ry
qRGEVUJ2IKMuYCisEujyPp2zaVQk+Kmtkn+R/K0SQ3X9ub5ktbFKqC7ArARqq+Rf
gtpYJX0p+EvGmpXC3CrFWbFKWcIqVQuIwbpVQq+m7wnFFTlXTawS/13koNd39K/L
ZuzHwdW3OZEtg+a3EjZdh6sufivBPCC+v1Xi5/kglFM3s0oolxpBWCVkBzLqAobC
KoEu79M5m0ZFgp/aKgUsEmOquo7cqEi8fvQw78gZ61xgZqyrzVHEsG5ug+Kt2KBs
YYOqBcRg3QahD9D3e+KKnKsmNkitAVjEcL1KOfkihj4GixhaEiMbBHvA+xbEPpY2
6CTC4vvbIB6DcwYOzGwQyqVGEDYI2YGMuoChsEGgyztyzqZRkeCntkEBi8SYqq4j
NyoSrx89zDtyxjrqCTBjXW2DIoZ1cxuUQCyumSPC3HBADMbmBnOn3Nx0oDG203s+
wVFu4orUi5sbPOsBZe6IB1qXenNTRK9KgkNCmR86giL6t1Klh2gkaB4Y5SGe1tyc
TC9seIoQgKfj+s3NDVqV3Mj8gHTm5gZlMjY3LsLiu8vcsg83N+AKQCjnyszcoFxq
BGFukB3IyPokIRTmBnR5n83ZNCoS/JCaCzlgkRhT1fXZRkXCs1Ed8uUhHHpz45L9
zVhXm5uArDMEy7pRbVRnbvBdt97cOClTneh9bGlJUWEJjg/AJp8+49N3onTSAPUq
85QvKvJya6Q/SwGABLQ+DRMQg7E1grrgguA+imLXcuLfA4orci4vsW6N1MgiqFut
mur9uCKf4vNhbmaN4DtX1UXxzhZ6BnBrBBh1BwDioUfjaQJYo4vV1qgNYTThC0h0
pP6P88pzxHuAObK/xKxNsUY8Lt4d4PL1f7/7vG2kgnSR0k07Dc/306cnbLeMQkSo
Rl7UKun5THpV2vOkZ2o3ycjoilGID0V7OfqIL35ljBJ/fYIS/wk7iw/6vR2M/jv0
etOxz5d2YyxL+xDixD3ho7O/EehUkPPp88ONFyr00/JGERUQ5xGkTVgvxUFe+xIe
lp4/ptcVzv2jDhN3lNb6Ku/ZKuQnIp3VokbgMAWhCHORY5sfcOzzU+AfVuF79g9T
oA8LhGBpmoU1Iqtp0LW2oE4MIt1ttsGecm86jD07KJuk2GwuQDmIIVn2kU4kiJcd
/ISCRJutT4/2riGjXB0XlpXOKaSkiwoXeIoK55WWFnQiJ9SY2giarsRTzg4eKPT6
+DE4j6C5HKTszc+J6/bMT+Pe2Mee5jmEisNbll9YQkcxTh0/2NaQ7W++sFSKkCpH
aAu/yVxMjX2+viPG80vyi5ZSgZMWNtteUS2RWC3KaPoUogzUUU0AGyP7w/y3DV+z
QUgv+i+NnEYak2nUeBbSPn0pHa3fQt2bqftx6n6Jhn9ITiC/Ub9YW3Nysi2JdLGl
kL429inNCFsTMtXWjJxrO5H+VjpItIvJehHGG+7wBwenEbZEDDZkGmHfz6BrKCTM
ptjptZSwXw0o8y1yfAxPNsvxMXB5XI6PIcRLhNHHQOdDwpYZwLD/JqeFLGJt7OUL
0p9sY3d8OtTFxn404eor+zciKBmTEtJPtbGXN8jjXBuze2g+/EcVhhsArwc+qIA/
ygx+azCoMAMiYgxGY0tGGc+rVM8uW6rOoLOBwT7CBgZ4nmdTno/QZ318FN+VsH4k
nnG63Ey7y0efOFT5OvzzwsyHK9at8VcDcSDGypRKiT6eK1IrR5oPKoKFJFIZVo0S
ECgsEAKlCzYsEAKlC0dYIASbLhAC0TQLa0R/dxByFb26Z/TumU3sNltWz4w+PaSH
jOzsPnjontE9p5fLW+rKycjpmYU+nsbpngOfrF4ZPXpLPhnZWd0ln4zsnB7w6U1s
NltmRp/evXOIgxqpnhmZvRm1nJ498YAO3zXQlUniaPJMEsX/7o1AnozNCXgEgjcn
nAJ7Dx1PO0726+4E+pROr0HyQvFxtIufRLvqmTS8UI5TpqJ/EeVtBb3+R+4lrD9C
TgDiopfAHRcqnx9Zh/Kg2+emIl1+Rtc7SH7mv4NhYtBFT5L9kPdMwuggP5giPMMk
lMnhSH8RYfnADKyQn4FAE1SJlBImwcwmqIYsKlvsEbNS1QJiMJ6VQk2iFiG4rfJ1
DvGfCRFX5FwYKQSalfoWlUlrWz8rBYwz6J/UfnjC1ZYw7am8SP2ORK9PfNIZ/gCf
leLrQ/WAfiMeho48jdVZqXaE0XSXMzdisAEkeAV4juhxMICcT1iOuDhHPC6HbwDZ
gSCCWQcORLXO33riTxsGHSaZcBFl1p53sWYpgb2+zk0xISgCGFKnQywjOnynGA79
qwmIB9ALYYHsh6lK/mrCVAhgihEwfjVhtRB4NipEzV5SPCfZgCRhA0ICiMHYBqBW
9DZA3+eIK7KumtgAtQYg3WaivCdX+3Fw7W1P5H643MgG4A6Y2QDe2ejBbQAY5Gms
2gDWSRvZAPAK8BwxEkX3VyT7IVfOEY/LUevuDwTVReUC1MO8+2OFQPEAfSGwLAF+
6j48Agvh34c/J4/jk4nF/ZCJ6K85IAbj/lqsa6p/V3X9tZV1TWgM6Fkr6d8mNkUP
4Y/mARpSn6lZ13Qqqbt1TZ0Ii++/rglcAQhFOvwiMFvXJMlGBdOVNFAI3P3XNSE7
kJH1SQLrtvxhPlnDuzVlXRPo8t6bs2lUJPghNRdywCIxpox778BFwrNRHVa3rgn1
BJixjuJywxOQdYZgWTeqjZqYGz5tlELM1zVliXVNwQBiMLZGUBdcEJxY11Q/Li+x
bo3UyCLW1zV19vkwN7NG8K2rdU1dCKPpv66J88p5B3UMvOEvMWtTrBGPG+AVpFjX
xF9BBl77UuF79g9TEIowFzm2+QHHPj8F/mEVvmf/MAX6sEAIlqZZmFjXFJELaMS6
poisFmU0DYMEU0ZrSKxrkuNjCFHX65ow3ABQVlx8UAF/lBn81mBQYQZExBiMiHVN
1UASqQyrRgkIFBYIgdIFGxYIgdKFIywQgk0XCIFomoUp65p6ZPTq3V1aOtQrIydT
XkPEHnpkdO/ZG+uDemZkd+8urRjqlZHVR15DJK8qokE9+Bqinuo1RH16ZWENUXb3
jN69GNle2dKD2RoiZV1T5PBkbE7AIxC8OeEU0KWJdU18giqVmL/TxgSVeKdtDRCD
8ayUWNdU/y6MFLg26gGNDcW6pq6EaU/krGtCnwSa/u+0wSvAeUe7xgASF3LExTni
cTlqsK7ptxUfdXx0250hXtcEhtTpEMuITnXrmiAeQC8ECBNuTFWiugIKAUyxzI1f
TVgtBGdCD95eOAK/pGDrmhoJGxASQAzGNgC1orcB+j5HXJF11cQGqDUA6ayua8og
cj8cMeuauhFG098GgFeA896IsO5vnuxGrpwjHpej1t0fCKqLypnQw7z7Y4VA8QB9
ITCkhlvdh0dgIfz7cL6uCb9mUBi+ReCSrIweYtsmS4AYjLttsbyp/l3VddvqF8pc
A1D5RfRvJVUv7gcaRfRvpTwu5MqK5pFF5K5Ts7wJY9a6Wt6UTVh8/+VN4ApAKNJh
osBseRPKpYbpghr1XCig9HPIDmSkhDJY7+UP8zkb3rspy5tAl3finE2jIsEPqbmQ
LRdJ34kHLhKejeqwuuVNqCfAjHUUl9ufMLJuVBs1sTp89iiNMoU8tL8c9DZIrHKq
OSAGY6MErcEFwYlVTvXj8hLrRkmNLGJ9lVN3nw9zM6ME37pa5ZRDGE3/VU6cV4Sy
foQNw+EvMWtTjBKPG+CFpFjlxF9IBl4JU+F79g9TEIowFzm2+QHHPj8F/mEVvmf/
MAX6sEAIlqZZmFjlFJHLacQqp4isFmVQDYMEU0ZrSKxykuNjCFHXq5ww3ABQVvWg
Av5wq1c5WRhUmAERMQYjYpVTNZBEKsOqUQIChQVCoHTBhgVCoHThCAuEYNMFQiCa
ZmEGuzdl98jIYVsmZeRkSlsm+e+UlJ2T0SMLPtk9M7pL64eyMrr3ZmuMaGopTtA7
JRns3lTnPBmbE/AIBG9OOAV0aWKVE5+nakIp4avyauapxItua4AYjCenxGKn+ndV
98YkFIudehCmPZGz2KknYTT9X3SDVwChrPNg48gS4r/YicflqMFip0bX/Dz9pOc2
hnixExhSp0MsIzrVLXaCeAC9EEplP/WLclMhgCmWufGLCquFwLNRIWr2yoItdmoq
TEEoATEYmwJUjt4U6LsecUXWVRNToNYApLO65gnTEFJ3HDFrnnoTRtPfFIBXAKGs
82C9IF4GwA+5co54XI5a94J83oaDC1AP816QFQLFA/SFOFf2U3flEVgI/66cr3lq
RtnDr42JZfkl5XNKy6QZQt+y1Rm0KxcdeLWAGKx34MPFFdEX78DxrIf+RbNaAy6k
10dE24FzPw6uupiQlDpRTQfehyjrooCaduAA4pl34CiTcQfejzCa/h04uAIQCsqY
7Jwjx5Cauk2ZE0a51DBdbwNCuPuvfkJ2IKMuIOvH/GE+l8P7OWX1E+jy7pyzqS9S
geyntkkBi8SYst6dGxUOz0aFM+/OWSFQY4C+EFgLBT/1OqiAhWA41oXwt0l8pqk5
ZQ/0tT8vzC2UWBtVc0AMxiYLOoULglOvjdJ3k+KKnMtLrJssNWBsztPprd6Paza6
HLUfM1nwDe/aKJTJ2GThUHLQ9F8bxXlFKHoXvC6dQ1iXKTFrU0wWjxvgNaZYG8Vf
YwZeP1Phe/YPUxCKMBc5tvkBxz4/Bf5hFb5n/zAF+rBACJamWZhYGxWRi3DE2qiI
rBZleA2DBFNGa0isjZLjYwhR12ujMNwAUFaUhQ8qEIYyq9dGWRhUmAERMQYjYm1U
NZBEKsOqUQIChQVCoHTBhgVCoHThCAuEYNMFQiCaZmEGO0Bl98zIkndbysmStkXy
320pG7HldUg58m5LOVnSyiSsQ8pWr0Oq8W5LBjtA1TlPxuYEPALBmxNOAV2aWBvF
Z6xaUEr4LN7yjJV4NW4NEIPxNJXZKin1tIi4Iuuq7s1KoFVSww06LLUfnnANJEx7
jvUqKZTJeJoKHRNo+r9ZAa8AQpEDUswhrDuCGxfniMflqMEqqcfvuffOYXH/CfEq
KTCkTodYRnSqWyUF8QB6IUBa8FO/WjcVAphimVt/jWFUCDwbFaJmrzHYKqmWwiiE
BxCDsVFANemNgr4TEldkXTUxCmoNQDqr66XcRO6Yj/F6KZTJ2CjkEpkzP6PglmMg
FDm0JKw/9Kr8OEc8Lket+0M8q4vKBaiHeX/ICoHiAfpCLJL91J26W47LEQGF8O/U
n3M3ljp1sIdfCVLP7Vpczle9uuR+uy9tDKvlROAFAwZ9Pg0VVap+O00ai3R2THVm
JzlTuS4uIdn0Amzyb8UoaU0Gr787pV9n+MUGt6RwUjoAtW8GJUyfhuswUEBzz1a1
lEq3/KCyug5ic40krC3qzLMfeDNQfNy5K2gipOdoIvUI+K0KgCJrg8yvmTTisUtT
lRzq8RRf2wJwGgBvtcB6spEwqoihpgTwsnPoR2v6cHWORuFqLozC1ZwZha/2yYNr
rfpq6gtFjUJaoMfzbK68o648yc0eLpXvMiqX+9yJJE76lbFWks335AAdrKkokMfk
gekUt89L504kD0vFuVHi7SDJoq1HTYGjegrREoXuJIf0IPeRwYSVK9Gw12J4Yvza
WExnrMq6/MDRi/3lSCzS0SNYOvp0ehDyQAWfHOfYJG3xyjVQFWCKjcRFlF8tZrBG
V90rV08XsR9wa8uAu7W81KWuPi/rdNXaWj1dxNaXAfGt5aWmXH1e1umyfp6herqI
rS4DL4e1vNSoPi/AGt3atSV+WcsrMtsSLut1Hpltice1lpca1ecFWKNbu7aEuNbr
PDLbEuJar/NIakvtKy4nGEtoMdDd47klXf4+8e5BIJMnDxuVqcZM+tOI027nlh98
iAqYrxbIneM8qYTAZaSNyt8Pg3jo5XJOK+X7FfL9AemQI4yy9Nv5+sAG2Jm5LEJ7
WRAH5NCBbulWudxd6rlryPzlXw/Cb7gnoudJ3saCKGRpfPeB7toJAq+KQicIU3BB
MBcXBKYB1dCOCONiz5buiiCypR/LDOYtQq29ZvAXBFCNIHyh1QsiAypkBDaDr28R
ByWXginuMyVsGwQXGwybtYgct/zgg82SCBiCEkQNWkQNVYOt8FCgbREPx9SsRXBB
WBFHUIIIX4vIllwKGqwguksuBdWpRmBBhL2PqIlq6AXAYSyIHMmloHYtIuyCCF+L
0O8J0AAF0UIaFAJYbQe0kZahyINkacqeFWhVblvSSgmRoQ4/xTdxrN5i2lWBY1sS
SFv7WwkZyb+mjrD/lpCQ/GYqm5pMpUl+IivkAnxEbiJs4Ql4hQ/uoK+/fpLihxtc
anhmpUvV+DUhSzSvI/QwHgjzMhjB5WbyiiMZ9m9TFid8nTre7kwdn/AclZczdVk8
5JUZhLwwGRx+qGXDWgtbmASAC7hYyd25naUyfC+3Nz7VK7+LQgx3+GT7TPy3KWiL
X8Q7U9EWcWdt0Ui2aujlGsmyPSDLlncvuLMYFWGTbRTJiNucmuF8uNH4uNdTE5zX
NJof903qLwneRlRONlm2M2vQbm2YhA031LLN8smLSU8NXnp1X8DDmtAfISjdPtoe
QGE3we4FmM7n9rZLBV5srZUmo2mvWyF7U1mjDx4yL79srsfVsXhIJ1e6tKY7WubE
Jq2wjicP94R8wUOCtGQzRn49AR/WZqN936QiVGkfLBXTMZY2Qy5bDCmgA+gFBKdC
fCftHtQlqLaBlCwXfyh6BxswwdFNsgHdaH8GG4B7lKHeVds2pPjhhrptWNO7g3XQ
p0WRpTH2xEL77JQ7YjolDrMPStkWk5uYbj81JXi9W0oZmU3T426nTbTQrtzhfwf1
HyTfO1H/YXblDv9t1B/5455L/dPtyh3+RnqH13fB6V1MFdO7VBpmpHd4iWTDwKSC
p+wqDVPGe2aXLSr0FntKvK6O7TulExdBhlz1oJrxZH+GVvXqQn2iyKrYJgm7nc2c
j8X2Ttjo/CVhd2xewirnh1Tfs6PlKp5nvYqzo6VjscIM/yoGgqviC+Qqvs6kikHF
hjewlbI3lTXex/qtJdBXsnH/WjeVPD/5w8SzU65Nvi75aGLPlMLk+5ObJZ2cMi5Z
qeSYjjWp5JiOZ9Nm/iFtx7hfS+nMT1bu8O9J/Y/K90Lqd12ycof/ydS/WRK7g4/7
k5U7/I0q+ZqEYCv5btl+PkmM7Sesp42WPapS9qayhiSmZE0s9BZ50uX1mmwS0V9/
HRJrdVfBycTh+DZlLDWCGNDjauw4nDLY0ZZKJCqq5kYwiiUIM9QVzKoHuMO3bZMV
qFc2gNYdLvjI0soNRt6BwOWdSPokxCfvTvozeXpCevLGpL3JZzqHJa9K2kEbrytG
lrfburxdMcQtZRBWqOVd214zWq4xzGMwFXIQqBB1V/C4XaVQvsFgVnF5ujTSsclj
GLUacdVhv/WjZbU5vRZqo1D1h7oa5yWdlzSZVuM1SROScmg13pvUL+nEBlONMXI1
QmlYNcZK1RivqUaMRn2LniOxEj9OPJFq4/QEknQkaWPSmc4WSfuTViU1lEq0y5UI
68QqMU6qxCRNJcKmcl3MzMiJvIo8/owYJAvd4b/ZzFA3Ruz4kzdcDvkeCELe1hFI
3uhwWAcUGHUjbxiGe6lZWJsyPeFlOkhbmHKmcz8dpE2mvzgahmFwyDWGn6vMMHQn
gQdp2cIshAbqatSrDbooTBLhHgh1pzYjEz9P6k3HU0WJO5Ka0PHUisT7kv5JhAo0
BLXhNYaLqc1AArVJ1KgN9ILNAUXmcCqefOvo5ZyU1C3VGcu+1zjsGOI8LaltamI9
mRjvWLFK9o0h7FtZZm7ATmsa49Z1gMvN4lwq35UvAPDunK3RP+WoVtfgxgV9iiJL
6L8CGu8nyZXrU7s41aS8gk6+1nU7ybKxL18B3rLUJWCT9IE6HETTqScSmSVR+y9R
PQM8Y84/7kYF4Og9QfsxAkCFouZIeoYf95fLJcepdLPLjauSJcHdncufafSOShgI
RJGObqZeabEPxzBVxdLLYNRALWo9FDWYGtvL+Upit9SLqRrcl+hMnRs7xLkjEWqA
rSL0aqCGXgV4FYcf6pIxNcAYy+6nBluOErJnN9DR3V3CxW5GQa0GdpUaVFUQ36VW
A5teDVhyUhM1AI+SjKKM1CDQKNFEDcwEriYVjBqg8BxLTNSAxsGFuNIzVwPJTcvF
/WurBmUOrgbn2MKpBm9Qa9CWWoPDjqnOKqoGH1Fr0FyyBvVJDVB2zG5o1aAXLzv/
gqziEnY3tAYX038PxH7pu+DGP7SUaL0aBGEN4GOuBmZdO2CiBmbzB7W1Big8x5EF
/mpAhVJF4+BCXOkZftwf5eL+Zmpw5pl2S2qw26cGb5NwqkE2tQYTqDWYRK1BN6oG
A6k1GFHvrAFahNNPDd49KifY394t3d3L2N3QGqDJSy815UutBjF6NWDJSU3UwNeB
G6pBENbAcLhLam8NJAHI0H+hCaC50zi4EFd65mqAZ6lcsr+ZGhCL1uAfO1eDHrZw
qkF7qgbLqRqMompwDlWDLKoGi+udGjgIJjf0avA5VwPC1eACdteoAX6p8YXn6kER
B1qKPQRqAB7N1SCQ9EzUwExz1KSCUQN14dfLzV+tBhQF+kER/Hz+VaEbFHXxWYOO
YVGDFu6KCjSXK2yXSDLtjBoDCcwXLCcuR2ACZv5qIAqLV8VqsZIZXC7mtQWt6d8K
kk/GkfXwOJuQXx6/ANHJqmf/JJWVVWTmzJlE6lxm0s793Xepn0S5bunVNH6o8w81
PYvx7YVDQpp/2OhZjB82edYVvXDRrSt6AhGNgxWwFzAih4g7WjG/WFgm1XOo24Og
J+gdx/QOkdQY7S8KiVotqYaaS0FP0BP0jh09xbbC0obatoZtDC7oCXoRRE/RInoL
uRaZ6a6gJ+gdT/QULYohQosEPUEvGHqKFtmJ0CJBT9ALhp6iRQ6i0iIBAQHLULQI
qxyEFgkI1BwH3RXuS0mM7LpJWliRQG4m66Q7O0sFuI1GuSWKHf3Kt18AoHut6JXt
Ksj35svn8bryyzyu0kXe8sICj8s7z+PKX1JY7ioqLC70yoevBIUqMAXcIn3YgU8d
bKQTifZF6EpdNWDF+lcf80geWUAKSBEd994gLVmpCW5xb6/Afbv7/ySKbMUTw0x6
3eRWTj25R5K68iblXuncVnCoX/LD3O5cJQYWBqlpswVDle7xcXE0+OzF+UVHaPBh
Wr4l5xxa91rJO+4ml5/a5Oz4S87eNO354ucar9jXZkrRmvs3rWrcqFG7mU37/PxY
j6zFBde78iecc8V5G5+/8+bvbj3LtbugqHzhi2lndG6f3Gd1m8++GTT3m37fnnfi
9t8++P3BRoMz7kwb3/rNn8c8U7X5woknbR/3eKvLf3/i9djHjpx324x9n7S5t9X2
GX9ePvG5P2d80bv8nJgLcwve/LfdvJV3Tm52T9v3Up52jR581pGvtxT8te6xjT++
e/30GUWnt+qc1ti2aow9tXTYxn4X5P29/q3vTr7s95/efXTZpWmfjRt+2+gO7cZd
Gf985/cLnxx4x28fn97mlXMaffTBlYee27bn9ti0p9uPX2o7/9tH31m8/6/Rn/84
Z9g3ja+ZueiuF8pTf/78zxN+Xro60+n58reKfzOe/bTPf5/94cJ7L+x59Y6/h16+
3bnz6sb9H3i554VDv8jYZN8wZFfyCeevPW/fr+4PZrUrnJzxzM1XnPDgty+8PfuZ
LU12fnrBxtTk4hfnfffG3oF58+75+T/nrB+75faHHh7S9bcjD56zMfPPX/4v9/Oo
X8envz1k2f2/Znw57RZv9//L3dBpwMEBB3c8/YFrwL03t5345t/bvcvy5p1Wet8f
AzI+/jK2dHm30unfvHX/CY+UvHZyhy/texqtzvnx1Pg1zzWaW/hH7HSPY98Zne87
csPGSfeXn37yP02bDr+4yYOZNIP2d6/845udvzoOLC19MWH2ZY/sPDA9/59ru0zL
tw/4dUT+su+uX9706F3/PPLstiIpt71Hn3g95dOLUx86cevrRxqdl/9km6yXH52/
eLJz+Jr/+/i7//t70qa9u+66sFv7M/+t/NaZv/21pf+c32/Mkr9ndEra5b4j5ar7
u02vuiph75Sn7TGtpl+5oWv0hEln7ex/y3/2VL7rHf5k7z1jHMWPnn3b6Ge+njQp
+q4tp5WmPZEdfZt73aYxOZk97rik5yujpra57YLPtr+85b+OgWelz7+he9mckrSO
nedr4q3OSC5e0/2zvR+tuP3bT8min95ofrTHlFvH7H81sSjKc3/Pt2hejg/bnVp8
ZdHdS8e+Wfns80OaV/V+secld9/dc8ptKx/0njvltoLrqsiATTGPne0pKWgsnyuE
jRJOoPdRJV5P2cJ5+eUe11BPUf7SGb7dEoj5AUNWFpE1ALghBsgIYAcMdXLMc2Yl
tUjlx4TpDxgaRAIdMDQ9Ti1b/DwygxKG+Oo0qCruVzcHDGEhImKCR3TT6IhhKJtJ
ey/HkJNUsdF5c6A5csA0cawnVxDGH6iqUwO8rBxqikbh6lyMwtU5G4Wv9pWPmyl+
NfWF8DWqMGYoucFBQb7PPLj/cp+bHxR0jVTmT8ln9Ed1cAcFXSvxtZ8sJ5cGeVDQ
YInCCnIZuVxzMI85rphRFwcFmUOfTg9CxEFBDNXnZZ0uvsznqJ4uYuvLgPjW8lJT
rj4v63TVrap6uoitP6AGsJaXGtXnBVijW7u2xC9reUVmW8Jlvc4jsy3xuNbyUqP6
vABrdGvXlhDXep1HZltCXOt1HkltiW3w/6kurMEeFPSZHDrQLd0q6/KgICB0gjAF
FwRzcUFU+MIZtCPCBnRQ0H7JpaC601BqdlAQ8tV4qBCUIGrQImqoGstVMQBti6jp
ISD1+HycSyWXggYriBWSS0F1qhFYEGHvI2qiGnoBcBgL4jLJpaB2LSLsgghfi1Cz
AzRAQbCDgsAy36crXAcFtbF/mpCebGs03B7ljE/+JJVNMZ6UKg4KUoPvDxBH0u2/
pixK+CV1nL1F6riE16m8WqQujYe86sfeYdYO1fhUbm98yhZ3OYY7fLLdEf9rCtri
5/EtUtEWcWdt0Ui2aujlGsmy/UyWLe9ecGcxwnlQUHrc06npzp2NxsXtT4133tmo
MO5I6s8Jl4uDguSdDK8hDfegINiA8Y7+qbABGbQ/gw3A/fg6KGh/HfRpUWRTTOPE
dfaFKXtieiYuso9O+TpmbOJ0e05K8Hq3iTKykKbHvTFtouvsyh3+e6j/aPnek/ov
sit3+H9N/ZE/7mOp/3S7coe/kd4Ff1BQTjUHBeElUj0/KGiao1XC0cQTnRWOgQkf
Jh5JuMUxKWFn4n6q7935QUE1OEOmezR2fwk3/KsYCK6KF1dzUNAgqYqpilbylF0l
hTVfHKCvbeOOtm5qW5wYxGr7SWJsSPFOt16fGGR3/JoyhlpDjOxxNXKQ1FxHJpVI
/dxVG1yyA0wCg41aGEDrWO2qPSrhoeSuyXelFCe8kxyXfH6Kx3kg+ackHHnnimkI
u2rHyTWGpSdMhYaQwKeUZGdmLqrBAkumOOHeVhsV2ZpWZAqtyCG0Ig8ke5xTaUW+
k9xQKjJerkisEWIVObSaisyK1IpclfRcUkVyccJjSXckTaMVuTvpsqShDaYiE+SK
xGIuVpHDpIp0aioSE5C+c4MirxqPP0MGcwRZqQ2VEerGkB1/8sZP6GbyPRCEvK0j
kLwxQYTuSjuV74+6kTfMwt+J6xIPJBUntE5alPhSksfZK2l64kMN5ji5WLnG0M8z
s5BHYBbsGrOAHzbSD9lIMwjx5HXHUGebpP6pvzjmOY8mtkj90JHnbJaUWc/OPQFv
rQjb21je4dhmbad7B1Fv8Y2vi/ml3uI7FOeegEfepNQlYHOO7LevMRBNp5dIZNY5
gRTPaIk6gCgZc/5x1xcAhefQr60GQrHTPbG4t/Gx2uk+K3aoc3xi/9QzY+c5M6ga
DIjNcw5PhBrUpy2+YSVO8FMDKzvd40BapgbSjJzBxexJ7dXA9xo6ykgNAknPRA3M
kqgrIxg1UKYmaXihvxrQcL+d7tWXVC7urqUaHKud7ttSNcihajCCqkEqVYNuVA06
1js1QE2eSPRq8IVPDdq52cNS+a5WA37uCW9s+gstJRTnnvjeRRmqgVnXDpioARtS
+IMJgSEYNVBnNXmuvxpUgQy71M/KVSVt3iE9m6mB1XNPPvWpwalhVYMWVA1aUzXo
T9Xgb2eL1HZUDdLqnRqgNk/yU4NDXA1cshq4lrC7Rg2iuTXwUwB2gbbfuSdBqAGz
KsREDczaNMB5UQHRDYe7RGspglEDdWbGBz74Wrz62XexcnG3sRoQi9bgFZ8anBgW
NRAHPgRPr6bxQ51/qOlZjG+2mWaw+YeNnsX4YZNnXdELF926oicQ0RAHPgh6gl7o
6IkDHwQ9QU/Q0/cK7mjWI8DShtq2hm0MLugJehFETxz4IOgJerWlJw58EPQEvdrS
Ewc+CHqCXm3piQMfBARqC3Hgg4BAbaE98CHcBw/8RL1x8MB+ei/qKB08cOsn8z/K
bPLSjYtaZ/Y9+7tnBj24uPuLP8TO6TVq69rcXTuz9zku3d9u/pYXtl3a9X8FvS68
e8eumX+cf+X0H1v27/ToxxOmTvo68YvLN+cVffDXHW3/fePPfsWf/HDWoCcuT/3r
n8QNv8e8Ufrz4V47dnxzzfOXdrjv6NN7TvX++ceii2YviN4wZ/Qzh6PnLz9w8Qu9
z5sec+GVBW+e1PSx61MGXP95yxOG5Q498zvHsxc2TX9mTUbyS4eiG1/1pT3pRuf/
xbhvPrPi146DP/n6hmVP3fH6zOv/eqftGyeMTd71SM+z17QbOW6WrdOwF/9u9/yw
N3YMHv9Bly8mT9vX8+Opn/edvL94decr9sXuvG5Zo/h1L352W9K605+v2Hvh6gdz
n1/5fq93DrTJP2fttm8vWTz1n4uqFv196CfnyY/cXfTHXa9mDp61b84bJzy65871
j736wBXXZR3aurRi6cqujg+b5W7+vPc/7udOahzTaVnlGdtcBx94qdXC77tfXrgk
4++Ru148/GX+vWdsmf7QvG+bJB3Z1PLdW7y/fZ+7MP637Pc2ffvuls2fVvVu3mHH
7d/nPrx52YN/TPvxxgdepP5dbD2+//ec7ctS/7v5nAfeGJBccvi5p7776PydUU+f
Mavnd39N6DFjY58h4/es7HzJrSeWp//7VsH6PeTvUSOumvHLrwX/6/nbpc/ev/P1
1u81Xfx9n98yVi374YOiBz4tGHDXngd34t+B6fl/tJw7Pf/aZf1O2DIpZfmZe7d8
1LrXn/u/PPXn09r9eM2MwuZz+jW+of9DX78zKeeGW+ffU/XEz6defeeOlDX/zb1g
bNOqHzI2jWvyy7UPv33o9vU3dP38jq0d7895+9tL3/zivjc7TTx77hNbz5/bcsKV
p9yUNmHSWVdtP//k29LeebPlB98kprSce8Oy4uUX3Tn88cfj/3PTtvjR84rT4j74
MCa7aVHUI5t7Zl1R+H3isD63rf3v4xfd1s715I4xvbf9d8zMwQtuc7/8XodVm2am
XXHmtitzRw+ZW7B266hXlh14/Mp9E0Z5rv1iwdEPnnu9Q+aGbWNcBQvSXp74cPzz
mz983nX/I93Hdy694eMjrUe0S7lEfcBAFNWUVvQ+pHThUlfpHBe/sy0Ess3PF4hh
d586NVy4q6rKdOcLnOZY6Ryf1Cs1WpaR/nwBL7F+vgB/d2kEJUxaWKZKg6riflbO
F7CRUJ8v0I6wPhY9NsqM73ywFi6Z4Lsg9kUcFuE1I7OkmP3klEAn1XO66hknE3C4
VM/Ii6On6nmQ6nk9ibOx8oErdW4AlxWHmgOjcDVXRuFqTo3CXdWEq0tkFK4upVG4
uuRG4at99cOtqdnV1BcTH+qiJvHlNWoR7RU12Yiw2tWeXTAH6DDSrfKiGOtz8/MT
bpJyOUSepT9cgzv94GaJwg/kObIzSAoLJAq7yPPkBYvnHkx+9WZpVbf7n8uO4fkJ
5nT06fQgRJyfwFB9XtbpQiM4qqeL2PoyIL61vNSUq8/LOl1ww1E9XcTW79sPWMtL
jerzAqzRrV1b4pe1vCKzLeGyXueR2ZZ4XGt5qVF9XoA1urVrS4hrvc4jsy0hrvU6
j6S2xPY9PqQLG+tuJGHDILjYqMNsk/h2bvnBh0g6NiBDjukHTNmr9z1mgnhWFQPQ
DoQa0LEBlZJLQYMVxA+SS0F1m8RDNThy3L5HGYE/PdYiKEGEQjWMBfGcKgagbRE1
3Ru9Hh8bsFNyKWiwgtgluRRUpxqBBRH2PqImqqEXAIexIJ6XXApq1yLCLojwtYgX
JJeCBigIdn4CJgT597LhOj9hiP3fhLHJjRrNtZ/i7Jx8KJVNofZPFecnqME/t48j
Y+1pqZBXmb1XKpNXr1Qmr/qxB5G1vcYPye2NT0njLsdwh0u2UWRs3MupY52vNyqL
O5ja2bm50VVxMY0aO9c0mD3+d8sbdFUS462JbyINd49/9FPljqmp6KfOoDqHfgr3
42uP/x/qRO9uj2mTdI39ruTKmOFJ8+znJ++LOScpzz47OfgtwW+njNxF0+PeJomQ
a+zKHf6V1P98+T6c+s+zK3f476P+yB/3c6h/nl25w99I74Lf4z+mmj3+8aLDht/6
lTxlV+mX/xR5R3AXQT5c46CRkbK1fwfHxvgTk7o5T3Psjj+S6HTOcnwVvz/xcIJS
szXpUbOj61uPOr+arf29Us22JlEVPGVX6iIkadiS9MWFi0tdi8td8h65roVlnoLC
2d7C0hLL+/uzgRffILE21a3Q9odS3WJv/8B7++N9Yxj39mdaGVwFI2V1FZxM9Tkt
tYRaQYw6cWU7WqfOcpxBJVI/t4zFjziUTPXDxA9gko1WGEDr2GwZG0U6xTzqXG3/
I2VMzHvOYvs7KZ6YH5xn2p+S2PXfMlYNvaxlXt2dKCN/0PS4P0qLv9qu3OE/hvq/
I9/fo/7FduUOfw/1R/64/0D9z7Qrd8aXWt41tYxcQFyh1DXGVKiIQIXaaXrMdvSv
Z0huniu/eGFRoXdRgceV1LE9ljMV5y9xlXnKF9I+04OxaXX6BU7N9as2HagV/Uok
XyY8kfhJysakWOfHidtTViRVOX9N3JBS1GC2CE6R69tFeH0XS/WdRkgFj9sVLsIN
5MhFxfklro7ZxeWdIm3DYFTnzKQVKXnJsc4VSTNTuiZXOW9PGpnSJLmhVGeyXJ1Y
FcWqs8SkOpdkZfTo6xvqRGR1Hn/WDxLFL9FkHtkAdWf9oD5Nkz9JsafEOvskb0/5
nKrPuOQNKa80GPXBvuKggEWJTH0WEmP10fWGWUJ9QgR1derVBz8fTiXaFQt61K36
vJy8IuUJqj4Hk2emrE2pcsakjEy5IAWq0BDUxynXGNb8MvU5lxirj876CPUJFdTV
qVcfWJ0+RLtoSY+6U594Ku8rnc84Ie8HnLc6Ie8bnY86z6hnpz2g2eMASfCrbGys
xhMnX3Zg3JLhbu7ekflZQekfZ7mvIZAcIp9y1EG+++4738XBaqb2GxtzmQF45ov0
EVPHrA4oqK5aOXkuCg4eztv9d3yOWwaPx/nHXV8AdeF7v69dCQ5QQVXROLgQV3om
Mpd4BhuKf6WbXRX0clcyCri7c/kzPjBRwsCjsrHxUPtF8sbGQDBqgGf99xAcajV4
zNk2EWqwz1klqUGls3lifVMDfKvQM6Aa6L9baNdy16HtqWo1IOToMVUD/i1JRKuB
/oMIhqPHTA022SeEQA30n+1wqNXgdufaBKhBpXNhAtRgo/OKhPqmBhiztAuoBhIq
ct388a9XJz6Qu1qvBuvX3ys98TuAlhKK0x64zAA8u+TnoNUALZyLgoOH10YN1Fjy
prEaUAHxvPiz7wIbil/t1KBVzIIQqIHLF0cLRQ22OGY7X3L+mPKGY6XzHudrKY87
Sp1POb9MqV9qgHlqF1cAnxqcX1VEBsU2PvDs5DT30X0XH5m4YbibUWgn39kRWFzK
R+U7B9xHpZaiPQLLQUYFoQbKsNimKQFTAzaFbQwTNUAxOSE1QZDiaqBdxVVzNYh7
21gNiMKR/Aw/5i+zIfvXTg3a2JbIPxvxFKwaqN1qKGqwJ3Y2HRT9mPJz7Eo6KHot
5YPYUjooghrUp0NP8AsMHwjjvYRiDaYcLSLzn/be0CIm3a0dFKnVIEqlBthGiF9q
NXDo1EApq3U18E2uRGlLwNSAt1sj+Bqdki0SOeCtA8JAqjZqwArPMPkNYzWgcXAh
rvTM1QDPYEPxr50abLL3lq3B1rCqAX4i/xPPfiLvi2c/kX+Kx6CoPqkB5vHS5cZk
PCj6veO063f+NsDN3WseMfqJjMEQvzjQUkJx9g84lpiS1QBTwgBTg0DwqYECJOIV
rgYP52oQzKBIXfhb9virAX4iY9AjC0ozKMIz2FD8a6cGy6ND8ROZi1oPRQ220UFR
Kzoo+oAOin5PeC3lOTooSpYGRfVJDcBtJ64APjU4lw6KXj3c+YKXnmniblL4S9XC
p4e4GQWjQRHUgFsCXHDjQkvRHojoIHIVkpqogbRiB4gK0aAIAueE1ARrOyhC4Tni
9hmrgdzb+3p9+HF/sMH9zdRAcxJcADUo9g2K8BSsGqjdaihqMDButvMZqgaz4lY6
b6WDotPiSp2P1js1wLi7n6wGijX47t8i8uCkXh23DMt2aydMjQZFgdTArrcGLDmp
iRr4XtgaWgPebo1gogZo7lwUapGAVKjUIE9u/qFWA2LRGgz1nQTXLip4NTC3BqYn
wUEoy0N8EhwztBUVFdI+oBAf3Lhj0o0b4foS53iEWVmtyCPS4ggICIQf1Z4EJyAg
YBlmJ8GZWzor1lDEEXFEnPobx/gkOLPYViiKOCJOQ4tjfBKcWWwrFEUcEaehxTE5
CU5AQMAyTE6CExAQsAxxEpyAQG0hToITEKgtju1JcL2j2UlwHen9ih7SSXBTXit5
x93kjryNqVHbxi8d1KyoUeMuKwoeGdVq/Ck92rQZWdn53DWFC774cPWA5StK97d9
cn/akejfLxjR85/Bu0a/uLj0UMv3x552e8f3xxe8seT1C28///rW5/67pXBG2xWJ
MxqPP/TOW+kX/fO/R846+eyLthxc+s3GV5u/+2fpDXft+9B178Gpn/153drn/pmR
dd0e5z0PXZHzZFqr4reH7JrpffnJBw8t2/B/jQddeOPox0fd0XfH95d8fcW/a269
at3QqJefbJx68LJNT10wbvbjkxYcWvrN/pcz+/475D//eaznutEjr2hsi+m45fHS
Pjmbtr8/NPv8YQdvuKR418eND7sqP9p546FHr2/Wb/4TN+1q8tfRcWueeTB6xqyj
S1MvfTjl21LH4Z35t6997fku70+/+9+lP7+66PCdsds++uLwnl57z7uj22OvrfH8
/dvgnT86l2R2+/CfKaP+92daY++UF35b9u6CR1ePWbpybOyrzdrn7yr/6dLUaVuL
+lWc/NOQ9qm//z7bvnBm9vAB3w4+2Nb+XuuTzpu2barn6cFjbe9+s/L/KiePuyo/
JWruzG47Hzz1/MO/nux98s6DuTPP+f3hPx7+w/uW6/yX73RsnPnjGzs/uLTy6YNN
l33yZWXxwCU/XvT3zKzbfpg6cMHePblPnPNwn3Zr9qzccOnCR97YnvPUvze9HX3w
1Kbjn+6wafW4os/v2XL3zi33XT+4y9O/HMz9z8ufbt668v1vdh/87ecPb39g58aU
6TlT9oH0hoE5j9Dr5282P7x8wLsj5vw+aWLrfidM/vxg02eei71r4NVnZP/84dHk
tY097Zq1HP7Cr51/yCvb/NjAk69ve+CtPzpeOeaUu+5ZU/XU6RPfX7SkzejbXn/n
nT0vf37H4bzvlz74YWvbiaMHnXbHJY8tunzdJ/2uH9Ula8ULL6/de2PBD+esuHb1
uvu653W4dcn7eR1W3H736Hdf2TA65+dm3dLmDXhq9PM37c9/paCs7JfyZuvck89Z
V5k5rkPHtEfaLznyUHafaM+N8bZ1X6+KX5F+Wofcso5pY55+4bV7Pyk50Pm2wQNH
pO8YPXNOn4Ko/KWeNYPnzJ+7fvTakptHdvipZdunRveeP2ldV1qsipUPNsne6nW8
OjSt9OfsUdvJ/asGvfRJQYd17rxJ6/67+5N2pyV77r6yuWd59luvtet5NPbta1K6
sxPlekjLnqBx0LnR+UtLF3ldWYQdIKcGli655bs2pEHCDTFwGfWUBt1Rkmy2Sd/p
6YRHekm7V2EHVkhQ8efPqAT+zPZvhg9faqns34xc1fsz12b/Zie5kPR3fBD/oHMD
WeXYFj/VuZ0scdwRX45VlO4gFn26VRHCBmkNntwGrWwywdYPbkxsEss2lrCRrizs
U0U0KgSztFCxaP7gK2ydpAeZQD6I7+WYQv5DtsV/ZT+XXE/uiP8bkx7HmbCXJk6X
hY09OupE2PlU0Lek3eS8LP5qhzdtiJO2ase0tKnqlh1TI2HzsocRwQn7xySbLOyo
uhF2FDmNnEH62Ny2ElJOmtpOtF1Orib/khgpof9eNWroBS3n5fZFCBtqKuyabXS4
iOCjPDogrZC9qXQxiu2Y38l8H0NGQhrY7jPep6Y2exgqOfhDqcoj8WeQbxPcthMT
ysmuhBNtOQlXky0JDbkqF5tV5awIr8oxZKe9p+1Rx7nkG3tj23WOK8lR+19kMUYq
DbQqzzOrytkRXpVH43faDyU86miT8I39lYTrHH0TjtofSWjIVbnErCoLIrQqW7gv
9oVqPzWhLGo/MBEQEBAQEFCjug9M9PEFBATMYfyBiT6WgIBAw4HxByb6WAICAuYw
/sBEH0tAQMAcxh+Y6GMJCAiYw/gDE30sAQEBcxh/YKKPJSAgYA7jD0z0sQQEBMyB
D0yUz0omxP1M2Ccgn9N793h8AnI4/fTd+Z6ZM/O+KZi58JWxDzSJfjT69k8+/uKT
qxs7s//73zWPvnN4/JrD5b9cPa2i84WX3NJo43L7FZTwG/tvu/XmqLdfSPkq9qkn
j5zqua/Dzc/3a9a0/aSda7fa7vv93MzM3s3mTnok+oPr8s5ddd/Z16Se7sm/qe/X
ze+7t5n95onf3Bv1gKP84Q+THj15zuPtRm+dOmds8sQFrVaNyrsnsdm19ivbt980
bOnk36IGJL7f5dphped6SsYPzF/w+Q+/vbL79Mvm77Fl/7xg9Gu7o9+6Z0PsO31b
LWvb5ddVV9/21psnJO3AnwF9Lzt57eU/255u/UYLrN3vIa/dt2nX7meLtfvVwQ0x
aNfux0A2JPDafYDLD3H4MyqBP7O1+2iZ0uIsEr61+4Wkke2/ji32a4nHdoXjLPt9
ZIxtoaP0OFxO/nV8Sl0vJ+/kaGTLS3zIPsbhsXVNnGb3OMbYmiSWH4fCfiy+zj+U
2ONsZBuUdr/9Z6fHdkLaeHt84hhbdNr841DYXznrfO3+JeTdmFzbFtp9HIk50bbS
voOk2mNsUjfSQJeWLiXygToVsjeVLmJi6b76WFmWKlyrSYmPqj+U2st1vBtji91C
+6MjMR87VtovdKTan2dGoIHW3jKT2sNq/UirvQsS343plbTFvj7xSExa0kr7E4mp
9r8TG3LtnW9Se1igHym1x1dyo4RiJbeAgICAQA0gVnILCIQOYiW3gICAFmIlt4BA
bSFWcgsI1BZiJbeAQG0hVnILCNQWYiW3gEBtIVZyCwjUFvqV3D8QtpL7U3r/LVa9
knvJq69X7l9zx9mdHAWxvZ/a/sJTzds3K5g8pb3nP9/e1+7bb79qvp2c+VdUVts8
uzO1Kjbqs3efbrIq4yLXoH17XxjUqUuP7e0+fWRjx0ca3397Use9JOfjR3pvTXh+
8YqrLu26d9aKyZ2dW9/t9GzH9ts6PnFv9qlN5/W45dK9Jat+y3yqff6tn2SXl60/
+52K0ctbeR6e13Vk106j0l/dtbn5B7venvxrs7O+6fB12v+a/XDOXbufnrjxvRNd
ac+++Nju/qkDWi3LfOCeDb0eHZzSgiTes2Hlnh7U1WpZ75ydg1NO23WEOJuWLGDL
uHtLi0iwSSGW+eaVlc73zPa6CkvmlJpuxK6+N3C4IQYuI7aKCHLh074M+tVBRFod
dIO0+qcm6OIullY6Qfa+NVmVne3/zttrK8Y7KAklUm7Dliz0lBUWe0q8rqH5Xg8p
lXainOBZmJ6VnZ6dmdWHsBTgtIQka1OMGkrjS4VikVCUEonA2FKvZ1Zp6QK/KJie
K5HWRMlNSBuMq4QkabLxlGnj4FdVifQxASXhLZ1dWqQNx3ixhHnI/leRdsT31m0Q
rj27dw9kTi0ULe/tjq5wq4OChM39/wAAAP//AwD4YuM5</Template></GraphPadPrismFile>
